# Supplementary material for: Superhydrophilic FeIV 2MnII Nanocluster: A Combined Diagnostic and Therapeutic Agent
Source: Angew Chem Int Ed Engl. 2025 Oct 7;64(49):e202512874. doi: 10.1002/anie.202512874 (PMC12668307; doi:10.1002/anie.202512874)
Supplement: Supplementary file 2 — Supporting Information [file ANIE-64-e202512874-s001.zip]

Archive with 2 entries (2 files):
- Fe2Mn.cif
- FeMn.cif
