# Supplementary material for: Superhydrophilic FeIV 2MnII Nanocluster: A Combined Diagnostic and Therapeutic Agent
Source: Angew Chem Int Ed Engl. 2025 Oct 7;64(49):e202512874. doi: 10.1002/anie.202512874 (PMC12668307; doi:10.1002/anie.202512874)
Supplement: Supplementary file 2 — Supporting Information [file ANIE-64-e202512874-s001.zip › Fe2Mn.cif]

 
data_2
 
_audit_creation_method            'SHELXL-2018/3'
_shelx_SHELXL_version_number      '2018/3'
_chemical_name_systematic         ?
_chemical_name_common             ?
_chemical_melting_point           ?
_chemical_formula_moiety          ?
_chemical_formula_sum
 'C24 H58 Fe2 Mn N26 O25' 
_chemical_formula_weight          1277.60

loop_
 _atom_type_symbol
 _atom_type_description
 _atom_type_scat_dispersion_real
 _atom_type_scat_dispersion_imag
 _atom_type_scat_source
 'C'  'C'   0.0033   0.0016
 'International Tables Vol C Tables 4.2.6.8 and 6.1.1.4'
 'H'  'H'   0.0000   0.0000
 'International Tables Vol C Tables 4.2.6.8 and 6.1.1.4'
 'Fe'  'Fe'   0.3463   0.8444
 'International Tables Vol C Tables 4.2.6.8 and 6.1.1.4'
 'Mn'  'Mn'   0.3368   0.7283
 'International Tables Vol C Tables 4.2.6.8 and 6.1.1.4'
 'N'  'N'   0.0061   0.0033
 'International Tables Vol C Tables 4.2.6.8 and 6.1.1.4'
 'O'  'O'   0.0106   0.0060
 'International Tables Vol C Tables 4.2.6.8 and 6.1.1.4'
 
_space_group_crystal_system       triclinic
_space_group_IT_number            2
_space_group_name_H-M_alt         'P -1'
_space_group_name_Hall            '-P 1'
 
_shelx_space_group_comment
;
The symmetry employed for this shelxl refinement is uniquely defined
by the following loop, which should always be used as a source of
symmetry information in preference to the above space-group names.
They are only intended as comments.
;
 
loop_
 _space_group_symop_operation_xyz
 'x, y, z'
 '-x, -y, -z'
 
_cell_length_a                    9.4538(19)
_cell_length_b                    12.011(2)
_cell_length_c                    12.534(3)
_cell_angle_alpha                 102.214(2)
_cell_angle_beta                  111.470(2)
_cell_angle_gamma                 103.919(2)
_cell_volume                      1212.8(4)
_cell_formula_units_Z             1
_cell_measurement_temperature     296(2)
_cell_measurement_reflns_used     ?
_cell_measurement_theta_min       ?
_cell_measurement_theta_max       ?
 
_exptl_crystal_description        ?
_exptl_crystal_colour             ?
_exptl_crystal_density_meas       ?
_exptl_crystal_density_method     ?
_exptl_crystal_density_diffrn     1.749          
_exptl_crystal_F_000              661
_exptl_transmission_factor_min    ?
_exptl_transmission_factor_max    ?
_exptl_crystal_size_max           ?
_exptl_crystal_size_mid           ?
_exptl_crystal_size_min           ?
_exptl_absorpt_coefficient_mu     0.959
_shelx_estimated_absorpt_T_min    ?
_shelx_estimated_absorpt_T_max    ?
_exptl_absorpt_correction_type    ?
_exptl_absorpt_correction_T_min   ?
_exptl_absorpt_correction_T_max   ?
_exptl_absorpt_process_details    ?
_exptl_absorpt_special_details    ?
_diffrn_ambient_temperature       296(2)
_diffrn_radiation_wavelength      0.71073
_diffrn_radiation_type            MoK\a
_diffrn_source                    ?
_diffrn_measurement_device_type   ?
_diffrn_measurement_method        ?
_diffrn_detector_area_resol_mean  ?
_diffrn_reflns_number             6377
_diffrn_reflns_av_unetI/netI      0.0437
_diffrn_reflns_av_R_equivalents   0.0208
_diffrn_reflns_limit_h_min        -11
_diffrn_reflns_limit_h_max        11
_diffrn_reflns_limit_k_min        -14
_diffrn_reflns_limit_k_max        12
_diffrn_reflns_limit_l_min        -10
_diffrn_reflns_limit_l_max        14
_diffrn_reflns_theta_min          1.851
_diffrn_reflns_theta_max          25.050
_diffrn_reflns_theta_full         25.050
_diffrn_measured_fraction_theta_max   0.985
_diffrn_measured_fraction_theta_full  0.985
_diffrn_reflns_Laue_measured_fraction_max    0.985
_diffrn_reflns_Laue_measured_fraction_full   0.985
_diffrn_reflns_point_group_measured_fraction_max   0.985
_diffrn_reflns_point_group_measured_fraction_full  0.985
_reflns_number_total              4221
_reflns_number_gt                 3412
_reflns_threshold_expression      'I > 2\s(I)'
_reflns_Friedel_coverage          0.000
_reflns_Friedel_fraction_max      .
_reflns_Friedel_fraction_full     .
 
_reflns_special_details
;
 Reflections were merged by SHELXL according to the crystal
 class for the calculation of statistics and refinement.
 
 _reflns_Friedel_fraction is defined as the number of unique
 Friedel pairs measured divided by the number that would be
 possible theoretically, ignoring centric projections and
 systematic absences.
;
 
_computing_data_collection        ?
_computing_cell_refinement        ?
_computing_data_reduction         ?
_computing_structure_solution     ?
_computing_structure_refinement 'SHELXL-2018/3 (Sheldrick, 2018)'
_computing_molecular_graphics     ?
_computing_publication_material   ?
_refine_special_details           ?
_refine_ls_structure_factor_coef  Fsqd
_refine_ls_matrix_type            full
_refine_ls_weighting_scheme       calc
_refine_ls_weighting_details
'w=1/[\s^2^(Fo^2^)+(0.0523P)^2^+0.7894P] where P=(Fo^2^+2Fc^2^)/3'
_atom_sites_solution_primary      ?
_atom_sites_solution_secondary    ?
_atom_sites_solution_hydrogens    mixed
_refine_ls_hydrogen_treatment     constr
_refine_ls_extinction_method      none
_refine_ls_extinction_coef        .
_refine_ls_number_reflns          4221
_refine_ls_number_parameters      358
_refine_ls_number_restraints      0
_refine_ls_R_factor_all           0.0544
_refine_ls_R_factor_gt            0.0424
_refine_ls_wR_factor_ref          0.1121
_refine_ls_wR_factor_gt           0.1049
_refine_ls_goodness_of_fit_ref    1.070
_refine_ls_restrained_S_all       1.070
_refine_ls_shift/su_max           0.000
_refine_ls_shift/su_mean          0.000
 
loop_
 _atom_site_label
 _atom_site_type_symbol
 _atom_site_fract_x
 _atom_site_fract_y
 _atom_site_fract_z
 _atom_site_U_iso_or_equiv
 _atom_site_adp_type
 _atom_site_occupancy
 _atom_site_site_symmetry_order  
 _atom_site_calc_flag
 _atom_site_refinement_flags_posn
 _atom_site_refinement_flags_adp
 _atom_site_refinement_flags_occupancy
 _atom_site_disorder_assembly
 _atom_site_disorder_group
C1 C 0.1316(4) -0.0230(3) 0.6773(3) 0.0291(8) Uani 1 1 d . . . . .
C2 C 0.2331(4) -0.0339(3) 0.6089(3) 0.0290(8) Uani 1 1 d . . . . .
C3 C 0.6498(4) 0.3282(3) 0.8769(3) 0.0266(7) Uani 1 1 d . . . . .
C4 C 0.5673(4) 0.3152(3) 0.9589(3) 0.0284(8) Uani 1 1 d . . . . .
C5 C 0.1395(4) 0.3731(3) 0.6603(3) 0.0243(7) Uani 1 1 d . . . . .
C6 C 0.1962(4) 0.3468(3) 0.5626(3) 0.0242(7) Uani 1 1 d . . . . .
C7 C 0.5234(4) 0.3287(3) 0.5764(3) 0.0304(8) Uani 1 1 d . . . . .
H7A H 0.579354 0.329321 0.525231 0.036 Uiso 1 1 calc R U . . .
H7B H 0.529330 0.411391 0.609190 0.036 Uiso 1 1 calc R U . . .
C8 C 0.5884(4) 0.1608(3) 0.6300(3) 0.0298(8) Uani 1 1 d . . . . .
H8A H 0.645631 0.153394 0.580004 0.036 Uiso 1 1 calc R U . . .
H8B H 0.638048 0.134278 0.697935 0.036 Uiso 1 1 calc R U . . .
C9 C 0.3394(4) 0.1240(3) 0.4589(3) 0.0313(8) Uani 1 1 d . . . . .
H9A H 0.387762 0.115277 0.402852 0.038 Uiso 1 1 calc R U . . .
H9B H 0.225732 0.072951 0.414935 0.038 Uiso 1 1 calc R U . . .
C10 C 0.0017(4) 0.2122(3) 0.7845(3) 0.0299(8) Uani 1 1 d . . . . .
H10A H -0.060266 0.215277 0.831292 0.036 Uiso 1 1 calc R U . . .
H10B H -0.071299 0.196294 0.700553 0.036 Uiso 1 1 calc R U . . .
C11 C 0.1852(4) 0.1383(3) 0.9167(3) 0.0298(8) Uani 1 1 d . . . . .
H11A H 0.132956 0.139644 0.970424 0.036 Uiso 1 1 calc R U . . .
H11B H 0.229518 0.073462 0.918419 0.036 Uiso 1 1 calc R U . . .
C12 C 0.2510(4) 0.3526(3) 0.9512(3) 0.0283(8) Uani 1 1 d . . . . .
H12A H 0.202331 0.363039 1.006937 0.034 Uiso 1 1 calc R U . . .
H12B H 0.339610 0.427740 0.975884 0.034 Uiso 1 1 calc R U . . .
Fe1 Fe 0.31419(5) 0.21846(4) 0.71907(4) 0.02114(15) Uani 1 1 d . . . . .
Mn1 Mn 0.000000 0.500000 0.500000 0.0295(2) Uani 1 2 d S . P . .
N1 N 0.0624(3) 0.1118(2) 0.7918(2) 0.0274(6) Uani 1 1 d . . . . .
N2 N 0.1305(3) 0.0909(2) 0.7088(2) 0.0262(6) Uani 1 1 d . . . . .
N3 N 0.3357(3) 0.0757(2) 0.6309(2) 0.0266(6) Uani 1 1 d . . . . .
N4 N 0.4197(3) 0.0813(3) 0.5586(2) 0.0288(6) Uani 1 1 d . . . . .
N5 N 0.6074(3) 0.2898(3) 0.6769(2) 0.0283(6) Uani 1 1 d . . . . .
N6 N 0.5427(3) 0.3027(2) 0.7629(2) 0.0259(6) Uani 1 1 d . . . . .
N7 N 0.4092(3) 0.2496(2) 0.8943(2) 0.0249(6) Uani 1 1 d . . . . .
N8 N 0.3176(3) 0.2538(3) 0.9621(2) 0.0277(6) Uani 1 1 d . . . . .
N9 N 0.1304(3) 0.3313(3) 0.8295(2) 0.0280(6) Uani 1 1 d . . . . .
N10 N 0.2024(3) 0.3307(2) 0.7476(2) 0.0257(6) Uani 1 1 d . . . . .
N11 N 0.2663(3) 0.2648(2) 0.5724(2) 0.0251(6) Uani 1 1 d . . . . .
N12 N 0.3515(3) 0.2513(3) 0.5008(2) 0.0286(6) Uani 1 1 d . . . . .
N13 N 0.0357(3) 0.4723(3) 0.1651(3) 0.0331(7) Uani 1 1 d . . . . .
H13A H 0.107961 0.528471 0.155505 0.040 Uiso 1 1 d R U . . .
H13B H -0.051659 0.432821 0.092765 0.040 Uiso 1 1 d R U . . .
H13C H 0.007851 0.506391 0.216865 0.040 Uiso 1 1 d R U . . .
H13D H 0.077591 0.422291 0.190575 0.040 Uiso 1 1 d R U . . .
O1 O 0.0625(3) -0.1098(2) 0.6983(2) 0.0457(7) Uani 1 1 d . . . . .
O2 O 0.2184(4) -0.1329(2) 0.5449(2) 0.0470(7) Uani 1 1 d . . . . .
O3 O 0.7998(3) 0.3609(2) 0.9182(2) 0.0398(6) Uani 1 1 d . . . . .
O4 O 0.6436(3) 0.3632(2) 1.0703(2) 0.0431(7) Uani 1 1 d . . . . .
O5 O 0.0430(3) 0.4302(2) 0.6500(2) 0.0312(6) Uani 1 1 d . . . . .
O6 O 0.1720(3) 0.4018(2) 0.4870(2) 0.0308(5) Uani 1 1 d . . . . .
O7 O -0.2007(4) 0.3371(3) 0.3868(3) 0.0666(9) Uani 1 1 d . . . . .
H7C H -0.266388 0.354044 0.413480 0.080 Uiso 1 1 d R U . . .
H7D H -0.191638 0.278734 0.413960 0.080 Uiso 1 1 d R U . . .
O8 O 0.6936(15) 0.0362(8) 0.8824(7) 0.267(6) Uani 1 1 d . . . . .
H8C H 0.793682 0.055676 0.928941 0.321 Uiso 1 1 d R U . . .
H8D H 0.667362 -0.014344 0.813591 0.321 Uiso 1 1 d R U . . .
O9 O 0.2407(3) 0.3487(3) 0.2750(2) 0.0490(7) Uani 1 1 d . . . . .
H9C H 0.237329 0.358585 0.343090 0.059 Uiso 1 1 d R U . . .
H9D H 0.216629 0.273145 0.241040 0.059 Uiso 1 1 d R U . . .
O10 O 0.1272(6) 0.1048(3) 0.1613(3) 0.1093(17) Uani 1 1 d . . . . .
H10C H 0.066484 0.132012 0.113020 0.131 Uiso 1 1 d R U . . .
H10D H 0.085694 0.085072 0.207350 0.131 Uiso 1 1 d R U . . .
O11 O 0.5375(4) 0.3804(4) 0.2572(3) 0.0922(14) Uani 1 1 d . . . . .
H11C H 0.504363 0.305440 0.249447 0.111 Uiso 1 1 d R U . . .
H11D H 0.542073 0.385190 0.191767 0.111 Uiso 1 1 d R U . . .
O12 O 0.605(3) 0.113(2) 0.1234(11) 0.60(2) Uani 1 1 d . . . . .
H12C H 0.541623 0.108550 0.157326 0.722 Uiso 1 1 d R U . . .
H12D H 0.694344 0.170450 0.170966 0.722 Uiso 1 1 d R U . . .
O13 O 0.791(2) 0.1896(12) 0.1181(12) 0.179(7) Uani 0.5 1 d . . P . .
H13E H 0.795536 0.245129 0.085939 0.215 Uiso 0.5 1 d R U P . .
H13F H 0.864496 0.158109 0.129529 0.215 Uiso 0.5 1 d R U P . .
 
loop_
 _atom_site_aniso_label
 _atom_site_aniso_U_11
 _atom_site_aniso_U_22
 _atom_site_aniso_U_33
 _atom_site_aniso_U_23
 _atom_site_aniso_U_13
 _atom_site_aniso_U_12
C1 0.0334(19) 0.0262(18) 0.0263(18) 0.0101(14) 0.0119(16) 0.0090(15)
C2 0.037(2) 0.0253(18) 0.0268(18) 0.0083(14) 0.0142(16) 0.0141(15)
C3 0.0278(19) 0.0251(17) 0.0249(18) 0.0074(14) 0.0098(15) 0.0095(14)
C4 0.0317(19) 0.0300(19) 0.0260(19) 0.0105(15) 0.0124(16) 0.0144(15)
C5 0.0267(17) 0.0219(17) 0.0261(17) 0.0084(13) 0.0119(14) 0.0105(14)
C6 0.0250(17) 0.0257(17) 0.0222(17) 0.0086(13) 0.0090(14) 0.0109(14)
C7 0.039(2) 0.0327(19) 0.0304(19) 0.0154(15) 0.0225(17) 0.0140(16)
C8 0.0265(18) 0.037(2) 0.0326(19) 0.0120(15) 0.0156(16) 0.0178(16)
C9 0.0298(19) 0.037(2) 0.0281(18) 0.0073(15) 0.0139(16) 0.0154(16)
C10 0.0268(18) 0.041(2) 0.0293(19) 0.0143(15) 0.0152(16) 0.0173(16)
C11 0.0355(19) 0.0340(19) 0.0277(18) 0.0154(15) 0.0176(16) 0.0150(16)
C12 0.0364(19) 0.0292(18) 0.0246(18) 0.0084(14) 0.0171(16) 0.0148(15)
Fe1 0.0230(3) 0.0221(3) 0.0207(3) 0.00776(18) 0.0094(2) 0.01146(19)
Mn1 0.0349(4) 0.0288(4) 0.0283(4) 0.0142(3) 0.0108(3) 0.0176(3)
N1 0.0267(15) 0.0310(16) 0.0288(15) 0.0117(12) 0.0158(13) 0.0102(12)
N2 0.0273(15) 0.0280(15) 0.0249(15) 0.0073(12) 0.0139(12) 0.0096(12)
N3 0.0266(15) 0.0265(15) 0.0303(15) 0.0074(12) 0.0155(13) 0.0123(12)
N4 0.0309(16) 0.0325(16) 0.0305(16) 0.0092(12) 0.0175(13) 0.0181(13)
N5 0.0293(16) 0.0342(16) 0.0251(15) 0.0095(12) 0.0157(13) 0.0119(13)
N6 0.0268(15) 0.0308(15) 0.0224(14) 0.0082(12) 0.0128(12) 0.0111(12)
N7 0.0244(15) 0.0308(15) 0.0215(14) 0.0088(11) 0.0102(12) 0.0124(12)
N8 0.0306(15) 0.0337(16) 0.0244(15) 0.0114(12) 0.0145(13) 0.0149(13)
N9 0.0347(16) 0.0331(16) 0.0279(15) 0.0142(12) 0.0193(13) 0.0187(13)
N10 0.0345(16) 0.0298(15) 0.0238(14) 0.0130(12) 0.0172(13) 0.0191(13)
N11 0.0301(15) 0.0305(15) 0.0204(14) 0.0094(11) 0.0134(12) 0.0153(12)
N12 0.0316(16) 0.0366(16) 0.0237(15) 0.0110(12) 0.0150(13) 0.0167(13)
N13 0.0309(16) 0.0397(18) 0.0298(16) 0.0094(13) 0.0134(14) 0.0156(14)
O1 0.0629(18) 0.0313(14) 0.0577(18) 0.0201(13) 0.0406(16) 0.0140(13)
O2 0.075(2) 0.0245(14) 0.0559(18) 0.0110(12) 0.0447(16) 0.0173(13)
O3 0.0233(14) 0.0560(17) 0.0308(14) 0.0115(12) 0.0075(11) 0.0078(12)
O4 0.0373(15) 0.0535(17) 0.0228(13) 0.0046(12) 0.0082(12) 0.0046(13)
O5 0.0402(14) 0.0382(14) 0.0306(13) 0.0187(11) 0.0183(11) 0.0284(12)
O6 0.0414(14) 0.0347(13) 0.0295(13) 0.0192(11) 0.0182(11) 0.0237(11)
O7 0.058(2) 0.0353(17) 0.076(2) 0.0185(15) 0.0001(17) 0.0106(15)
O8 0.548(19) 0.229(8) 0.164(7) 0.135(6) 0.192(9) 0.251(11)
O9 0.0614(19) 0.0578(18) 0.0425(16) 0.0268(14) 0.0274(15) 0.0292(15)
O10 0.160(4) 0.075(3) 0.065(2) 0.018(2) 0.064(3) -0.023(3)
O11 0.063(2) 0.174(4) 0.047(2) 0.044(2) 0.0227(18) 0.049(3)
O12 1.11(6) 0.80(4) 0.171(10) 0.233(18) 0.22(2) 0.83(4)
O13 0.306(19) 0.157(11) 0.089(8) 0.050(7) 0.036(10) 0.180(13)
 
_geom_special_details
;
 All esds (except the esd in the dihedral angle between two l.s. planes)
 are estimated using the full covariance matrix.  The cell esds are taken
 into account individually in the estimation of esds in distances, angles
 and torsion angles; correlations between esds in cell parameters are only
 used when they are defined by crystal symmetry.  An approximate (isotropic)
 treatment of cell esds is used for estimating esds involving l.s. planes.
;
 
loop_
 _geom_bond_atom_site_label_1
 _geom_bond_atom_site_label_2
 _geom_bond_distance
 _geom_bond_site_symmetry_2
 _geom_bond_publ_flag
C1 O1 1.224(4) . ?
C1 N2 1.345(4) . ?
C1 C2 1.513(5) . ?
C2 O2 1.229(4) . ?
C2 N3 1.337(4) . ?
C3 O3 1.241(4) . ?
C3 N6 1.329(4) . ?
C3 C4 1.512(5) . ?
C4 O4 1.235(4) . ?
C4 N7 1.337(4) . ?
C5 O5 1.253(4) . ?
C5 N10 1.311(4) . ?
C5 C6 1.511(4) . ?
C6 O6 1.251(4) . ?
C6 N11 1.316(4) . ?
C7 N5 1.461(4) . ?
C7 N12 1.475(4) . ?
C7 H7A 0.9700 . ?
C7 H7B 0.9700 . ?
C8 N4 1.455(4) . ?
C8 N5 1.477(4) . ?
C8 H8A 0.9700 . ?
C8 H8B 0.9700 . ?
C9 N12 1.469(4) . ?
C9 N4 1.471(4) . ?
C9 H9A 0.9700 . ?
C9 H9B 0.9700 . ?
C10 N1 1.460(4) . ?
C10 N9 1.471(4) . ?
C10 H10A 0.9700 . ?
C10 H10B 0.9700 . ?
C11 N8 1.457(4) . ?
C11 N1 1.476(4) . ?
C11 H11A 0.9700 . ?
C11 H11B 0.9700 . ?
C12 N9 1.454(4) . ?
C12 N8 1.479(4) . ?
C12 H12A 0.9700 . ?
C12 H12B 0.9700 . ?
Fe1 N3 1.933(3) . ?
Fe1 N7 1.954(3) . ?
Fe1 N10 1.954(3) . ?
Fe1 N6 1.959(3) . ?
Fe1 N11 1.960(3) . ?
Fe1 N2 1.963(3) . ?
Mn1 O7 2.124(3) 2_566 ?
Mn1 O7 2.124(3) . ?
Mn1 O5 2.162(2) . ?
Mn1 O5 2.162(2) 2_566 ?
Mn1 O6 2.258(2) 2_566 ?
Mn1 O6 2.258(2) . ?
N1 N2 1.420(4) . ?
N3 N4 1.409(4) . ?
N5 N6 1.421(4) . ?
N7 N8 1.420(4) . ?
N9 N10 1.424(4) . ?
N11 N12 1.417(4) . ?
N13 H13A 0.9000 . ?
N13 H13B 0.8999 . ?
N13 H13C 0.8500 . ?
N13 H13D 0.8498 . ?
O7 H7C 0.8500 . ?
O7 H7D 0.8500 . ?
O8 H8C 0.8501 . ?
O8 H8D 0.8500 . ?
O9 H9C 0.8498 . ?
O9 H9D 0.8500 . ?
O10 H10C 0.8500 . ?
O10 H10D 0.8499 . ?
O11 H11C 0.8499 . ?
O11 H11D 0.8501 . ?
O12 H12C 0.8501 . ?
O12 H12D 0.8500 . ?
O13 H12D 1.3165 . ?
O13 H13E 0.8499 . ?
O13 H13F 0.8501 . ?
 
loop_
 _geom_angle_atom_site_label_1
 _geom_angle_atom_site_label_2
 _geom_angle_atom_site_label_3
 _geom_angle
 _geom_angle_site_symmetry_1
 _geom_angle_site_symmetry_3
 _geom_angle_publ_flag
O1 C1 N2 127.3(3) . . ?
O1 C1 C2 121.7(3) . . ?
N2 C1 C2 110.9(3) . . ?
O2 C2 N3 127.8(3) . . ?
O2 C2 C1 121.8(3) . . ?
N3 C2 C1 110.3(3) . . ?
O3 C3 N6 127.8(3) . . ?
O3 C3 C4 120.9(3) . . ?
N6 C3 C4 111.4(3) . . ?
O4 C4 N7 127.7(3) . . ?
O4 C4 C3 121.2(3) . . ?
N7 C4 C3 111.2(3) . . ?
O5 C5 N10 128.5(3) . . ?
O5 C5 C6 119.1(3) . . ?
N10 C5 C6 112.5(3) . . ?
O6 C6 N11 129.7(3) . . ?
O6 C6 C5 119.0(3) . . ?
N11 C6 C5 111.3(3) . . ?
N5 C7 N12 114.0(3) . . ?
N5 C7 H7A 108.8 . . ?
N12 C7 H7A 108.8 . . ?
N5 C7 H7B 108.8 . . ?
N12 C7 H7B 108.8 . . ?
H7A C7 H7B 107.7 . . ?
N4 C8 N5 113.1(3) . . ?
N4 C8 H8A 109.0 . . ?
N5 C8 H8A 109.0 . . ?
N4 C8 H8B 109.0 . . ?
N5 C8 H8B 109.0 . . ?
H8A C8 H8B 107.8 . . ?
N12 C9 N4 113.2(3) . . ?
N12 C9 H9A 108.9 . . ?
N4 C9 H9A 108.9 . . ?
N12 C9 H9B 108.9 . . ?
N4 C9 H9B 108.9 . . ?
H9A C9 H9B 107.8 . . ?
N1 C10 N9 113.7(3) . . ?
N1 C10 H10A 108.8 . . ?
N9 C10 H10A 108.8 . . ?
N1 C10 H10B 108.8 . . ?
N9 C10 H10B 108.8 . . ?
H10A C10 H10B 107.7 . . ?
N8 C11 N1 113.2(3) . . ?
N8 C11 H11A 108.9 . . ?
N1 C11 H11A 108.9 . . ?
N8 C11 H11B 108.9 . . ?
N1 C11 H11B 108.9 . . ?
H11A C11 H11B 107.8 . . ?
N9 C12 N8 114.0(3) . . ?
N9 C12 H12A 108.7 . . ?
N8 C12 H12A 108.7 . . ?
N9 C12 H12B 108.7 . . ?
N8 C12 H12B 108.7 . . ?
H12A C12 H12B 107.6 . . ?
N3 Fe1 N7 112.55(12) . . ?
N3 Fe1 N10 155.39(12) . . ?
N7 Fe1 N10 86.68(11) . . ?
N3 Fe1 N6 86.86(11) . . ?
N7 Fe1 N6 79.73(11) . . ?
N10 Fe1 N6 112.56(12) . . ?
N3 Fe1 N11 87.15(11) . . ?
N7 Fe1 N11 154.70(12) . . ?
N10 Fe1 N11 79.65(11) . . ?
N6 Fe1 N11 85.97(11) . . ?
N3 Fe1 N2 79.73(11) . . ?
N7 Fe1 N2 86.51(11) . . ?
N10 Fe1 N2 86.59(12) . . ?
N6 Fe1 N2 155.45(12) . . ?
N11 Fe1 N2 113.53(11) . . ?
O7 Mn1 O7 180.0 2_566 . ?
O7 Mn1 O5 90.69(11) 2_566 . ?
O7 Mn1 O5 89.31(11) . . ?
O7 Mn1 O5 89.31(11) 2_566 2_566 ?
O7 Mn1 O5 90.69(11) . 2_566 ?
O5 Mn1 O5 180.0 . 2_566 ?
O7 Mn1 O6 90.11(11) 2_566 2_566 ?
O7 Mn1 O6 89.89(11) . 2_566 ?
O5 Mn1 O6 103.44(8) . 2_566 ?
O5 Mn1 O6 76.56(8) 2_566 2_566 ?
O7 Mn1 O6 89.89(11) 2_566 . ?
O7 Mn1 O6 90.11(11) . . ?
O5 Mn1 O6 76.56(8) . . ?
O5 Mn1 O6 103.44(8) 2_566 . ?
O6 Mn1 O6 180.0 2_566 . ?
N2 N1 C10 110.7(2) . . ?
N2 N1 C11 109.9(2) . . ?
C10 N1 C11 110.2(3) . . ?
C1 N2 N1 113.0(3) . . ?
C1 N2 Fe1 115.7(2) . . ?
N1 N2 Fe1 121.19(19) . . ?
C2 N3 N4 116.3(3) . . ?
C2 N3 Fe1 118.9(2) . . ?
N4 N3 Fe1 122.1(2) . . ?
N3 N4 C8 111.5(3) . . ?
N3 N4 C9 109.9(2) . . ?
C8 N4 C9 109.9(3) . . ?
N6 N5 C7 110.7(3) . . ?
N6 N5 C8 108.8(3) . . ?
C7 N5 C8 109.7(3) . . ?
C3 N6 N5 114.3(3) . . ?
C3 N6 Fe1 117.5(2) . . ?
N5 N6 Fe1 122.2(2) . . ?
C4 N7 N8 114.3(3) . . ?
C4 N7 Fe1 117.6(2) . . ?
N8 N7 Fe1 122.7(2) . . ?
N7 N8 C11 110.4(2) . . ?
N7 N8 C12 109.1(2) . . ?
C11 N8 C12 109.6(3) . . ?
N10 N9 C12 110.5(3) . . ?
N10 N9 C10 107.7(2) . . ?
C12 N9 C10 110.2(3) . . ?
C5 N10 N9 115.0(3) . . ?
C5 N10 Fe1 117.3(2) . . ?
N9 N10 Fe1 122.9(2) . . ?
C6 N11 N12 115.4(3) . . ?
C6 N11 Fe1 117.7(2) . . ?
N12 N11 Fe1 122.8(2) . . ?
N11 N12 C9 110.5(3) . . ?
N11 N12 C7 108.2(2) . . ?
C9 N12 C7 109.4(3) . . ?
H13A N13 H13B 108.4 . . ?
H13A N13 H13C 110.0 . . ?
H13B N13 H13C 110.0 . . ?
H13A N13 H13D 110.0 . . ?
H13B N13 H13D 110.0 . . ?
H13C N13 H13D 108.5 . . ?
C5 O5 Mn1 113.7(2) . . ?
C6 O6 Mn1 110.4(2) . . ?
Mn1 O7 H7C 96.9 . . ?
Mn1 O7 H7D 111.4 . . ?
H7C O7 H7D 97.1 . . ?
H8C O8 H8D 111.0 . . ?
H9C O9 H9D 108.0 . . ?
H10C O10 H10D 109.3 . . ?
H11C O11 H11D 107.7 . . ?
H12C O12 H12D 109.0 . . ?
H12D O13 H13E 120.6 . . ?
H12D O13 H13F 119.9 . . ?
H13E O13 H13F 118.1 . . ?
 
loop_
 _geom_torsion_atom_site_label_1
 _geom_torsion_atom_site_label_2
 _geom_torsion_atom_site_label_3
 _geom_torsion_atom_site_label_4
 _geom_torsion
 _geom_torsion_site_symmetry_1
 _geom_torsion_site_symmetry_2
 _geom_torsion_site_symmetry_3
 _geom_torsion_site_symmetry_4
 _geom_torsion_publ_flag
O1 C1 C2 O2 19.3(6) . . . . ?
N2 C1 C2 O2 -160.7(3) . . . . ?
O1 C1 C2 N3 -159.9(3) . . . . ?
N2 C1 C2 N3 20.1(4) . . . . ?
O3 C3 C4 O4 17.6(5) . . . . ?
N6 C3 C4 O4 -161.4(3) . . . . ?
O3 C3 C4 N7 -163.4(3) . . . . ?
N6 C3 C4 N7 17.6(4) . . . . ?
O5 C5 C6 O6 13.8(5) . . . . ?
N10 C5 C6 O6 -166.1(3) . . . . ?
O5 C5 C6 N11 -166.0(3) . . . . ?
N10 C5 C6 N11 14.2(4) . . . . ?
N9 C10 N1 N2 -68.3(3) . . . . ?
N9 C10 N1 C11 53.5(3) . . . . ?
N8 C11 N1 N2 67.6(3) . . . . ?
N8 C11 N1 C10 -54.6(3) . . . . ?
O1 C1 N2 N1 10.9(5) . . . . ?
C2 C1 N2 N1 -169.1(3) . . . . ?
O1 C1 N2 Fe1 156.9(3) . . . . ?
C2 C1 N2 Fe1 -23.1(3) . . . . ?
C10 N1 N2 C1 -156.3(3) . . . . ?
C11 N1 N2 C1 81.8(3) . . . . ?
C10 N1 N2 Fe1 59.8(3) . . . . ?
C11 N1 N2 Fe1 -62.1(3) . . . . ?
O2 C2 N3 N4 10.5(5) . . . . ?
C1 C2 N3 N4 -170.4(3) . . . . ?
O2 C2 N3 Fe1 172.3(3) . . . . ?
C1 C2 N3 Fe1 -8.6(4) . . . . ?
C2 N3 N4 C8 -139.0(3) . . . . ?
Fe1 N3 N4 C8 59.9(3) . . . . ?
C2 N3 N4 C9 98.9(3) . . . . ?
Fe1 N3 N4 C9 -62.2(3) . . . . ?
N5 C8 N4 N3 -66.7(4) . . . . ?
N5 C8 N4 C9 55.5(3) . . . . ?
N12 C9 N4 N3 67.6(3) . . . . ?
N12 C9 N4 C8 -55.5(3) . . . . ?
N12 C7 N5 N6 -66.1(3) . . . . ?
N12 C7 N5 C8 53.9(3) . . . . ?
N4 C8 N5 N6 66.5(3) . . . . ?
N4 C8 N5 C7 -54.7(4) . . . . ?
O3 C3 N6 N5 12.8(5) . . . . ?
C4 C3 N6 N5 -168.3(3) . . . . ?
O3 C3 N6 Fe1 166.3(3) . . . . ?
C4 C3 N6 Fe1 -14.8(3) . . . . ?
C7 N5 N6 C3 -148.5(3) . . . . ?
C8 N5 N6 C3 90.9(3) . . . . ?
C7 N5 N6 Fe1 59.4(3) . . . . ?
C8 N5 N6 Fe1 -61.2(3) . . . . ?
O4 C4 N7 N8 10.9(5) . . . . ?
C3 C4 N7 N8 -168.0(3) . . . . ?
O4 C4 N7 Fe1 165.8(3) . . . . ?
C3 C4 N7 Fe1 -13.1(4) . . . . ?
C4 N7 N8 C11 -146.9(3) . . . . ?
Fe1 N7 N8 C11 59.7(3) . . . . ?
C4 N7 N8 C12 92.6(3) . . . . ?
Fe1 N7 N8 C12 -60.8(3) . . . . ?
N1 C11 N8 N7 -65.8(3) . . . . ?
N1 C11 N8 C12 54.4(3) . . . . ?
N9 C12 N8 N7 66.8(3) . . . . ?
N9 C12 N8 C11 -54.2(3) . . . . ?
N8 C12 N9 N10 -65.8(3) . . . . ?
N8 C12 N9 C10 53.1(3) . . . . ?
N1 C10 N9 N10 67.7(3) . . . . ?
N1 C10 N9 C12 -52.9(3) . . . . ?
O5 C5 N10 N9 11.9(5) . . . . ?
C6 C5 N10 N9 -168.3(3) . . . . ?
O5 C5 N10 Fe1 168.1(3) . . . . ?
C6 C5 N10 Fe1 -12.1(4) . . . . ?
C12 N9 N10 C5 -146.9(3) . . . . ?
C10 N9 N10 C5 92.6(3) . . . . ?
C12 N9 N10 Fe1 58.4(3) . . . . ?
C10 N9 N10 Fe1 -62.1(3) . . . . ?
O6 C6 N11 N12 12.1(5) . . . . ?
C5 C6 N11 N12 -168.1(3) . . . . ?
O6 C6 N11 Fe1 170.1(3) . . . . ?
C5 C6 N11 Fe1 -10.1(4) . . . . ?
C6 N11 N12 C9 -146.0(3) . . . . ?
Fe1 N11 N12 C9 57.3(3) . . . . ?
C6 N11 N12 C7 94.2(3) . . . . ?
Fe1 N11 N12 C7 -62.5(3) . . . . ?
N4 C9 N12 N11 -65.1(3) . . . . ?
N4 C9 N12 C7 54.0(3) . . . . ?
N5 C7 N12 N11 66.7(3) . . . . ?
N5 C7 N12 C9 -53.8(3) . . . . ?
N10 C5 O5 Mn1 172.5(3) . . . . ?
C6 C5 O5 Mn1 -7.3(4) . . . . ?
N11 C6 O6 Mn1 168.2(3) . . . . ?
C5 C6 O6 Mn1 -11.6(4) . . . . ?
 
loop_
 _geom_hbond_atom_site_label_D 
 _geom_hbond_atom_site_label_H 
 _geom_hbond_atom_site_label_A 
 _geom_hbond_distance_DH 
 _geom_hbond_distance_HA 
 _geom_hbond_distance_DA 
 _geom_hbond_angle_DHA 
 _geom_hbond_site_symmetry_A 
 _geom_hbond_publ_flag
O13 H13F O10  0.85 2.62 3.459(15) 167.5 1_655 yes
O13 H13F O1  0.85 2.26 2.714(13) 113.7 2_656 yes
O13 H13E O4  0.85 2.24 2.822(12) 126.1 1_554 yes
O12 H12D O13  0.85 1.32 1.81(3) 111.5 . yes
O12 H12D O1  0.85 2.66 3.135(18) 117.1 2_656 yes
O12 H12C O8  0.85 2.28 2.92(3) 133.1 2_656 yes
O11 H11D O4  0.85 2.08 2.855(4) 151.1 1_554 yes
O11 H11D N8  0.85 2.70 3.284(4) 127.4 1_554 yes
O10 H10D O1  0.85 2.17 2.939(5) 150.1 2_556 yes
O10 H10D N1  0.85 2.44 3.081(4) 132.3 2_556 yes
O9 H9D O10  0.85 1.87 2.714(5) 170.2 . yes
O9 H9C O6  0.85 2.12 2.939(3) 162.8 . yes
O9 H9C N12  0.85 2.63 3.209(4) 126.4 . yes
O7 H7D O2  0.85 1.91 2.751(4) 168.2 2_556 yes
N13 H13D O9  0.85 2.03 2.856(4) 162.4 . yes
N13 H13C O5  0.85 1.96 2.798(4) 171.3 2_566 yes
N13 H13C N9  0.85 2.65 3.135(4) 118.0 2_566 yes
N13 H13B O3  0.90 1.97 2.846(4) 164.7 1_454 yes
N13 H13A O3  0.90 1.98 2.846(4) 160.2 2_666 yes
C11 H11A O10  0.97 2.53 3.393(5) 147.9 1_556 yes
C8 H8A O2  0.97 2.37 3.343(4) 179.1 2_656 yes
C8 H8A O2  0.97 2.37 3.343(4) 179.1 2_656 yes
C11 H11A O10  0.97 2.53 3.393(5) 147.9 1_556 yes
N13 H13A O3  0.90 1.98 2.846(4) 160.2 2_666 yes
N13 H13B O3  0.90 1.97 2.846(4) 164.7 1_454 yes
N13 H13C N9  0.85 2.65 3.135(4) 118.0 2_566 yes
N13 H13C O5  0.85 1.96 2.798(4) 171.3 2_566 yes
N13 H13D O9  0.85 2.03 2.856(4) 162.4 . yes
O7 H7D O2  0.85 1.91 2.751(4) 168.2 2_556 yes
O9 H9C N12  0.85 2.63 3.209(4) 126.4 . yes
O9 H9C O6  0.85 2.12 2.939(3) 162.8 . yes
O9 H9D O10  0.85 1.87 2.714(5) 170.2 . yes
O10 H10D N1  0.85 2.44 3.081(4) 132.3 2_556 yes
O10 H10D O1  0.85 2.17 2.939(5) 150.1 2_556 yes
O11 H11D N8  0.85 2.70 3.284(4) 127.4 1_554 yes
O11 H11D O4  0.85 2.08 2.855(4) 151.1 1_554 yes
O12 H12C O8  0.85 2.28 2.92(3) 133.1 2_656 yes
O12 H12D O1  0.85 2.66 3.135(18) 117.1 2_656 yes
O12 H12D O13  0.85 1.32 1.81(3) 111.5 . yes
O13 H13E O4  0.85 2.24 2.822(12) 126.1 1_554 yes
O13 H13F O1  0.85 2.26 2.714(13) 113.7 2_656 yes
O13 H13F O10  0.85 2.62 3.459(15) 167.5 1_655 yes
C8 H8A O2  0.97 2.37 3.343(4) 179.1 2_656 yes
C11 H11A O10  0.97 2.53 3.393(5) 147.9 1_556 yes
N13 H13A O3  0.90 1.98 2.846(4) 160.2 2_666 yes
N13 H13B O3  0.90 1.97 2.846(4) 164.7 1_454 yes
N13 H13C N9  0.85 2.65 3.135(4) 118.0 2_566 yes
N13 H13C O5  0.85 1.96 2.798(4) 171.3 2_566 yes
N13 H13D O9  0.85 2.03 2.856(4) 162.4 . yes
O7 H7D O2  0.85 1.91 2.751(4) 168.2 2_556 yes
O9 H9C N12  0.85 2.63 3.209(4) 126.4 . yes
O9 H9C O6  0.85 2.12 2.939(3) 162.8 . yes
O9 H9D O10  0.85 1.87 2.714(5) 170.2 . yes
O10 H10D N1  0.85 2.44 3.081(4) 132.3 2_556 yes
O10 H10D O1  0.85 2.17 2.939(5) 150.1 2_556 yes
O11 H11D N8  0.85 2.70 3.284(4) 127.4 1_554 yes
O11 H11D O4  0.85 2.08 2.855(4) 151.1 1_554 yes
O12 H12C O8  0.85 2.28 2.92(3) 133.1 2_656 yes
O12 H12D O1  0.85 2.66 3.135(18) 117.1 2_656 yes
O12 H12D O13  0.85 1.32 1.81(3) 111.5 . yes
O13 H13E O4  0.85 2.24 2.822(12) 126.1 1_554 yes
O13 H13F O1  0.85 2.26 2.714(13) 113.7 2_656 yes
O13 H13F O10  0.85 2.62 3.459(15) 167.5 1_655 yes
 
_refine_diff_density_max    0.665
_refine_diff_density_min   -0.557
_refine_diff_density_rms    0.072

_shelx_res_file
;
TITL 2 in P-1
    2.res
    created by SHELXL-2018/3 at 20:15:12 on 02-Apr-2025
CELL  0.71073    9.4538   12.0110   12.5340   102.214   111.470   103.919
ZERR        1    0.0019    0.0020    0.0030     0.002     0.002     0.002
LATT 1
SFAC C  H  Fe Mn N  O
UNIT 24 58 2 1 26 25
OMIT   0.00  50.10
L.S. 50
ACTA
BOND $H
FMAP 2
PLAN 5
HTAB O13 O10_$8
HTAB O13 O1_$2
HTAB O13 O4_$7
HTAB O13 O12
HTAB O12 O13
HTAB O12 O1_$2
HTAB O12 O8_$2
HTAB O11 O4_$7
HTAB O11 N8_$7
HTAB O10 O1_$6
HTAB O10 N1_$6
HTAB O9 O10
HTAB O9 O6
HTAB O9 N12
HTAB O7 O2_$6
HTAB N13 O9
HTAB N13 O5_$1
HTAB N13 N9_$1
HTAB N13 O3_$5
HTAB N13 O3_$4
HTAB C11 O10_$3
HTAB C8 O2_$2
htab
CONF
EQIV $2 -x+1, -y, -z+1
HTAB C8 O2_$2
EQIV $3 x, y, z+1
HTAB C11 O10_$3
EQIV $4 -x+1, -y+1, -z+1
HTAB N13 O3_$4
EQIV $5 x-1, y, z-1
HTAB N13 O3_$5
EQIV $1 -x, -y+1, -z+1
HTAB N13 N9_$1
HTAB N13 O5_$1
HTAB N13 O9
EQIV $6 -x, -y, -z+1
HTAB O7 O2_$6
HTAB O9 N12
HTAB O9 O6
HTAB O9 O10
HTAB O10 N1_$6
HTAB O10 O1_$6
EQIV $7 x, y, z-1
HTAB O11 N8_$7
HTAB O11 O4_$7
HTAB O12 O8_$2
HTAB O12 O1_$2
HTAB O12 O13
HTAB O13 O12
HTAB O13 O4_$7
HTAB O13 O1_$2
EQIV $8 x+1, y, z
HTAB O13 O10_$8
HTAB C8 O2_$2
HTAB C11 O10_$3
HTAB N13 O3_$4
HTAB N13 O3_$5
HTAB N13 N9_$1
HTAB N13 O5_$1
HTAB N13 O9
HTAB O7 O2_$6
HTAB O9 N12
HTAB O9 O6
HTAB O9 O10
HTAB O10 N1_$6
HTAB O10 O1_$6
HTAB O11 N8_$7
HTAB O11 O4_$7
HTAB O12 O8_$2
HTAB O12 O1_$2
HTAB O12 O13
HTAB O13 O12
HTAB O13 O4_$7
HTAB O13 O1_$2
HTAB O13 O10_$8
FREE H12D O13
FREE O13  O12
TEMP    23
WGHT    0.052300    0.789400
FVAR       0.23723
C1    1    0.131573   -0.023008    0.677323    11.00000    0.03343    0.02623 =
         0.02628    0.01005    0.01192    0.00895
C2    1    0.233112   -0.033941    0.608949    11.00000    0.03688    0.02529 =
         0.02685    0.00832    0.01424    0.01406
C3    1    0.649849    0.328209    0.876887    11.00000    0.02776    0.02508 =
         0.02487    0.00737    0.00983    0.00953
C4    1    0.567295    0.315201    0.958853    11.00000    0.03171    0.03004 =
         0.02596    0.01051    0.01240    0.01444
C5    1    0.139513    0.373116    0.660255    11.00000    0.02667    0.02187 =
         0.02606    0.00844    0.01185    0.01046
C6    1    0.196229    0.346834    0.562636    11.00000    0.02503    0.02567 =
         0.02220    0.00861    0.00896    0.01085
C7    1    0.523366    0.328740    0.576436    11.00000    0.03870    0.03265 =
         0.03037    0.01536    0.02248    0.01402
AFIX  23
H7A   2    0.579354    0.329321    0.525231    11.00000   -1.20000
H7B   2    0.529330    0.411391    0.609190    11.00000   -1.20000
AFIX   0
C8    1    0.588405    0.160791    0.629995    11.00000    0.02651    0.03700 =
         0.03256    0.01198    0.01563    0.01776
AFIX  23
H8A   2    0.645631    0.153394    0.580004    11.00000   -1.20000
H8B   2    0.638048    0.134278    0.697935    11.00000   -1.20000
AFIX   0
C9    1    0.339386    0.124029    0.458905    11.00000    0.02982    0.03749 =
         0.02808    0.00735    0.01394    0.01538
AFIX  23
H9A   2    0.387762    0.115277    0.402852    11.00000   -1.20000
H9B   2    0.225732    0.072951    0.414935    11.00000   -1.20000
AFIX   0
C10   1    0.001730    0.212176    0.784543    11.00000    0.02680    0.04111 =
         0.02928    0.01428    0.01517    0.01734
AFIX  23
H10A  2   -0.060266    0.215277    0.831292    11.00000   -1.20000
H10B  2   -0.071299    0.196294    0.700553    11.00000   -1.20000
AFIX   0
C11   1    0.185209    0.138348    0.916680    11.00000    0.03550    0.03403 =
         0.02773    0.01539    0.01764    0.01497
AFIX  23
H11A  2    0.132956    0.139644    0.970424    11.00000   -1.20000
H11B  2    0.229518    0.073462    0.918419    11.00000   -1.20000
AFIX   0
C12   1    0.251020    0.352567    0.951243    11.00000    0.03644    0.02923 =
         0.02461    0.00836    0.01713    0.01477
AFIX  23
H12A  2    0.202331    0.363039    1.006937    11.00000   -1.20000
H12B  2    0.339610    0.427740    0.975884    11.00000   -1.20000
AFIX   0
FE1   3    0.314192    0.218465    0.719068    11.00000    0.02300    0.02209 =
         0.02066    0.00776    0.00940    0.01146
MN1   4    0.000000    0.500000    0.500000    10.50000    0.03489    0.02879 =
         0.02828    0.01421    0.01079    0.01761
N1    5    0.062359    0.111774    0.791843    11.00000    0.02671    0.03098 =
         0.02884    0.01168    0.01578    0.01019
N2    5    0.130465    0.090933    0.708833    11.00000    0.02727    0.02797 =
         0.02491    0.00732    0.01386    0.00963
N3    5    0.335735    0.075650    0.630918    11.00000    0.02656    0.02654 =
         0.03025    0.00743    0.01554    0.01229
N4    5    0.419681    0.081297    0.558554    11.00000    0.03086    0.03251 =
         0.03047    0.00915    0.01753    0.01808
N5    5    0.607418    0.289756    0.676929    11.00000    0.02933    0.03423 =
         0.02510    0.00949    0.01568    0.01193
N6    5    0.542677    0.302700    0.762922    11.00000    0.02683    0.03075 =
         0.02237    0.00818    0.01283    0.01110
N7    5    0.409214    0.249568    0.894302    11.00000    0.02436    0.03079 =
         0.02147    0.00883    0.01019    0.01240
N8    5    0.317592    0.253773    0.962055    11.00000    0.03056    0.03372 =
         0.02440    0.01140    0.01450    0.01487
N9    5    0.130382    0.331261    0.829514    11.00000    0.03470    0.03313 =
         0.02786    0.01422    0.01925    0.01875
N10   5    0.202449    0.330718    0.747634    11.00000    0.03453    0.02981 =
         0.02381    0.01301    0.01716    0.01914
N11   5    0.266339    0.264783    0.572355    11.00000    0.03011    0.03051 =
         0.02037    0.00944    0.01338    0.01534
N12   5    0.351521    0.251281    0.500844    11.00000    0.03155    0.03656 =
         0.02375    0.01096    0.01500    0.01672
N13   5    0.035651    0.472251    0.165085    11.00000    0.03089    0.03968 =
         0.02976    0.00936    0.01342    0.01557
AFIX   3
H13A  2    0.107961    0.528471    0.155505    11.00000   -1.20000
H13B  2   -0.051659    0.432821    0.092765    11.00000   -1.20000
H13C  2    0.007851    0.506391    0.216865    11.00000   -1.20000
H13D  2    0.077591    0.422291    0.190575    11.00000   -1.20000
AFIX   0
O1    6    0.062514   -0.109850    0.698320    11.00000    0.06289    0.03131 =
         0.05772    0.02015    0.04059    0.01405
O2    6    0.218357   -0.132878    0.544939    11.00000    0.07470    0.02449 =
         0.05593    0.01095    0.04473    0.01730
O3    6    0.799820    0.360923    0.918197    11.00000    0.02328    0.05597 =
         0.03082    0.01154    0.00745    0.00784
O4    6    0.643618    0.363224    1.070328    11.00000    0.03725    0.05349 =
         0.02280    0.00462    0.00820    0.00457
O5    6    0.043037    0.430156    0.650000    11.00000    0.04023    0.03817 =
         0.03061    0.01868    0.01835    0.02842
O6    6    0.172017    0.401779    0.487034    11.00000    0.04145    0.03472 =
         0.02953    0.01916    0.01820    0.02370
O7    6   -0.200698    0.337084    0.386841    11.00000    0.05759    0.03535 =
         0.07567    0.01847    0.00007    0.01057
AFIX   3
H7C   2   -0.266388    0.354044    0.413480    11.00000   -1.20000
H7D   2   -0.191638    0.278734    0.413960    11.00000   -1.20000
AFIX   0
O8    6    0.693552    0.036156    0.882361    11.00000    0.54833    0.22943 =
         0.16425    0.13524    0.19189    0.25114
AFIX   3
H8C   2    0.793682    0.055676    0.928941    11.00000   -1.20000
H8D   2    0.667362   -0.014344    0.813591    11.00000   -1.20000
AFIX   0
O9    6    0.240749    0.348685    0.275020    11.00000    0.06143    0.05777 =
         0.04248    0.02680    0.02738    0.02918
AFIX   3
H9C   2    0.237329    0.358585    0.343090    11.00000   -1.20000
H9D   2    0.216629    0.273145    0.241040    11.00000   -1.20000
AFIX   0
O10   6    0.127194    0.104752    0.161271    11.00000    0.15996    0.07473 =
         0.06541    0.01805    0.06376   -0.02326
AFIX   3
H10C  2    0.066484    0.132012    0.113020    11.00000   -1.20000
H10D  2    0.085694    0.085072    0.207350    11.00000   -1.20000
AFIX   0
O11   6    0.537453    0.380350    0.257177    11.00000    0.06289    0.17427 =
         0.04670    0.04359    0.02269    0.04947
AFIX   3
H11C  2    0.504363    0.305440    0.249447    11.00000   -1.20000
H11D  2    0.542073    0.385190    0.191767    11.00000   -1.20000
AFIX   0
O12   6    0.604953    0.112970    0.123406    11.00000    1.11007    0.79743 =
         0.17088    0.23285    0.21621    0.82868
AFIX   3
H12C  2    0.541623    0.108550    0.157326    11.00000   -1.20000
H12D  2    0.694344    0.170450    0.170966    11.00000   -1.20000
AFIX   0
O13   6    0.790976    0.189559    0.118089    10.50000    0.30576    0.15702 =
         0.08943    0.05008    0.03595    0.17953
AFIX   3
H13E  2    0.795536    0.245129    0.085939    10.50000   -1.20000
H13F  2    0.864496    0.158109    0.129529    10.50000   -1.20000
AFIX   0
HKLF 4


REM  2 in P-1
REM wR2 = 0.1121, GooF = S = 1.070, Restrained GooF = 1.070 for all data
REM R1 = 0.0424 for 3412 Fo > 4sig(Fo) and 0.0544 for all 4221 data
REM 358 parameters refined using 0 restraints

END

WGHT      0.0522      0.5915

REM Instructions for potential hydrogen bonds
HTAB C8 O2_$2
HTAB C11 O10_$3
HTAB N13 O3_$4
HTAB N13 O3_$5
HTAB N13 N9_$1
HTAB N13 O5_$1
HTAB N13 O9
HTAB O7 O2_$6
HTAB O9 N12
HTAB O9 O6
HTAB O9 O10
HTAB O10 N1_$6
HTAB O10 O1_$6
HTAB O11 N8_$7
HTAB O11 O4_$7
HTAB O12 O8_$2
HTAB O12 O1_$2
HTAB O12 O13
HTAB O13 O12
HTAB O13 O4_$7
HTAB O13 O1_$2
HTAB O13 O10_$8

REM Highest difference peak  0.665,  deepest hole -0.557,  1-sigma level  0.072
Q1    1   0.8605  0.1403  0.9957  11.00000  0.05    0.51
Q2    1   0.6288 -0.0059  0.8800  11.00000  0.05    0.41
Q3    1   0.5104  0.0003  0.0985  11.00000  0.05    0.37
Q4    1   0.4212  0.3667  0.2607  11.00000  0.05    0.28
Q5    1   0.3619  0.0616  0.0562  11.00000  0.05    0.28
;
_shelx_res_checksum   88584

_shelx_hkl_file
;
   1   0   0    0.18    0.11
  -2   0   0  157.54    2.61
   2   0   0  160.14    2.36
   2   0   0  159.01    2.88
  -3   0   0   47.17    1.27
   3   0   0   46.13    1.52
   3   0   0   46.16    1.12
  -4   0   0   -0.05    0.17
   4   0   0   -0.14    0.17
   4   0   0    0.12    0.17
  -5   0   0   27.77    1.19
   5   0   0   28.44    1.06
   5   0   0   28.76    1.50
  -6   0   0   70.70    2.17
   6   0   0   72.97    2.71
   7   0   0    0.59    0.48
   8   0   0   11.61    1.53
   9   0   0   15.91    1.90
  10   0   0    1.46    0.81
  10  -1   0    7.31    1.40
   9  -1   0    6.22    1.21
   8  -1   0    0.14    0.38
   7  -1   0    7.04    1.11
   6  -1   0   80.48    2.81
   6  -1   0   81.73    2.08
  -6   1   0   83.59    2.37
   5  -1   0  222.96    3.78
   5  -1   0  217.08    4.72
  -5   1   0  219.30    4.14
   4  -1   0   19.13    0.80
   4  -1   0   17.28    1.01
  -4   1   0   19.13    0.87
   3  -1   0   55.55    1.29
  -3   1   0   57.04    1.42
  -2   1   0   27.48    0.81
  -1   1   0  223.02    3.25
   0  -1   0    1.40    0.16
   0   1   0    2.13    0.16
  -1  -1   0  710.33    9.68
   1   1   0  723.86    9.81
   1   1   0  724.73    8.84
  -2  -1   0  113.89    2.18
   2   1   0  117.76    2.42
   2   1   0  114.90    1.90
  -3  -1   0   80.91    1.90
   3   1   0   81.30    2.20
   3   1   0   85.01    1.65
  -4  -1   0  484.22    7.51
   4   1   0  499.54    8.26
   4   1   0  482.09    6.74
  -5  -1   0    0.57    0.32
   5   1   0    0.16    0.30
   5   1   0    0.10    0.21
   6   1   0    1.57    0.62
   7   1   0   17.50    1.50
   8   1   0   10.46    1.49
   9   1   0    4.28    1.11
  10   1   0    6.43    1.38
  11  -2   0    2.21    0.97
  10  -2   0    2.92    1.00
   9  -2   0    5.24    1.08
   8  -2   0    1.75    0.66
   7  -2   0   23.98    1.62
   6  -2   0   24.89    1.14
   6  -2   0   26.40    1.53
  -6   2   0   26.33    1.29
   5  -2   0    0.82    0.28
  -5   2   0    0.24    0.26
   4  -2   0   31.65    1.10
  -4   2   0   32.75    1.20
  -3   2   0   45.31    1.33
  -2   2   0    1.63    0.28
  -1   2   0  623.83    8.63
   0  -2   0  371.11    5.55
   0   2   0  377.39    5.35
   0   2   0  391.98    5.09
  -1  -2   0  451.63    6.69
   1   2   0  464.28    6.06
   1   2   0  461.00    6.72
  -2  -2   0  964.23   13.55
   2   2   0 1000.00   12.33
   2   2   0  984.20   13.84
  -3  -2   0  141.68    2.91
   3   2   0  137.87    3.22
   3   2   0  139.78    2.49
  -4  -2   0    1.87    0.42
   4   2   0    3.51    0.44
   4   2   0    2.99    0.60
  -5  -2   0   70.82    2.14
   5   2   0   72.60    1.85
   5   2   0   74.14    2.68
   6   2   0    1.21    0.58
   7   2   0   14.54    1.68
   8   2   0   48.74    2.75
   9   2   0    0.26    0.56
  10   2   0    2.85    1.12
  11  -3   0    0.30    0.70
  10  -3   0   18.93    2.08
   9  -3   0    9.01    1.39
   8  -3   0   19.63    1.56
   7  -3   0   46.45    1.74
   7  -3   0   45.81    2.15
  -7   3   0   46.22    1.90
   6  -3   0    0.92    0.36
  -6   3   0    0.14    0.33
  -5   3   0   12.93    0.87
  -4   3   0  128.83    2.87
  -3   3   0  156.15    3.10
  -2   3   0    8.63    0.57
   1  -3   0  478.98    7.32
   1  -3   0  490.16    7.18
  -1   3   0  472.04    6.56
   0  -3   0  125.15    2.60
   0   3   0  133.59    2.35
   0   3   0  132.42    2.38
  -1  -3   0   79.42    1.95
   1   3   0   80.99    1.92
   1   3   0   82.67    1.72
  -2  -3   0  587.65    8.91
   2   3   0  592.02    7.98
   2   3   0  589.32    9.05
  -3  -3   0  660.31   10.07
   3   3   0  674.50   10.51
   3   3   0  666.76    9.01
  -4  -3   0   19.15    1.11
   4   3   0   19.59    0.92
   4   3   0   21.77    1.36
  -5  -3   0    0.43    0.36
   5   3   0    1.59    0.58
   6   3   0   26.73    1.82
   7   3   0    1.91    0.76
   8   3   0   -0.21    0.53
   9   3   0    5.01    1.25
  11  -4   0    2.18    0.96
  10  -4   0    9.21    1.46
   9  -4   0   11.50    1.54
   8  -4   0    1.39    0.60
   7  -4   0   -0.02    0.30
  -7   4   0   -0.43    0.29
  -6   4   0   27.50    1.40
  -5   4   0   27.99    1.33
  -4   4   0    0.32    0.26
  -3   4   0  438.87    7.07
   2  -4   0  223.21    4.17
   2  -4   0  232.66    4.31
   1  -4   0   78.20    2.12
   1  -4   0   81.26    2.08
  -1   4   0   76.66    1.83
   0  -4   0  141.38    3.02
   0   4   0  137.04    2.67
   0   4   0  138.89    2.67
  -1  -4   0    0.74    0.30
   1   4   0    1.05    0.28
   1   4   0    1.33    0.33
  -2  -4   0    1.11    0.38
   2   4   0    0.87    0.28
   2   4   0    1.17    0.38
  -3  -4   0  280.42    5.37
   3   4   0  284.20    4.68
   3   4   0  286.68    5.63
  -4  -4   0   57.95    2.07
   4   4   0   56.55    2.32
   4   4   0   57.18    1.74
  -5  -4   0    8.15    1.02
   5   4   0    7.37    1.10
   6   4   0    6.12    1.11
   7   4   0   71.84    3.31
   8   4   0    0.23    0.68
   9   4   0    1.43    0.87
  11  -5   0    4.44    1.22
  10  -5   0    6.40    1.27
   9  -5   0    8.34    1.33
  -7   5   0   44.61    1.98
  -6   5   0   21.59    1.30
  -5   5   0   57.64    2.07
  -4   5   0   42.98    1.68
  -3   5   0   59.07    1.91
   2  -5   0  850.12   12.51
   2  -5   0  830.61   12.75
   1  -5   0   41.06    1.60
  -1   5   0   46.11    1.47
   0  -5   0  108.62    2.81
   0   5   0  109.18    2.44
   0   5   0  107.11    2.44
  -1  -5   0  153.71    3.59
   1   5   0  155.68    3.14
   1   5   0  158.27    3.37
  -2  -5   0   14.07    1.02
   2   5   0   17.69    0.94
   2   5   0   16.16    1.05
  -3  -5   0    2.39    0.59
   3   5   0    2.70    0.49
   3   5   0    1.62    0.55
  -4  -5   0   29.14    1.56
   4   5   0   28.89    1.29
   4   5   0   24.31    1.60
   5   5   0   13.68    1.55
   6   5   0    3.69    0.94
   7   5   0    6.66    1.29
   8   5   0    1.74    0.88
  11  -6   0   10.31    1.68
  10  -6   0   11.72    1.64
   9  -6   0    1.73    0.73
   8  -6   0   27.81    1.60
  -8   6   0   24.79    1.61
  -7   6   0    2.86    0.69
  -6   6   0   20.52    1.34
  -5   6   0   59.68    2.21
  -4   6   0   81.05    2.52
   3  -6   0  116.78    3.12
   3  -6   0  106.87    3.00
   2  -6   0   68.15    2.33
   2  -6   0   68.98    2.27
   1  -6   0   73.64    2.34
  -1   6   0   71.96    2.08
   0  -6   0    4.64    0.73
   0   6   0    4.52    0.61
  -1  -6   0    1.79    0.52
   1   6   0    2.46    0.52
   1   6   0    2.41    0.46
  -2  -6   0   57.85    2.24
   2   6   0   54.22    1.83
   2   6   0   53.74    2.05
  -3  -6   0   10.30    1.20
   3   6   0   10.34    1.17
   3   6   0   10.20    0.95
  -4  -6   0    6.51    1.00
   4   6   0    6.29    1.04
   5   6   0   35.49    2.13
   6   6   0   11.87    1.65
   7   6   0    4.21    1.15
   8   6   0    1.96    0.91
  11  -7   0   10.97    1.72
  10  -7   0   24.40    2.00
  -8   7   0    0.09    0.44
  -7   7   0   16.86    1.34
  -6   7   0   25.92    1.57
   5  -7   0   24.94    1.55
   5  -7   0   20.65    1.38
   4  -7   0   12.42    1.27
   4  -7   0    9.29    1.09
   3  -7   0  126.07    3.44
   3  -7   0  116.83    3.43
   2  -7   0  141.74    3.73
   1  -7   0  159.32    4.05
  -1   7   0  164.17    3.63
   0  -7   0  155.16    4.00
   0   7   0  144.87    3.42
  -1  -7   0   43.26    2.01
   1   7   0   42.34    1.77
   1   7   0   47.01    1.78
  -2  -7   0   -0.09    0.34
   2   7   0    0.04    0.37
   2   7   0   -0.13    0.26
  -3  -7   0    8.99    1.23
   3   7   0    9.96    1.02
   3   7   0    9.90    1.24
  -4  -7   0    5.06    0.98
   4   7   0    4.67    0.96
   5   7   0   -0.13    0.47
   6   7   0   38.30    2.48
   7   7   0    2.53    0.98
  -8   8   0    2.44    0.78
   7  -8   0    0.29    0.41
   6  -8   0   52.03    2.44
   6  -8   0   49.27    2.33
   5  -8   0    4.29    0.85
   5  -8   0    6.36    1.03
   4  -8   0    7.61    1.08
   4  -8   0    9.78    1.23
   3  -8   0   17.78    1.34
   2  -8   0    6.16    0.93
   1  -8   0   30.29    1.75
  -1   8   0   31.96    1.57
   0  -8   0   46.13    2.19
   0   8   0   42.57    1.79
  -1  -8   0  157.05    4.32
   1   8   0  152.62    3.69
   1   8   0  147.35    3.77
  -2  -8   0   17.32    1.46
   2   8   0   19.58    1.42
   2   8   0   16.83    1.18
  -3  -8   0    6.10    1.10
   3   8   0    4.91    0.79
   3   8   0    5.40    0.98
   4   8   0    8.86    1.35
   5   8   0   -0.16    0.58
   6   8   0    0.50    0.74
   7   8   0   -0.29    0.74
   8  -9   0   31.35    2.11
   8  -9   0   30.96    2.05
   7  -9   0   17.15    1.86
   7  -9   0   17.67    1.83
   6  -9   0    4.26    0.91
   6  -9   0    2.73    0.80
   5  -9   0   15.88    1.40
   5  -9   0   19.04    1.50
   4  -9   0    5.74    1.02
   4  -9   0    5.82    1.05
   3  -9   0    8.00    1.17
   2  -9   0   63.17    2.68
   1  -9   0    1.34    0.54
   0  -9   0   64.43    2.81
   0   9   0   69.79    2.48
  -1  -9   0    0.46    0.51
   1   9   0   -0.02    0.37
  -2  -9   0    4.85    1.03
   2   9   0    4.47    0.89
   2   9   0    5.41    0.87
  -3  -9   0    0.76    0.64
   3   9   0   -0.06    0.44
   4   9   0    0.11    0.56
   5   9   0   17.13    2.01
   6   9   0    3.20    1.09
   9 -10   0   13.96    1.83
   9 -10   0    8.67    1.48
   8 -10   0   -0.03    0.51
   8 -10   0    0.00    0.46
   7 -10   0   80.11    3.47
   7 -10   0   76.22    3.30
   6 -10   0   12.19    1.58
   6 -10   0    9.62    1.43
   5 -10   0   19.92    1.72
   5 -10   0   19.70    1.60
   4 -10   0   27.07    1.87
   3 -10   0    3.92    0.89
   2 -10   0   19.57    1.60
   1 -10   0   18.64    1.55
   0 -10   0    1.82    0.69
   0  10   0    1.41    0.56
  -1 -10   0    0.24    0.52
   1  10   0    0.42    0.42
  -2 -10   0   37.57    2.40
   2  10   0   44.90    2.11
   2  10   0   41.80    2.21
  -3 -10   0    8.83    1.45
   3  10   0    7.48    1.24
   4  10   0    5.06    1.16
   5  10   0   -0.18    0.74
   9 -11   0   28.32    2.29
   9 -11   0   29.75    2.28
   8 -11   0    9.74    1.57
   8 -11   0    7.39    1.35
   7 -11   0    1.06    0.70
   7 -11   0    1.36    0.66
   6 -11   0   60.22    3.01
   5 -11   0    8.06    1.32
   4 -11   0   -0.03    0.41
   3 -11   0   21.76    1.77
   2 -11   0    0.02    0.38
   1 -11   0    1.25    0.67
   0 -11   0   24.73    1.93
  -1 -11   0    1.39    0.76
   1  11   0    0.93    0.50
  -2 -11   0    0.37    0.64
   2  11   0    0.65    0.53
   9 -12   0   10.09    1.74
   9 -12   0   10.74    1.76
   8 -12   0    8.84    1.62
   8 -12   0    6.45    1.41
   7 -12   0    3.58    1.02
   6 -12   0   -0.37    0.48
   5 -12   0   64.06    3.19
   4 -12   0    5.53    1.17
   3 -12   0    0.04    0.48
   2 -12   0    8.98    1.47
   1 -12   0   -0.45    0.46
   0 -12   0   -0.05    0.55
  -1 -12   0    1.83    0.82
  -2 -12   0    1.16    0.80
   9 -13   0    1.78    0.93
   8 -13   0    4.74    1.26
   7 -13   0    0.41    0.67
   6 -13   0   12.79    1.86
   5 -13   0    4.16    1.07
   4 -13   0   50.70    2.97
   3 -13   0    1.72    0.80
   2 -13   0    3.24    1.03
   1 -13   0   25.22    2.17
   0 -13   0    0.88    0.74
  -1 -13   0    6.23    1.39
  -2 -13   0    1.18    0.95
   8 -14   0    2.91    1.10
   7 -14   0    7.21    1.54
   6 -14   0    5.14    1.26
   5 -14   0    0.67    0.66
   4 -14   0   11.54    1.83
   3 -14   0   14.70    2.01
   2 -14   0    1.90    0.92
   1 -14   0   -0.55    0.58
   0 -14   0    2.51    1.06
   6 -15   0    0.63    0.76
   5 -15   0   -0.47    0.48
   4 -15   0    1.41    0.92
   3 -15   0    7.89    1.66
   2 -15   0   11.74    1.94
   1 -15   1    3.58    1.27
   2 -15   1    8.45    1.69
   3 -15   1    3.69    1.18
   4 -15   1    2.48    0.99
   5 -15   1    7.03    1.59
   6 -15   1    0.19    0.80
  -1 -14   1    0.13    0.71
   0 -14   1    9.46    1.69
   1 -14   1    2.21    0.96
   2 -14   1   17.95    2.24
   3 -14   1   23.72    2.54
   4 -14   1    8.65    1.53
   5 -14   1    4.33    1.18
   6 -14   1    5.39    1.31
   7 -14   1    1.02    0.77
  -2 -13   1    2.59    1.15
  -1 -13   1    0.52    0.72
   0 -13   1   13.21    1.88
   1 -13   1    6.26    1.28
   2 -13   1    4.87    1.16
   3 -13   1   10.38    1.65
   4 -13   1   43.85    2.77
   5 -13   1    7.64    1.42
   6 -13   1    0.01    0.52
   7 -13   1   11.14    1.70
   8 -13   1    2.25    0.96
  -3 -12   1    0.13    0.65
  -2 -12   1   17.00    2.14
  -1 -12   1    2.91    0.95
   0 -12   1    2.92    0.91
   1 -12   1   17.32    2.04
   2 -12   1   13.65    1.76
   3 -12   1   10.39    1.60
   4 -12   1   32.21    2.21
   5 -12   1   25.41    2.02
   6 -12   1    0.66    0.61
   7 -12   1    4.15    1.08
   8 -12   1    5.47    1.29
   4  11  -1    3.44    1.06
   3  11  -1    4.41    1.04
  -3 -11   1    4.83    1.19
  -2 -11   1    1.47    0.76
  -1 -11   1   28.25    2.10
   0 -11   1   10.74    1.51
   1 -11   1    0.25    0.47
   2 -11   1   14.13    1.67
   3 -11   1    8.81    1.32
   4 -11   1    2.85    0.79
   5 -11   1   35.75    2.27
   6 -11   1   16.40    1.86
   7 -11   1   16.54    1.91
   8 -11   1    3.59    1.01
   8 -11   1    3.45    1.05
   5  10  -1    0.66    0.73
   4  10  -1    3.80    1.03
  -4 -10   1    3.79    1.11
   3  10  -1   20.17    1.68
  -3 -10   1   18.58    2.03
  -2 -10   1    4.89    1.10
  -1 -10   1    8.83    1.35
   0 -10   1   42.43    2.37
   1 -10   1    3.60    0.92
   2 -10   1    1.77    0.68
   3 -10   1   93.04    3.47
   4 -10   1    2.13    0.68
   5 -10   1    2.10    0.72
   6 -10   1   81.73    3.31
   6 -10   1   80.60    3.42
   7 -10   1   12.68    1.61
   7 -10   1   14.88    1.77
   8 -10   1    8.60    1.35
   8 -10   1    9.71    1.49
   6   9  -1    0.67    0.76
   5   9  -1    0.06    0.56
   4   9  -1    1.99    0.77
  -4  -9   1    2.43    0.83
   3   9  -1    4.65    0.99
  -3  -9   1    5.15    1.06
   2   9  -1    8.46    1.17
   2   9  -1    9.99    1.09
  -2  -9   1    9.36    1.38
  -1  -9   1   40.95    2.26
   0  -9   1   56.88    2.60
   1  -9   1  131.51    4.04
   2  -9   1   15.15    1.30
   3  -9   1   26.53    1.70
   4  -9   1   16.15    1.65
   5  -9   1   15.62    1.62
   5  -9   1   21.19    1.66
   6  -9   1    1.03    0.57
   6  -9   1    0.95    0.57
   7  -9   1   78.98    3.22
   7  -9   1   76.14    3.10
   8  -9   1   40.25    2.36
   8  -9   1   36.47    2.19
   7   8  -1    1.03    0.80
   6   8  -1    2.89    1.47
   5   8  -1   11.13    1.57
   4   8  -1    2.56    0.77
  -4  -8   1    0.92    0.62
   3   8  -1    0.67    0.48
   3   8  -1    1.20    0.44
  -3  -8   1    0.63    0.56
   2   8  -1    0.60    0.48
   2   8  -1    1.30    0.44
  -2  -8   1    0.91    0.55
   1   8  -1   54.51    2.01
  -1  -8   1   57.59    2.50
   0  -8   1   27.38    1.69
   1  -8   1    0.45    0.39
   2  -8   1  154.69    4.15
   3  -8   1   24.56    1.53
   4  -8   1   34.14    1.88
   4  -8   1   42.02    2.01
   5  -8   1   75.81    2.81
   5  -8   1   82.29    2.98
   6  -8   1    5.00    0.93
   6  -8   1    5.20    0.96
   7  -8   1    0.29    0.45
   7  -8   1    0.94    0.50
  11  -8   1   15.16    2.05
   8   7  -1    0.91    0.87
   7   7  -1   16.72    2.03
   6   7  -1    0.33    0.57
   5   7  -1    8.27    1.29
  -5  -7   1    4.95    1.01
   4   7  -1   20.11    1.56
  -4  -7   1   21.95    1.62
   3   7  -1   17.46    1.37
   3   7  -1   18.83    1.11
  -3  -7   1   17.34    1.43
   2   7  -1   38.70    1.58
   2   7  -1   41.90    1.90
  -2  -7   1   41.01    2.06
   1   7  -1   51.80    1.96
   1   7  -1   50.16    1.76
  -1  -7   1   49.64    2.15
   0  -7   1    1.80    0.54
   1  -7   1    0.45    0.35
   2  -7   1  122.71    3.37
   3  -7   1    6.21    0.88
   4  -7   1    5.35    0.84
   4  -7   1    6.69    0.92
   5  -7   1   13.07    1.12
   5  -7   1   15.89    1.22
   6  -7   1   82.93    2.92
   6  -7   1   83.25    2.85
   8  -7   1    0.24    0.46
  10  -7   1    0.09    0.62
  11  -7   1    4.92    1.31
   8   6  -1    2.75    1.06
   7   6  -1    0.11    0.62
   6   6  -1   16.98    1.87
   5   6  -1    1.68    0.64
  -5  -6   1    0.87    0.50
   4   6  -1   -0.18    0.30
  -4  -6   1    0.12    0.42
   3   6  -1    8.58    1.07
   3   6  -1    8.23    0.79
  -3  -6   1    9.79    1.18
   2   6  -1   15.51    1.11
   2   6  -1   16.31    0.94
  -2  -6   1   15.29    1.16
   1   6  -1    9.21    0.80
   1   6  -1    8.66    0.69
  -1  -6   1   11.61    0.99
   0  -6   1    6.39    0.87
   1  -6   1  310.39    5.91
   2  -6   1   30.11    1.45
   3  -6   1  232.25    4.75
   3  -6   1  223.14    4.81
   4  -6   1  117.68    3.16
   4  -6   1  125.45    3.28
   5  -6   1    2.19    0.56
  -6   6  -1   78.43    2.58
  -7   6  -1   73.74    2.60
   8  -6   1    1.01    0.53
  10  -6   1   52.29    2.95
  11  -6   1    3.45    1.13
   9   5  -1    1.24    0.95
   8   5  -1   12.36    1.82
   7   5  -1   11.75    1.66
   6   5  -1    4.59    1.03
   5   5  -1   77.77    3.05
  -5  -5   1   77.72    2.76
   4   5  -1   -0.04    0.25
   4   5  -1   -0.27    0.35
  -4  -5   1    0.30    0.37
   3   5  -1   19.10    0.95
   3   5  -1   18.42    1.24
  -3  -5   1   21.19    1.31
   2   5  -1  232.31    4.02
   2   5  -1  236.47    4.77
  -2  -5   1  234.03    4.89
   1   5  -1    3.00    0.52
   1   5  -1    2.36    0.40
  -1  -5   1    2.33    0.52
   0  -5   1    6.53    0.79
   1  -5   1   51.11    1.76
   2  -5   1   41.92    1.55
   2  -5   1   35.46    1.49
   3  -5   1   13.30    0.89
   3  -5   1    9.61    0.78
  -4   5  -1   28.97    1.31
  -5   5  -1   17.25    1.07
  -6   5  -1   10.87    0.91
   7  -5   1   21.34    1.36
   9  -5   1    0.34    0.53
  10  -5   1   10.12    1.62
  11  -5   1   13.62    1.98
   9   4  -1    0.61    0.75
   8   4  -1   11.81    1.70
   7   4  -1    0.48    0.57
   6   4  -1   14.99    1.62
  -6  -4   1   16.22    1.25
   5   4  -1    1.10    0.51
  -5  -4   1    1.83    0.57
   4   4  -1   15.32    1.20
   4   4  -1   14.70    0.78
  -4  -4   1   16.91    1.13
   3   4  -1   90.69    2.01
  -3  -4   1   97.28    2.69
   2   4  -1    4.66    0.64
   2   4  -1    4.69    0.49
  -2  -4   1    4.84    0.68
   1   4  -1   15.62    0.72
   1   4  -1   15.17    0.84
  -1  -4   1   16.28    0.94
   0  -4   1    3.49    0.52
   1  -4   1    1.96    0.39
   2  -4   1   13.10    0.79
   2  -4   1   14.15    0.80
  -3   4  -1  102.08    2.39
  -4   4  -1   28.86    1.22
  -5   4  -1   45.24    1.64
  -6   4  -1   20.01    1.16
   6  -4   1   18.36    1.15
   7  -4   1    2.35    0.60
   8  -4   1   32.15    2.02
   9  -4   1    7.46    1.32
  10  -4   1    9.74    1.60
  11  -4   1    6.96    1.50
  10   3  -1    3.30    1.15
   9   3  -1    0.84    0.69
   8   3  -1    2.33    0.85
   7   3  -1   35.79    2.19
   6   3  -1    7.48    1.14
  -6  -3   1    7.94    1.00
   5   3  -1    6.06    0.94
  -5  -3   1    5.90    0.84
   4   3  -1   24.12    1.39
   4   3  -1   20.99    0.84
  -4  -3   1   20.76    1.19
   3   3  -1  400.37    6.85
   3   3  -1  394.08    5.51
  -3  -3   1  388.00    6.60
   2   3  -1  147.69    3.13
   2   3  -1  145.49    2.44
  -2  -3   1  145.82    3.10
   1   3  -1   19.28    0.86
   1   3  -1   20.98    0.72
  -1  -3   1   20.66    0.92
   0  -3   1  553.39    8.16
   1  -3   1  361.71    5.63
   2  -3   1  305.62    5.03
   2  -3   1  316.25    4.95
  -3   3  -1  247.53    4.21
  -4   3  -1    0.15    0.20
  -5   3  -1    0.46    0.27
   5  -3   1    0.49    0.28
  -6   3  -1   17.44    1.03
   6  -3   1   16.52    1.05
   7  -3   1   -0.01    0.32
   7  -3   1    0.21    0.41
   8  -3   1    2.14    0.73
   9  -3   1   48.33    2.67
  10  -3   1    3.32    1.07
  11  -3   1   -0.72    0.60
  10   2  -1    0.85    0.71
   9   2  -1   19.86    2.14
   8   2  -1    0.40    0.54
   7   2  -1   -0.08    0.35
   6   2  -1   71.68    2.83
  -6  -2   1   70.61    2.36
   5   2  -1   22.22    1.44
  -5  -2   1   24.81    1.27
   4   2  -1   66.19    2.26
   4   2  -1   73.94    1.52
  -4  -2   1   72.61    2.13
   3   2  -1  265.52    3.77
   3   2  -1  268.17    4.97
  -3  -2   1  272.69    4.76
   2   2  -1  316.40    4.23
   2   2  -1  318.09    5.23
   1   2  -1    3.32    0.28
   1   2  -1    3.93    0.43
  -1  -2   1    4.75    0.43
   0  -2   1   43.87    1.13
   1  -2   1    4.90    0.35
   1  -2   1    5.47    0.38
  -2   2  -1   90.47    1.77
  -3   2  -1    1.08    0.25
   3  -2   1    1.38    0.30
  -4   2  -1  238.09    4.05
   4  -2   1  226.00    3.99
  -5   2  -1    1.10    0.32
   5  -2   1    0.22    0.25
   6  -2   1   18.56    1.09
   7  -2   1   56.31    2.56
   8  -2   1   -0.13    0.38
   9  -2   1   -0.17    0.50
  10  -2   1   15.33    2.01
  10   1  -1    1.23    0.79
   9   1  -1    2.99    0.96
   8   1  -1   11.88    1.53
   7   1  -1    0.42    0.48
   6   1  -1   -0.14    0.32
  -6  -1   1   -0.01    0.30
   5   1  -1    0.25    0.18
   5   1  -1    0.50    0.36
  -5  -1   1    0.99    0.35
   4   1  -1   76.87    1.47
   4   1  -1   73.45    2.26
  -4  -1   1   78.96    2.09
   3   1  -1  199.57    2.79
   3   1  -1  194.51    3.82
  -3  -1   1  203.67    3.67
   2   1  -1    3.63    0.43
  -2  -1   1    6.13    0.49
  -1  -1   1  315.25    4.63
   0  -1   1  682.64    9.51
   1  -1   1  274.67    3.81
  -2   1  -1  271.41    3.92
   2  -1   1  267.02    3.98
  -3   1  -1  110.10    2.07
   3  -1   1  110.73    2.21
  -4   1  -1  104.07    2.18
   4  -1   1  102.05    2.28
  -5   1  -1  115.89    2.55
   5  -1   1  115.10    3.24
   5  -1   1  117.57    2.64
   6  -1   1    0.40    0.39
   6  -1   1    0.62    0.34
   7  -1   1    6.15    1.05
   8  -1   1   26.15    1.92
   9  -1   1    6.58    1.28
  10  -1   1    0.09    0.63
  11   0  -1    0.05    0.75
  10   0  -1   14.75    1.92
   9   0  -1    1.32    0.71
   8   0  -1    0.67    0.56
   7   0  -1   55.28    2.51
  -7   0   1   54.38    2.11
   6   0  -1    1.56    0.53
  -6   0   1    1.68    0.49
   5   0  -1    1.03    0.41
   5   0  -1    0.70    0.22
  -5   0   1    1.23    0.38
   4   0  -1  219.01    4.34
   4   0  -1  221.26    3.25
  -4   0   1  223.09    4.11
   3   0  -1    0.18    0.19
   3   0  -1    0.24    0.11
  -3   0   1    0.66    0.24
   2   0  -1   54.43    1.30
  -2   0   1   50.71    1.28
   1   0  -1  775.81   10.49
  -1   0   1  784.80   10.85
   0   0   1  177.77    2.42
   1   0   1  377.90    5.02
  -2   0  -1   37.57    0.84
   2   0   1   37.68    1.03
  -3   0  -1   11.14    0.53
   3   0   1    9.69    0.59
  -4   0  -1   16.35    0.75
   4   0   1   16.55    0.83
   4   0   1   17.15    1.11
  -5   0  -1   50.73    1.56
   5   0   1   49.96    1.60
   5   0   1   52.62    2.16
   6   0   1   40.88    2.07
   6   0   1   43.09    1.56
   7   0   1    9.46    1.30
   8   0   1    1.53    0.69
   9   0   1   12.94    1.77
  10   0   1    2.42    1.01
  11  -1  -1    0.23    0.66
  10  -1  -1    9.43    1.56
   9  -1  -1    0.11    0.52
   8  -1  -1    2.00    0.73
   7  -1  -1   10.80    1.29
  -7   1   1   10.08    1.08
   6  -1  -1   78.70    2.65
   6  -1  -1   77.53    1.85
  -6   1   1   77.70    2.35
   5  -1  -1    5.73    0.77
   5  -1  -1    6.96    0.52
  -5   1   1    8.39    0.71
   4  -1  -1   43.76    1.11
   4  -1  -1   47.17    1.60
  -4   1   1   44.27    1.47
   3  -1  -1   49.09    1.40
  -3   1   1   45.79    1.36
   2  -1  -1  108.34    1.94
  -2   1   1  109.00    2.11
  -1   1   1   62.13    1.26
  -1   1   1   59.54    1.08
   0   1   1  685.37    9.09
   0   1   1  683.62    8.55
  -1  -1  -1  293.17    4.16
   1   1   1  288.27    4.48
   1   1   1  290.07    4.11
  -2  -1  -1    0.16    0.15
   2   1   1    0.29    0.19
   2   1   1    0.24    0.24
  -3  -1  -1   33.18    1.04
   3   1   1   36.65    1.14
   3   1   1   32.76    1.40
   4   1   1   46.52    1.87
   4   1   1   49.23    1.47
  -5  -1  -1   12.97    0.81
   5   1   1   12.59    1.10
   5   1   1   12.27    0.83
   6   1   1   53.57    2.46
   7   1   1   51.50    2.62
   8   1   1   13.75    1.72
   9   1   1    1.34    0.76
  10   1   1   13.26    1.98
  11  -2  -1    0.19    0.69
  10  -2  -1    0.88    0.62
   9  -2  -1   40.25    2.36
   8  -2  -1    1.77    0.64
   7  -2  -1   14.63    1.25
  -7   2   1   15.22    1.11
   6  -2  -1    1.91    0.56
   6  -2  -1    2.17    0.40
  -6   2   1    2.92    0.57
   5  -2  -1  158.35    3.58
  -5   2   1  155.16    3.44
  -4   2   1   12.19    0.76
  -3   2   1    8.24    0.59
  -2   2   1    2.06    0.38
  -2   2   1    1.67    0.29
  -1   2   1   16.88    0.62
  -1   2   1   16.02    0.66
   0  -2  -1   48.45    1.22
   0  -2  -1   50.85    1.27
   0   2   1   51.70    1.10
   0   2   1   52.16    1.22
  -1  -2  -1  720.80    9.96
   1   2   1  715.47   10.10
   1   2   1  710.96    9.35
  -2  -2  -1  146.27    2.70
   2   2   1  138.58    2.59
   2   2   1  136.31    2.99
  -3  -2  -1  105.19    2.28
   3   2   1  101.28    2.24
   3   2   1  103.19    2.76
  -4  -2  -1    8.95    0.70
   4   2   1    9.74    0.70
   4   2   1   10.36    1.11
   5   2   1    5.30    0.66
   5   2   1    4.90    0.88
   6   2   1    2.19    0.71
   7   2   1   36.42    2.27
   8   2   1    7.97    1.41
   9   2   1    4.64    1.22
  11  -3  -1    1.57    0.89
  10  -3  -1    6.92    1.34
   9  -3  -1    0.51    0.52
   8  -3  -1    1.72    0.64
  -8   3   1    2.56    0.66
   7  -3  -1    1.35    0.55
  -7   3   1    1.78    0.55
   6  -3  -1    6.32    0.87
  -6   3   1    5.05    0.76
  -5   3   1  157.38    3.58
  -4   3   1   61.59    1.90
  -3   3   1   23.39    1.05
  -2   3   1    1.25    0.27
  -2   3   1    1.72    0.34
   1  -3  -1   28.21    1.06
  -1   3   1   29.60    0.99
   0  -3  -1   66.82    1.70
   0   3   1   65.10    1.58
   0   3   1   61.76    1.42
  -1  -3  -1   20.69    0.92
   1   3   1   18.94    0.87
   1   3   1   18.94    0.85
  -2  -3  -1   85.49    2.14
   2   3   1   86.95    2.04
   2   3   1   85.53    2.32
  -3  -3  -1   53.33    1.69
   3   3   1   52.60    1.62
   3   3   1   50.37    1.93
  -4  -3  -1   49.78    1.71
   4   3   1   47.90    2.09
   4   3   1   48.19    1.65
   5   3   1    2.32    0.52
   5   3   1    1.20    0.55
   6   3   1    0.77    0.58
   7   3   1    4.94    1.13
   8   3   1   14.53    1.89
   9   3   1    0.91    0.83
  11  -4  -1    0.24    0.72
  10  -4  -1   24.90    1.96
   9  -4  -1    7.34    1.21
   8  -4  -1    0.06    0.42
  -8   4   1    1.44    0.58
   7  -4  -1    3.03    0.71
  -7   4   1    4.11    0.79
  -6   4   1    0.91    0.43
  -5   4   1   49.15    1.86
  -4   4   1   97.55    2.62
  -3   4   1   67.30    2.00
  -2   4   1  419.60    6.84
  -2   4   1  429.88    6.31
   1  -4  -1  133.76    2.97
  -1   4   1  129.59    2.66
   0  -4  -1    4.47    0.57
   0   4   1    5.04    0.51
   0   4   1    4.83    0.55
  -1  -4  -1   16.11    0.95
   1   4   1   19.57    0.96
   1   4   1   19.89    0.94
  -2  -4  -1   86.10    2.35
   2   4   1   82.46    2.40
   2   4   1   86.41    2.18
  -3  -4  -1  190.65    4.03
   3   4   1  191.31    3.75
   3   4   1  188.45    4.36
  -4  -4  -1    6.32    0.83
   4   4   1    6.10    0.74
   4   4   1    6.35    0.96
   5   4   1    0.46    0.49
   6   4   1   26.84    1.93
   7   4   1   -0.05    0.51
   8   4   1    0.06    0.57
  11  -5  -1    0.41    0.70
  10  -5  -1    1.68    0.78
   9  -5  -1    5.45    1.05
   8  -5  -1    0.58    0.50
  -8   5   1    0.40    0.43
  -7   5   1   12.47    1.30
  -6   5   1   62.66    2.32
  -5   5   1    2.09    0.54
  -4   5   1   12.67    0.94
  -3   5   1  374.61    6.59
   2  -5  -1   43.97    1.64
   2  -5  -1   37.94    1.57
  -2   5   1   41.44    1.45
   1  -5  -1  177.66    3.95
   1  -5  -1  181.45    3.85
  -1   5   1  178.74    3.51
   0  -5  -1   91.27    2.52
   0   5   1   84.46    2.07
   0   5   1   87.40    2.23
  -1  -5  -1    5.22    0.75
   1   5   1    4.41    0.61
   1   5   1    5.25    0.63
  -2  -5  -1   29.93    1.45
   2   5   1   27.46    1.40
   2   5   1   27.43    1.27
  -3  -5  -1   70.80    2.42
   3   5   1   73.17    2.58
   3   5   1   77.96    2.25
  -4  -5  -1   38.56    1.77
   4   5   1   37.18    1.99
   4   5   1   32.82    1.53
   5   5   1    0.11    0.44
   6   5   1    3.88    1.01
   7   5   1    6.72    1.36
   8   5   1    0.98    0.84
  11  -6  -1   19.85    2.22
  10  -6  -1    1.22    0.67
   9  -6  -1    4.55    1.00
  -8   6   1   24.78    1.65
  -7   6   1    0.60    0.44
  -6   6   1    2.66    0.68
  -5   6   1    4.12    0.75
  -4   6   1   11.53    0.96
   3  -6  -1  211.03    4.56
   3  -6  -1  202.07    4.59
   2  -6  -1  385.57    7.03
  -2   6   1  397.41    6.45
   1  -6  -1    8.23    0.95
  -1   6   1    6.26    0.73
   0  -6  -1   37.12    1.68
   0   6   1   38.98    1.42
   0   6   1   36.75    1.52
  -1  -6  -1    0.94    0.44
   1   6   1    0.03    0.25
   1   6   1    0.04    0.27
  -2  -6  -1    0.31    0.37
   2   6   1    0.42    0.34
   2   6   1    0.56    0.38
  -3  -6  -1    8.49    1.10
   3   6   1   11.51    1.29
   3   6   1   10.29    1.01
   4   6   1   41.70    2.20
   5   6   1   44.73    2.44
   6   6   1   17.51    1.98
   7   6   1   -0.13    0.67
   9  -7  -1    2.61    0.78
  -9   7   1    4.89    1.03
  -8   7   1    2.14    0.69
  -7   7   1   37.31    2.01
  -6   7   1    2.44    0.67
  -5   7   1   44.93    2.03
   4  -7  -1    7.82    1.06
   4  -7  -1    4.51    0.78
   3  -7  -1    0.93    0.44
   3  -7  -1    0.36    0.33
   2  -7  -1   -0.11    0.24
  -2   7   1    0.20    0.27
   1  -7  -1   96.26    2.92
  -1   7   1   82.48    2.50
   0  -7  -1    0.61    0.42
   0   7   1    0.40    0.31
   0   7   1    0.80    0.38
  -1  -7  -1   89.08    2.98
   1   7   1   86.45    2.62
   1   7   1   87.14    2.59
  -2  -7  -1   85.44    2.98
   2   7   1   88.41    2.66
   2   7   1   85.53    2.83
  -3  -7  -1    1.35    0.59
   3   7   1    0.27    0.36
   3   7   1    0.48    0.48
   4   7   1    1.28    0.63
   5   7   1   16.11    1.83
   6   7   1   15.72    1.98
   7   7   1    0.23    0.83
  -9   8   1   85.29    3.45
  -8   8   1    2.11    0.71
  -7   8   1   16.33    1.40
  -6   8   1   39.00    2.06
   5  -8  -1    1.15    0.54
   5  -8  -1    1.30    0.57
   4  -8  -1    0.91    0.44
   4  -8  -1    0.51    0.41
   3  -8  -1   54.67    2.36
   3  -8  -1   54.22    2.41
   2  -8  -1    5.18    0.92
  -2   8   1    2.68    0.58
   1  -8  -1    1.54    0.55
  -1   8   1    1.63    0.51
   0  -8  -1   64.63    2.61
   0   8   1   64.02    2.32
  -1  -8  -1   11.12    1.35
   1   8   1    7.61    0.98
   1   8   1   10.96    1.16
  -2  -8  -1   19.00    1.51
   2   8   1   18.36    1.29
   2   8   1   18.22    1.37
  -3  -8  -1    4.83    0.98
   3   8   1    4.20    0.80
   3   8   1    4.29    0.95
   4   8   1    0.01    0.49
   5   8   1   19.63    2.07
   6   8   1   17.48    2.07
  -9   9   1    2.40    0.85
  -8   9   1   17.82    1.87
   7  -9  -1    0.28    0.52
   7  -9  -1    0.22    0.43
   6  -9  -1    0.33    0.46
   6  -9  -1   -0.01    0.36
   5  -9  -1   64.56    2.79
   5  -9  -1   62.63    2.81
   4  -9  -1   50.33    2.42
   4  -9  -1   51.19    2.49
   3  -9  -1    0.45    0.42
   2  -9  -1   10.79    1.31
  -2   9   1    8.82    1.06
   1  -9  -1    1.47    0.58
  -1   9   1    1.75    0.53
   0  -9  -1    5.07    0.96
   0   9   1    6.76    0.96
  -1  -9  -1   26.92    1.81
   1   9   1   23.74    1.51
   1   9   1   25.08    1.53
  -2  -9  -1    0.15    0.49
   2   9   1   -0.12    0.40
   2   9   1    0.30    0.50
   3   9   1    0.42    0.56
   4   9   1   13.88    1.73
   5   9   1    0.74    0.77
  10 -10  -1    3.33    1.08
   9 -10  -1    4.95    1.15
   9 -10  -1    4.67    1.13
   8 -10  -1   31.81    2.26
   8 -10  -1   28.04    2.10
   7 -10  -1   33.96    2.26
   7 -10  -1   33.18    2.23
   6 -10  -1    5.16    1.04
   6 -10  -1    4.58    1.00
   5 -10  -1   16.66    1.83
   5 -10  -1   15.68    1.78
   4 -10  -1   26.83    1.86
   3 -10  -1    1.82    0.65
   2 -10  -1    0.56    0.44
   1 -10  -1    0.67    0.51
  -1  10   1    0.79    0.48
   0 -10  -1   -0.27    0.41
   0  10   1    0.09    0.40
  -1 -10  -1    7.99    1.31
   1  10   1   12.66    1.41
  -2 -10  -1   14.25    1.75
   2  10   1   10.68    1.29
  10 -11  -1   14.58    1.97
  10 -11  -1   16.21    2.15
   9 -11  -1    0.92    0.71
   9 -11  -1    0.43    0.65
   8 -11  -1    0.52    0.61
   8 -11  -1    0.85    0.67
   7 -11  -1    8.31    1.41
   7 -11  -1   12.09    1.73
   6 -11  -1   43.86    2.66
   6 -11  -1   41.82    2.54
   5 -11  -1   -0.07    0.42
   4 -11  -1   54.64    2.83
   3 -11  -1    1.20    0.63
   2 -11  -1    4.11    0.97
   1 -11  -1    7.78    1.30
  -1  11   1   11.39    1.39
   0 -11  -1    4.35    1.05
   0  11   1    3.61    0.83
  -1 -11  -1    3.49    1.03
   1  11   1    3.49    0.85
  -2 -11  -1   -0.09    0.60
   2  11   1    0.76    0.59
   9 -12  -1   18.69    2.34
   9 -12  -1   16.81    2.19
   8 -12  -1    0.16    0.62
   8 -12  -1    0.13    0.55
   7 -12  -1    0.34    0.56
   7 -12  -1   -0.49    0.49
   6 -12  -1   44.92    2.75
   5 -12  -1    4.14    1.04
   4 -12  -1    6.77    1.24
   3 -12  -1   11.11    1.63
   2 -12  -1    8.06    1.41
   1 -12  -1    3.36    1.02
   0 -12  -1   16.05    1.93
   0  12   1   17.57    1.79
  -1 -12  -1    1.65    0.87
   1  12   1    1.17    0.66
   9 -13  -1    1.83    0.95
   9 -13  -1    1.23    0.95
   8 -13  -1   20.79    2.51
   7 -13  -1    0.32    0.60
   6 -13  -1    0.30    0.58
   5 -13  -1   45.33    2.78
   4 -13  -1    2.07    0.82
   3 -13  -1    0.31    0.62
   2 -13  -1   10.34    1.70
   1 -13  -1    1.61    0.87
   0 -13  -1    0.99    0.83
  -1 -13  -1    1.38    0.95
   7 -14  -1   25.32    2.75
   6 -14  -1    2.05    0.97
   5 -14  -1   -0.34    0.54
   4 -14  -1   12.70    1.92
   3 -14  -1    0.45    0.72
   2 -14  -1    1.40    0.88
   1 -14  -1    6.23    1.38
   0 -14  -1    0.31    0.81
   5 -15  -1    0.27    0.88
   4 -15  -1    2.27    1.01
   3 -15  -1   17.40    2.37
   1 -15   2   16.48    2.27
   2 -15   2    3.62    1.12
   3 -15   2    4.82    1.31
   4 -15   2   42.96    3.06
   5 -15   2    0.95    0.83
   6 -15   2   -0.14    0.72
  -1 -14   2   19.30    2.51
   0 -14   2    0.46    0.70
   1 -14   2    1.20    0.79
   2 -14   2   10.19    1.68
   3 -14   2    1.50    0.86
   4 -14   2    7.32    1.44
   5 -14   2   42.05    2.86
   6 -14   2    0.50    0.71
   7 -14   2    6.94    1.48
  -3 -13   2    1.02    0.94
  -2 -13   2    3.04    1.08
  -1 -13   2    1.87    0.98
   0 -13   2   19.50    2.29
   1 -13   2    9.88    1.56
   2 -13   2    1.19    0.77
   3 -13   2   44.83    2.78
   4 -13   2    5.74    1.21
   5 -13   2    1.00    0.65
   6 -13   2   20.65    2.32
   7 -13   2    0.15    0.58
   8 -13   2   -0.24    0.59
  -4 -12   2    0.36    0.78
  -3 -12   2    9.00    1.62
  -2 -12   2    7.98    1.60
  -1 -12   2    8.03    1.51
   0 -12   2   15.89    1.93
   1 -12   2    7.37    1.31
   2 -12   2    0.54    0.53
   3 -12   2    4.94    1.10
   4 -12   2   18.29    2.01
   5 -12   2    0.57    0.57
   6 -12   2   -0.11    0.45
   7 -12   2   19.82    2.16
   8 -12   2    0.24    0.59
   5  11  -2    8.85    1.59
   4  11  -2   -0.22    0.63
  -4 -11   2   -0.30    0.60
  -3 -11   2    2.97    0.99
  -2 -11   2   18.79    2.15
  -1 -11   2    5.94    1.23
   0 -11   2   -0.04    0.46
   1 -11   2   39.27    2.39
   2 -11   2   30.77    2.07
   3 -11   2    7.13    1.20
   4 -11   2   16.03    1.75
   5 -11   2    7.43    1.29
   6 -11   2    5.67    1.17
   7 -11   2    1.25    0.65
   6  10  -2    2.62    1.04
   5  10  -2    0.06    0.62
   4  10  -2   27.45    2.02
  -4 -10   2   19.43    2.17
   3  10  -2   -0.40    0.43
  -3 -10   2    0.39    0.62
  -2 -10   2    1.12    0.64
  -1 -10   2   44.71    2.50
   0 -10   2   73.08    3.09
   1 -10   2   11.96    1.52
   2 -10   2  115.55    3.92
   3 -10   2   -0.03    0.42
   4 -10   2    1.53    0.63
   5 -10   2    1.88    0.66
   6 -10   2   35.74    2.16
   7 -10   2    0.42    0.52
   9 -10   2    8.94    1.39
   7   9  -2    0.07    0.72
   6   9  -2   -0.02    0.61
   5   9  -2    2.66    0.94
  -5  -9   2    2.88    0.97
   4   9  -2    4.57    1.05
  -4  -9   2    3.46    0.98
   3   9  -2   14.57    1.57
  -3  -9   2   12.57    1.62
  -2  -9   2    8.25    1.30
  -1  -9   2    6.57    1.10
   0  -9   2  220.79    5.56
   1  -9   2   39.93    2.14
   2  -9   2   18.89    1.45
   3  -9   2   60.61    2.59
   4  -9   2    0.05    0.35
   5  -9   2    1.41    0.57
   6  -9   2   74.62    2.96
   7  -9   2   13.82    1.61
   7  -9   2   11.98    1.46
   9  -9   2    0.00    0.56
   7   8  -2   11.44    1.77
   6   8  -2    4.31    1.07
   5   8  -2   46.15    2.57
  -5  -8   2   37.03    2.29
   4   8  -2    1.90    0.71
  -4  -8   2    2.10    0.76
   3   8  -2    5.29    0.97
  -3  -8   2    3.52    0.86
   2   8  -2   34.03    1.82
  -2  -8   2   37.61    2.11
  -1  -8   2   69.12    2.81
   0  -8   2   29.68    1.74
   1  -8   2  197.09    4.88
   2  -8   2   60.00    2.41
   3  -8   2   27.16    1.57
   4  -8   2   74.69    2.72
   5  -8   2    5.32    0.91
   6  -8   2   -0.38    0.30
   6  -8   2    0.33    0.41
   7  -8   2   44.33    2.21
   7  -8   2   43.45    2.15
   8  -8   2    9.23    1.25
   9  -8   2    2.44    0.78
   8   7  -2   11.01    1.80
   7   7  -2    1.18    0.80
   6   7  -2    3.77    1.02
   5   7  -2   -0.07    0.41
  -5  -7   2    0.80    0.57
   4   7  -2    0.81    0.56
  -4  -7   2    0.29    0.50
   3   7  -2   14.09    1.23
   3   7  -2   10.97    0.84
  -3  -7   2   11.65    1.40
   2   7  -2    8.92    1.07
  -2  -7   2   11.42    1.33
  -1  -7   2   24.88    1.55
   0  -7   2    4.42    0.78
   1  -7   2    2.84    0.63
   2  -7   2   37.31    1.75
   3  -7   2   23.09    1.38
   4  -7   2    0.27    0.33
   5  -7   2  125.36    3.56
   5  -7   2  125.30    3.46
   6  -7   2    0.23    0.34
   6  -7   2   -0.04    0.31
   7  -7   2    0.21    0.40
   8  -7   2   46.04    2.27
  10  -7   2   10.88    1.69
   9   6  -2    0.32    0.79
   8   6  -2    9.16    1.62
   7   6  -2    8.03    1.39
   6   6  -2   17.52    1.85
  -6  -6   2   15.22    1.62
   5   6  -2   26.74    1.81
  -5  -6   2   25.64    1.70
   4   6  -2    8.58    1.15
  -4  -6   2    8.57    1.15
   3   6  -2    2.84    0.47
   3   6  -2    2.49    0.65
  -3  -6   2    3.08    0.72
   2   6  -2   23.38    1.35
  -2  -6   2   23.96    1.47
  -1  -6   2   45.60    1.94
   0  -6   2   12.22    0.97
   1  -6   2    5.66    0.78
   2  -6   2  214.15    4.50
   3  -6   2  109.68    2.95
   4  -6   2    8.01    0.93
   4  -6   2    8.04    0.92
   5  -6   2    2.38    0.56
   5  -6   2    1.56    0.46
   6  -6   2   36.39    1.68
   6  -6   2   37.78    1.75
   7  -6   2    4.62    0.86
   8  -6   2    0.57    0.51
  10  -6   2    0.27    0.64
   9   5  -2   10.28    1.76
   8   5  -2   -0.03    0.59
   7   5  -2    1.79    0.73
   6   5  -2   26.83    1.89
  -6  -5   2   30.52    1.83
   5   5  -2    0.15    0.42
  -5  -5   2    0.62    0.47
   4   5  -2   13.91    1.40
  -4  -5   2   14.28    1.17
   3   5  -2  103.87    2.20
   3   5  -2  101.74    3.02
  -3  -5   2  106.59    3.07
   2   5  -2   15.70    1.05
  -2  -5   2   15.76    1.11
  -1  -5   2   13.01    0.94
   0  -5   2    1.49    0.43
   1  -5   2  255.66    4.87
   2  -5   2    5.55    0.67
   3  -5   2  121.14    2.91
   3  -5   2  123.85    2.99
   4  -5   2   94.89    2.53
   4  -5   2   90.96    2.47
   5  -5   2    3.79    0.60
   5  -5   2    4.82    0.68
  -6   5  -2    0.08    0.30
   6  -5   2    0.08    0.34
   7  -5   2  102.88    3.12
   8  -5   2    2.19    0.65
   9  -5   2    2.19    0.83
  10  -5   2   16.05    2.03
   9   4  -2    1.41    0.85
   8   4  -2   11.41    1.64
   7   4  -2   -0.10    0.49
   6   4  -2    1.17    0.57
  -6  -4   2    0.92    0.53
   5   4  -2    0.79    0.51
  -5  -4   2    0.00    0.37
   4   4  -2    1.40    0.28
   4   4  -2    1.99    0.57
  -4  -4   2    2.01    0.54
   3   4  -2    5.44    0.75
   3   4  -2    6.21    0.46
  -3  -4   2    5.58    0.76
   2   4  -2  277.35    5.19
  -2  -4   2  290.81    5.37
   1   4  -2    4.87    0.59
  -1  -4   2    4.25    0.61
   0  -4   2  139.48    3.02
   1  -4   2    0.67    0.26
   2  -4   2  135.70    2.87
   3  -4   2    5.82    0.62
   3  -4   2    4.79    0.57
   4  -4   2    8.56    0.66
  -5   4  -2    1.84    0.42
   5  -4   2    1.13    0.42
   6  -4   2    8.06    0.94
   7  -4   2   15.18    1.36
   9  -4   2    9.57    1.52
  10  -4   2    0.67    0.73
  10   3  -2    1.78    0.91
   9   3  -2    1.29    0.77
   8   3  -2   10.32    1.47
   7   3  -2    9.82    1.35
  -7  -3   2   12.32    1.32
   6   3  -2   26.05    1.73
  -6  -3   2   28.98    1.60
   5   3  -2   15.15    1.24
  -5  -3   2   15.14    1.13
   4   3  -2  225.54    3.32
   4   3  -2  223.11    4.84
  -4  -3   2  228.92    4.69
   3   3  -2   44.67    1.02
   3   3  -2   45.04    1.68
  -3  -3   2   43.68    1.63
   2   3  -2  148.13    3.22
  -2  -3   2  165.00    3.35
   1   3  -2   19.98    0.91
  -1  -3   2   21.12    0.98
   0  -3   2    6.69    0.52
   1  -3   2  153.24    2.87
   2  -3   2   22.28    0.86
   3  -3   2   69.76    1.67
   3  -3   2   69.55    1.89
   3  -3   2   69.06    1.70
  -4   3  -2    1.26    0.30
   4  -3   2    0.75    0.30
  -5   3  -2   11.54    0.74
   5  -3   2   11.17    0.89
   6  -3   2   29.77    1.49
   7  -3   2   19.91    1.32
   8  -3   2    3.76    0.95
   9  -3   2    5.88    1.20
  10  -3   2    0.07    0.67
  10   2  -2    9.88    1.60
   9   2  -2   20.79    2.19
   8   2  -2   -0.45    0.42
   7   2  -2   22.92    1.68
  -7  -2   2   22.43    1.47
   6   2  -2   12.68    1.38
  -6  -2   2   13.01    1.08
   5   2  -2    0.21    0.33
  -5  -2   2    0.67    0.36
   4   2  -2    1.05    0.17
   4   2  -2    0.52    0.31
  -4  -2   2    1.15    0.39
   3   2  -2  128.54    2.93
   3   2  -2  122.51    1.79
  -3  -2   2  127.49    2.88
   2   2  -2   17.28    0.83
  -2  -2   2   12.66    0.74
   1   2  -2    5.95    0.46
  -1  -2   2    8.77    0.56
   0  -2   2  186.99    3.12
   1  -2   2  224.78    3.45
   1  -2   2  218.09    3.49
   2  -2   2   49.87    1.15
   2  -2   2   55.43    1.21
   2  -2   2   53.00    1.45
  -3   2  -2    8.40    0.46
   3  -2   2    8.85    0.65
  -4   2  -2    8.04    0.51
   4  -2   2    8.08    0.79
  -5   2  -2    0.10    0.21
   5  -2   2   -0.16    0.23
   6  -2   2   45.18    1.78
   7  -2   2   25.25    1.76
   8  -2   2   12.06    1.57
   9  -2   2    9.70    1.54
  10  -2   2   11.70    1.79
  11   1  -2    0.65    0.88
  10   1  -2    7.25    1.43
   9   1  -2    6.57    1.30
   8   1  -2    5.98    1.10
   7   1  -2   -0.18    0.38
  -7  -1   2   -0.25    0.30
   6   1  -2   75.63    2.74
  -6  -1   2   73.32    2.46
   5   1  -2   96.85    1.59
   5   1  -2   94.03    2.83
  -5  -1   2   97.81    2.70
   4   1  -2   16.50    1.01
  -4  -1   2   19.17    1.03
   3   1  -2   31.61    1.23
  -3  -1   2   36.59    1.28
   2   1  -2    3.38    0.41
  -2  -1   2    5.60    0.55
  -1  -1   2   35.98    0.73
  -1  -1   2   33.78    0.98
   0  -1   2   38.20    0.93
   0  -1   2   37.89    0.87
   1  -1   2  939.18   11.91
   2  -1   2    0.15    0.18
  -3   1  -2   40.21    0.94
   3  -1   2   39.66    1.34
  -4   1  -2   57.49    1.36
   4  -1   2   58.13    1.77
   5  -1   2    0.33    0.31
   6  -1   2    4.99    0.90
   6  -1   2    6.51    0.81
   7  -1   2    1.19    0.60
   8  -1   2    0.49    0.54
   9  -1   2    0.39    0.60
  10  -1   2   13.98    1.98
  11   0  -2   10.94    1.76
  10   0  -2    3.75    1.09
   9   0  -2   -0.26    0.47
   8   0  -2    5.58    1.06
  -8   0   2    8.19    1.10
   7   0  -2   12.83    1.41
  -7   0   2   10.81    1.18
   6   0  -2    1.75    0.55
  -6   0   2    1.96    0.54
   5   0  -2  227.90    4.71
   5   0  -2  228.39    3.24
  -5   0   2  225.92    4.56
   4   0  -2   53.92    1.75
   4   0  -2   54.18    0.99
  -4   0   2   54.14    1.73
   3   0  -2   27.13    1.04
  -3   0   2   27.69    1.09
   2   0  -2   20.56    0.73
  -2   0   2   20.70    0.84
  -1   0   2   69.84    1.44
  -1   0   2   70.38    1.22
   0   0   2   29.00    0.81
   0   0   2   29.08    0.66
   1   0   2  377.90    5.34
   2   0   2  263.32    4.20
  -3   0  -2    9.66    0.43
   3   0   2    9.72    0.67
  -4   0  -2    2.94    0.36
   4   0   2    2.20    0.44
   5   0   2   92.41    3.06
   5   0   2   91.90    2.44
   6   0   2    0.14    0.36
   6   0   2    0.48    0.45
   7   0   2   18.99    1.60
   8   0   2   11.20    1.59
   9   0   2    0.22    0.55
  11  -1  -2    0.81    0.77
  10  -1  -2   19.72    2.14
   9  -1  -2   15.04    1.73
   8  -1  -2    1.21    0.59
  -8   1   2    2.65    0.70
   7  -1  -2  101.30    3.31
  -7   1   2  107.69    3.13
   6  -1  -2   81.24    2.64
  -6   1   2   85.32    2.59
   5  -1  -2   14.47    0.97
   5  -1  -2   15.78    0.64
  -5   1   2   15.95    1.01
   4  -1  -2    0.26    0.22
  -4   1   2    0.79    0.31
   3  -1  -2   32.45    1.05
  -3   1   2   34.20    1.23
   2  -1  -2  256.99    3.77
  -2   1   2  261.40    3.60
  -1   1   2   55.34    1.29
  -1   1   2   53.85    1.18
   0   1   2   91.13    1.62
   0   1   2   88.59    1.75
  -1  -1  -2    5.72    0.32
   1   1   2    3.77    0.44
  -2  -1  -2    1.82    0.24
   2   1   2    2.31    0.39
  -3  -1  -2  170.66    2.87
   3   1   2  175.95    3.85
   3   1   2  167.92    3.26
  -4  -1  -2   31.12    1.02
   4   1   2   29.23    1.56
   4   1   2   30.22    1.28
   5   1   2   11.52    0.89
   5   1   2   12.63    1.35
   6   1   2    8.54    1.27
   7   1   2    1.51    0.69
   8   1   2   -0.07    0.45
   9   1   2    7.39    1.46
  11  -2  -2   -0.28    0.62
  10  -2  -2   18.95    2.03
   9  -2  -2   10.06    1.39
   8  -2  -2    0.28    0.40
  -8   2   2    0.13    0.39
   7  -2  -2    9.58    1.16
  -7   2   2    8.21    1.03
   6  -2  -2  185.31    4.20
  -6   2   2  189.81    4.25
   5  -2  -2    9.78    0.76
  -5   2   2   10.11    0.83
   4  -2  -2   73.47    1.86
  -4   2   2   72.98    2.09
   3  -2  -2  534.66    7.52
  -3   2   2  535.60    7.12
  -3   2   2  526.68    8.13
  -2   2   2   61.43    1.64
  -2   2   2   63.41    1.42
  -1   2   2  165.12    2.94
  -1   2   2  161.10    2.77
   0  -2  -2   19.55    0.74
   0  -2  -2   20.72    0.78
   0   2   2   19.75    0.83
   0   2   2   20.31    0.68
  -1  -2  -2    4.87    0.40
   1   2   2    5.33    0.53
   1   2   2    5.84    0.57
  -2  -2  -2   38.27    1.16
   2   2   2   42.25    1.38
   2   2   2   43.69    1.53
  -3  -2  -2    1.29    0.30
   3   2   2    0.83    0.33
   3   2   2    0.71    0.35
   4   2   2   72.13    2.12
   4   2   2   74.87    2.60
   5   2   2    0.42    0.38
   5   2   2    0.66    0.53
   6   2   2    0.35    0.43
   7   2   2   17.16    1.89
   8   2   2    3.20    1.03
   9   2   2    0.48    0.74
  11  -3  -2    3.35    1.09
  10  -3  -2    5.99    1.21
   9  -3  -2   61.95    2.81
   8  -3  -2   44.82    2.19
  -8   3   2   48.43    2.19
   7  -3  -2    1.98    0.57
  -7   3   2    2.89    0.65
   6  -3  -2    7.85    0.91
  -6   3   2    8.43    0.98
   5  -3  -2  140.04    3.10
  -5   3   2  141.46    3.42
  -4   3   2   28.23    1.30
  -3   3   2    2.38    0.45
  -3   3   2    2.13    0.34
  -2   3   2  376.09    6.06
  -2   3   2  365.76    5.46
  -1   3   2   38.05    1.21
  -1   3   2   37.73    0.80
  -1   3   2   37.37    1.25
   0  -3  -2    3.03    0.43
   0  -3  -2    1.70    0.33
   0   3   2    2.43    0.38
   0   3   2    3.40    0.38
  -1  -3  -2   79.88    1.98
   1   3   2   84.11    2.06
   1   3   2   79.55    2.02
  -2  -3  -2   71.13    1.86
   2   3   2   69.57    1.97
   2   3   2   67.80    2.11
  -3  -3  -2   37.75    1.37
   3   3   2   40.22    1.52
   3   3   2   38.21    1.74
   4   3   2   19.84    1.42
   4   3   2   23.57    1.23
   5   3   2    5.37    0.96
   5   3   2    5.66    0.79
   6   3   2    0.10    0.50
   7   3   2   16.85    1.92
   8   3   2    5.20    1.24
  11  -4  -2    0.11    0.64
  10  -4  -2    1.01    0.67
   9  -4  -2    0.02    0.46
  -9   4   2    0.05    0.47
   8  -4  -2   13.93    1.42
  -8   4   2   15.42    1.31
   7  -4  -2   22.60    1.38
  -7   4   2   23.43    1.47
   6  -4  -2   73.37    2.27
  -6   4   2   77.69    2.62
  -5   4   2    7.54    0.91
  -4   4   2  421.20    7.27
  -3   4   2    5.09    0.58
  -3   4   2    5.24    0.69
  -2   4   2   48.34    1.64
  -2   4   2   48.13    1.52
   1  -4  -2  198.16    3.93
   1  -4  -2  209.84    4.07
  -1   4   2  205.54    3.73
  -1   4   2  206.36    3.22
   0  -4  -2   52.48    1.69
   0   4   2   51.02    1.62
   0   4   2   50.92    1.42
  -1  -4  -2   44.60    1.57
   1   4   2   44.44    1.53
   1   4   2   44.22    1.56
  -2  -4  -2  227.31    4.42
   2   4   2  235.22    4.71
   2   4   2  224.48    4.28
  -3  -4  -2   15.91    1.01
   3   4   2   15.92    1.20
   3   4   2   14.34    0.99
   4   4   2   27.49    1.41
   4   4   2   27.57    1.71
   5   4   2    0.65    0.53
   6   4   2   -0.37    0.48
   7   4   2    3.77    1.08
   8   4   2    1.23    0.86
  11  -5  -2    1.24    0.83
  10  -5  -2    5.79    1.14
   9  -5  -2   14.95    1.59
  -9   5   2   16.48    1.70
   8  -5  -2    5.56    0.94
  -8   5   2    6.82    1.08
   7  -5  -2   53.14    2.08
  -7   5   2   51.83    2.28
  -6   5   2   36.98    1.80
  -5   5   2    0.15    0.30
  -4   5   2  172.62    4.01
  -3   5   2  214.90    4.49
  -3   5   2  212.41    4.07
   2  -5  -2   10.51    0.82
  -2   5   2   10.30    0.76
   1  -5  -2    7.82    0.86
   1  -5  -2    6.81    0.81
  -1   5   2    6.40    0.70
  -1   5   2    6.16    0.47
   0  -5  -2  124.76    3.06
   0   5   2  126.61    2.93
   0   5   2  127.28    2.67
  -1  -5  -2   14.56    1.01
   1   5   2   16.13    1.00
   1   5   2   13.99    0.94
  -2  -5  -2   10.78    0.93
   2   5   2    9.78    0.97
   2   5   2   10.56    1.09
  -3  -5  -2   70.63    2.37
   3   5   2   69.23    2.56
   3   5   2   69.42    2.30
   4   5   2    6.48    0.88
   4   5   2    6.06    1.02
   5   5   2    2.91    0.84
   6   5   2   19.27    2.05
   7   5   2    1.30    0.79
   8   5   2    3.99    1.22
   9  -6  -2    3.58    0.85
  -9   6   2    2.57    0.79
   8  -6  -2   18.03    1.33
  -8   6   2   16.01    1.66
  -7   6   2    1.33    0.59
  -6   6   2   30.62    1.73
  -5   6   2   48.83    2.10
  -4   6   2   17.04    1.19
  -3   6   2    7.82    0.86
  -3   6   2    9.73    1.02
   2  -6  -2  286.48    5.66
   2  -6  -2  274.21    5.66
  -2   6   2  282.09    5.18
   1  -6  -2    0.94    0.40
  -1   6   2    0.70    0.31
   0  -6  -2    6.48    0.88
   0   6   2    8.57    0.90
   0   6   2    8.62    0.82
  -1  -6  -2  138.18    3.62
   1   6   2  135.88    3.33
   1   6   2  135.77    3.27
  -2  -6  -2    5.49    0.87
   2   6   2    5.80    0.88
   2   6   2    6.14    0.85
   3   6   2    0.19    0.39
   3   6   2    0.50    0.49
   4   6   2   83.03    3.18
   4   6   2   82.36    2.71
   5   6   2    0.42    0.55
   6   6   2   11.37    1.65
   7   6   2    7.64    1.54
  -9   7   2   49.37    2.57
  -8   7   2    2.43    0.72
  -7   7   2    7.71    1.17
  -6   7   2    6.77    1.05
  -5   7   2   32.17    1.80
  -4   7   2    2.36    0.60
   3  -7  -2    0.35    0.34
   3  -7  -2    1.69    0.53
  -3   7   2    1.33    0.42
   2  -7  -2   73.55    2.66
   2  -7  -2   69.55    2.55
  -2   7   2   77.57    2.43
   1  -7  -2   87.64    2.87
  -1   7   2   83.47    2.60
   0  -7  -2   27.48    1.60
   0   7   2   31.36    1.55
   0   7   2   28.76    1.34
  -1  -7  -2   24.88    1.56
   1   7   2   27.83    1.46
   1   7   2   24.16    1.40
  -2  -7  -2  156.51    4.22
   2   7   2  156.90    4.03
   2   7   2  152.02    3.85
   3   7   2    0.32    0.49
   3   7   2    0.93    0.51
   4   7   2    8.73    1.33
   5   7   2   36.06    2.33
   6   7   2    7.74    1.49
 -10   8   2    7.34    1.32
  -9   8   2   12.31    1.59
  -8   8   2   -0.18    0.43
  -7   8   2   15.53    1.68
  -6   8   2    8.13    1.20
  -5   8   2    6.58    1.04
   4  -8  -2    9.43    1.25
   4  -8  -2   11.10    1.29
   3  -8  -2    2.12    0.65
   3  -8  -2    3.34    0.77
  -3   8   2    1.92    0.52
   2  -8  -2    0.64    0.43
  -2   8   2    0.51    0.34
   1  -8  -2   61.04    2.52
  -1   8   2   64.88    2.39
   0  -8  -2   56.30    2.44
   0   8   2   57.46    2.29
  -1  -8  -2   26.63    1.72
   1   8   2   27.71    1.54
   1   8   2   28.49    1.63
  -2  -8  -2   15.20    1.58
   2   8   2   12.82    1.40
   2   8   2   13.46    1.34
   3   8   2   12.61    1.47
   3   8   2   11.76    1.30
   4   8   2    0.55    0.60
   5   8   2    2.39    0.95
   6   8   2   29.52    2.39
 -10   9   2   -0.35    0.51
  -9   9   2   19.73    2.07
  -8   9   2    1.47    0.71
  -7   9   2    0.72    0.52
   6  -9  -2   34.21    2.14
   6  -9  -2   31.02    2.00
   5  -9  -2    0.00    0.34
   5  -9  -2    0.05    0.34
   4  -9  -2    6.99    1.10
   4  -9  -2    5.32    1.00
   3  -9  -2   41.84    2.20
  -3   9   2   43.70    2.04
   2  -9  -2   13.98    1.54
  -2   9   2   11.89    1.30
   1  -9  -2   -0.02    0.39
  -1   9   2   -0.22    0.28
   0  -9  -2   17.57    1.50
   0   9   2   14.45    1.42
  -1  -9  -2   52.76    2.52
   1   9   2   45.23    2.17
   2   9   2    2.03    0.68
 -10  10   2    0.53    0.74
   9 -10  -2   10.61    1.62
   8 -10  -2   28.70    2.22
   8 -10  -2   36.19    2.39
   7 -10  -2   -0.10    0.39
   7 -10  -2    0.27    0.48
   6 -10  -2    1.18    0.68
   6 -10  -2    0.71    0.53
   5 -10  -2   19.97    2.03
   5 -10  -2   18.62    1.63
   4 -10  -2    3.51    0.93
   4 -10  -2    4.25    1.00
   3 -10  -2    6.06    1.11
  -3  10   2    3.30    0.75
   2 -10  -2   12.08    1.51
  -2  10   2   14.00    1.44
   1 -10  -2    0.61    0.52
  -1  10   2    0.38    0.42
   0 -10  -2   -0.02    0.46
   0  10   2    0.10    0.43
  -1 -10  -2   23.32    1.83
   1  10   2   28.15    1.81
   2  10   2   -0.02    0.47
  10 -11  -2    4.95    1.28
  10 -11  -2    6.80    1.44
   9 -11  -2    9.66    1.61
   9 -11  -2    9.55    1.56
   8 -11  -2   11.07    1.71
   8 -11  -2   11.82    1.78
   7 -11  -2    9.88    1.53
   7 -11  -2    8.47    1.47
   6 -11  -2    0.37    0.54
   6 -11  -2   -0.10    0.41
   5 -11  -2   13.27    1.73
   5 -11  -2   12.80    1.69
   4 -11  -2   23.94    1.88
   3 -11  -2   27.51    1.97
   2 -11  -2    6.00    1.16
  -2  11   2    6.09    1.04
   1 -11  -2   22.61    1.86
  -1  11   2   23.33    1.68
   0 -11  -2   -0.08    0.54
   0  11   2    0.11    0.50
  -1 -11  -2    0.00    0.56
   1  11   2    0.35    0.52
   2  11   2   20.32    1.91
   9 -12  -2    0.20    0.66
   9 -12  -2    0.90    0.83
   8 -12  -2    7.11    1.44
   8 -12  -2    6.05    1.35
   7 -12  -2   18.22    2.18
   7 -12  -2   19.29    2.25
   6 -12  -2   15.99    1.98
   5 -12  -2    8.74    1.48
   4 -12  -2   15.68    1.95
   3 -12  -2   26.04    2.05
   2 -12  -2    1.92    0.80
   1 -12  -2    0.52    0.58
  -1  12   2    0.32    0.55
   0 -12  -2   20.86    2.20
   0  12   2   22.44    1.78
   1  12   2    5.48    1.10
   9 -13  -2   12.15    1.96
   9 -13  -2   11.60    1.97
   8 -13  -2    2.24    1.00
   8 -13  -2    1.81    0.91
   7 -13  -2    3.59    1.12
   6 -13  -2   30.60    2.41
   5 -13  -2   12.36    1.79
   4 -13  -2   -0.24    0.51
   3 -13  -2    2.16    0.92
   2 -13  -2    8.22    1.49
   1 -13  -2    3.15    1.08
   0 -13  -2   -0.38    0.68
   0  13   2    0.47    0.66
   7 -14  -2   -0.45    0.59
   6 -14  -2    5.06    1.29
   5 -14  -2   15.84    2.11
   4 -14  -2    4.22    1.22
   3 -14  -2    2.89    1.06
   2 -14  -2    3.63    1.20
   1 -14  -2    4.30    1.19
   0 -15   3    0.14    0.69
   1 -15   3    1.02    0.83
   2 -15   3    0.53    0.71
   3 -15   3    9.46    1.71
   4 -15   3   19.44    2.40
   5 -15   3    2.19    1.05
   6 -15   3    2.34    0.99
  -2 -14   3   14.57    2.17
  -1 -14   3    6.00    1.50
   0 -14   3    4.13    1.27
   1 -14   3    3.66    1.12
   2 -14   3    0.43    0.62
   3 -14   3   11.74    1.82
   4 -14   3   12.19    1.90
   5 -14   3   22.88    2.51
   6 -14   3    7.41    1.47
   7 -14   3    0.34    0.71
  -3 -13   3   11.23    1.95
  -2 -13   3    0.79    0.78
  -1 -13   3   55.19    3.28
   0 -13   3    0.67    0.69
   1 -13   3    4.85    1.20
   2 -13   3   -0.31    0.48
   3 -13   3   -0.15    0.54
   4 -13   3    0.07    0.45
   5 -13   3    8.25    1.49
   6 -13   3    5.67    1.29
   7 -13   3    3.24    1.08
  -4 -12   3    1.52    0.89
  -3 -12   3    4.22    1.21
  -2 -12   3   12.44    1.82
  -1 -12   3    0.16    0.60
   0 -12   3   30.24    2.28
   1 -12   3    0.13    0.50
   2 -12   3    1.06    0.63
   3 -12   3   16.42    1.93
   4 -12   3   -0.05    0.46
   5 -12   3    4.99    1.12
   6 -12   3   11.30    1.61
   7 -12   3    2.67    0.94
   9 -12   3    6.21    1.32
   5  11  -3    4.53    1.24
  -5 -11   3    2.74    1.09
  -4 -11   3    0.88    0.79
  -3 -11   3   11.26    1.76
  -2 -11   3   29.16    2.27
  -1 -11   3    5.83    1.20
   0 -11   3   86.64    3.66
   1 -11   3   18.56    1.62
   2 -11   3   41.18    2.43
   3 -11   3    0.23    0.43
   4 -11   3    8.70    1.36
   5 -11   3    0.67    0.56
   6 -11   3    2.39    0.81
   7 -11   3   13.89    1.69
   9 -11   3    1.42    0.82
   6  10  -3    0.18    0.70
   5  10  -3   10.17    1.58
  -5 -10   3    8.34    1.52
   4  10  -3    2.66    0.96
  -4 -10   3    2.06    0.85
  -3 -10   3    3.93    1.03
  -2 -10   3    3.10    0.91
  -1 -10   3    0.33    0.53
   0 -10   3   19.92    1.66
   1 -10   3  105.59    3.78
   2 -10   3  158.21    4.71
   3 -10   3   16.24    1.72
   4 -10   3    2.00    0.68
   5 -10   3    7.09    1.14
   6 -10   3    0.91    0.54
   8 -10   3   12.93    1.57
   9 -10   3    0.39    0.70
   7   9  -3    9.08    1.67
   6   9  -3    0.49    0.69
  -6  -9   3    0.14    0.62
   5   9  -3    2.57    0.92
  -5  -9   3    1.98    0.83
   4   9  -3   76.12    3.20
  -4  -9   3   73.45    3.34
   3   9  -3   33.14    2.00
  -3  -9   3   34.02    2.21
  -2  -9   3    6.27    1.17
  -1  -9   3   41.58    2.31
   0  -9   3   -0.21    0.33
   1  -9   3   17.31    1.41
   2  -9   3   63.00    2.66
   3  -9   3   18.44    1.46
   4  -9   3   34.50    1.93
   5  -9   3    9.09    1.20
   6  -9   3   22.59    1.61
   8  -9   3    0.50    0.64
   9  -9   3    1.95    0.86
   8   8  -3    1.31    0.94
   7   8  -3    0.79    0.77
   6   8  -3   22.94    1.94
  -6  -8   3   24.06    1.93
   5   8  -3    1.59    0.75
  -5  -8   3    0.88    0.59
   4   8  -3    2.17    0.76
  -4  -8   3    1.94    0.73
   3   8  -3   63.68    2.64
  -3  -8   3   58.92    2.76
  -2  -8   3    6.13    1.08
  -1  -8   3    0.00    0.33
   0  -8   3   95.77    3.22
   1  -8   3   19.20    1.41
   2  -8   3    2.29    0.64
   3  -8   3  137.51    3.80
   4  -8   3    7.33    1.00
   5  -8   3    6.44    0.99
   6  -8   3   11.58    1.31
   7  -8   3   12.63    1.43
   8  -8   3   12.26    1.49
   9  -8   3    1.26    0.72
   8   7  -3    7.58    1.52
   7   7  -3    1.60    0.84
   6   7  -3    0.56    0.61
  -6  -7   3    1.22    0.69
   5   7  -3   38.76    2.24
  -5  -7   3   45.61    2.37
   4   7  -3    0.41    0.50
  -4  -7   3   -0.06    0.41
   3   7  -3    0.68    0.45
  -3  -7   3    0.20    0.45
  -2  -7   3  107.89    3.48
  -1  -7   3    1.48    0.52
   0  -7   3    0.46    0.34
   1  -7   3  118.71    3.39
   2  -7   3   79.81    2.64
   3  -7   3    6.37    0.89
   4  -7   3  111.56    3.15
   5  -7   3   80.43    2.64
   6  -7   3   11.34    1.30
   7  -7   3   64.36    2.67
   8  -7   3    2.39    0.76
   9   6  -3   -0.08    0.65
   8   6  -3    1.42    0.77
   7   6  -3    2.45    0.84
  -7  -6   3    0.63    0.59
   6   6  -3    0.10    0.47
  -6  -6   3    0.57    0.49
   5   6  -3    1.32    0.62
  -5  -6   3    0.85    0.56
   4   6  -3   87.13    3.07
  -4  -6   3   89.55    3.11
   3   6  -3    0.64    0.45
  -3  -6   3    0.52    0.44
   2   6  -3   73.66    2.45
  -2  -6   3   76.19    2.67
  -1  -6   3  172.63    4.19
   0  -6   3    1.39    0.44
   1  -6   3    1.45    0.45
   2  -6   3   26.74    1.36
   3  -6   3   12.57    0.91
   4  -6   3   13.12    0.97
   5  -6   3   10.45    1.08
   5  -6   3   10.30    1.12
   5  -6   3   10.94    0.91
   6  -6   3   10.27    1.20
   7  -6   3   10.34    1.22
   8  -6   3    8.07    1.19
  10  -6   3    2.44    0.99
   9   5  -3    2.58    1.02
   8   5  -3    1.10    0.72
   7   5  -3    4.28    1.01
  -7  -5   3    3.13    0.83
   6   5  -3    6.97    1.14
  -6  -5   3    7.29    1.14
   5   5  -3    7.43    1.09
  -5  -5   3    7.47    1.10
   4   5  -3    3.03    0.72
  -4  -5   3    1.46    0.55
   3   5  -3    4.89    0.79
  -3  -5   3    4.01    0.76
   2   5  -3   28.41    1.39
  -2  -5   3   29.37    1.49
  -1  -5   3   93.75    2.69
   0  -5   3  143.05    3.33
   1  -5   3    0.08    0.20
   2  -5   3  111.74    2.75
   3  -5   3   85.41    2.27
   4  -5   3  119.13    2.85
   4  -5   3  121.53    3.13
   5  -5   3   14.36    1.12
   5  -5   3   14.49    0.94
   5  -5   3   13.02    0.91
   6  -5   3   49.49    2.12
   7  -5   3    4.57    0.84
   8  -5   3    1.14    0.60
  10  -5   3    0.58    0.72
  10   4  -3    0.68    0.78
   9   4  -3   13.15    1.83
   8   4  -3    1.78    0.79
   7   4  -3    0.25    0.48
  -7  -4   3    0.05    0.42
   6   4  -3   12.53    1.46
  -6  -4   3   12.87    1.39
   5   4  -3   27.46    1.62
  -5  -4   3   22.31    1.48
   4   4  -3    1.32    0.47
  -4  -4   3    0.72    0.42
   3   4  -3  227.16    4.72
  -3  -4   3  223.34    4.71
   2   4  -3   42.92    1.61
  -2  -4   3   39.56    1.62
  -1  -4   3   51.24    1.76
   0  -4   3  148.82    3.18
   1  -4   3  108.91    2.51
   2  -4   3    8.14    0.61
   3  -4   3   64.73    1.98
   3  -4   3   60.34    1.70
   4  -4   3  140.24    2.90
   4  -4   3  138.48    3.30
   4  -4   3  137.13    2.93
   5  -4   3    0.28    0.37
   6  -4   3    1.89    0.57
   7  -4   3   34.45    1.81
   9  -4   3    0.65    0.67
  10  -4   3    6.13    1.37
  10   3  -3    2.58    1.07
   9   3  -3    6.14    1.29
   8   3  -3   32.86    2.20
   7   3  -3   14.25    1.61
  -7  -3   3   13.21    1.42
   6   3  -3   15.81    1.33
  -6  -3   3   13.84    1.17
   5   3  -3   61.40    2.37
  -5  -3   3   56.72    2.23
   4   3  -3    0.45    0.33
  -4  -3   3    0.21    0.29
   3   3  -3    0.18    0.27
  -3  -3   3    0.30    0.28
   2   3  -3  133.55    2.98
  -2  -3   3  141.49    3.10
  -1  -3   3   71.89    1.93
   0  -3   3   14.45    0.77
   1  -3   3  171.75    3.15
   1  -3   3  170.03    3.07
   2  -3   3   35.81    1.08
   2  -3   3   33.48    1.27
   3  -3   3    1.43    0.28
   3  -3   3    1.56    0.38
   4  -3   3   49.42    1.80
   4  -3   3   48.57    1.33
   4  -3   3   49.30    1.36
   5  -3   3   70.28    2.32
   6  -3   3    6.80    0.93
   7  -3   3   10.26    1.17
   8  -3   3   42.13    2.49
   9  -3   3    1.33    0.70
  10  -3   3   -0.37    0.62
  10   2  -3   23.28    2.42
   9   2  -3   17.47    1.99
   8   2  -3   13.22    1.60
  -8  -2   3   15.54    1.36
   7   2  -3   80.26    3.11
  -7  -2   3   81.19    2.92
   6   2  -3    0.82    0.43
  -6  -2   3    0.44    0.38
   5   2  -3    6.61    0.91
  -5  -2   3    8.34    0.98
   4   2  -3    0.13    0.28
  -4  -2   3    0.06    0.25
   3   2  -3    5.52    0.65
  -3  -2   3    4.20    0.60
   2   2  -3    8.00    0.62
  -2  -2   3    8.31    0.37
  -2  -2   3   11.37    0.75
  -1  -2   3    5.76    0.40
  -1  -2   3    4.88    0.52
   0  -2   3   20.10    0.78
   0  -2   3   19.31    0.76
   1  -2   3    7.12    0.42
   1  -2   3    6.74    0.61
   2  -2   3  114.81    2.53
   2  -2   3  114.57    1.96
   3  -2   3  176.60    2.77
   4  -2   3   11.06    0.88
   5  -2   3  118.06    3.06
   6  -2   3   22.83    1.39
   7  -2   3    3.30    0.74
   7  -2   3    1.90    0.67
   8  -2   3   -0.18    0.44
   9  -2   3    8.78    1.52
  10  -2   3   -0.16    0.63
  11   1  -3    1.66    1.01
  10   1  -3    0.63    0.71
   9   1  -3   30.59    2.15
   8   1  -3    3.65    0.88
  -8  -1   3    1.84    0.63
   7   1  -3    1.25    0.56
  -7  -1   3    0.66    0.47
   6   1  -3  234.65    5.24
  -6  -1   3  232.50    5.12
   5   1  -3   18.25    1.15
  -5  -1   3   19.50    1.20
   4   1  -3    0.09    0.21
  -4  -1   3    0.36    0.26
   3   1  -3  662.80    9.75
  -3  -1   3  662.79    9.95
   2   1  -3   26.81    0.99
  -2  -1   3   29.66    1.10
  -2  -1   3   29.43    0.68
  -1  -1   3  264.89    4.23
  -1  -1   3  256.29    3.73
   0  -1   3   16.53    0.72
   0  -1   3   16.73    0.62
   1  -1   3  153.79    2.87
   2  -1   3   10.24    0.70
   3  -1   3    1.10    0.34
   4  -1   3    2.00    0.46
   5  -1   3    7.36    0.87
   6  -1   3   31.64    1.60
   6  -1   3   33.57    1.95
   7  -1   3   27.94    1.97
   8  -1   3    4.52    1.08
   9  -1   3    2.43    0.96
  11   0  -3    7.96    1.53
  10   0  -3    2.65    0.91
   9   0  -3    8.95    1.39
   8   0  -3   24.78    1.74
  -8   0   3   27.00    1.70
   7   0  -3   43.24    2.07
  -7   0   3   43.66    2.01
   6   0  -3   76.00    2.56
  -6   0   3   75.78    2.53
   5   0  -3  189.40    4.10
   5   0  -3  192.01    2.57
  -5   0   3  192.78    4.20
   4   0  -3   22.07    1.05
  -4   0   3   20.34    1.09
   3   0  -3   85.72    1.96
  -3   0   3   84.44    1.35
  -3   0   3   83.13    2.16
   2   0  -3   99.92    1.94
  -2   0   3  101.94    1.70
  -2   0   3  101.02    2.23
  -1   0   3  199.75    3.30
  -1   0   3  196.14    3.06
   0   0   3    4.14    0.30
   0   0   3    4.19    0.44
   1   0   3   20.20    0.90
   3   0   3   12.73    0.85
   4   0   3   83.63    2.36
   5   0   3    7.73    0.90
   5   0   3    7.42    1.07
   6   0   3    2.03    0.72
   6   0   3    2.69    0.65
   7   0   3   15.31    1.73
   8   0   3    2.82    0.93
   9   0   3    1.04    0.80
  11  -1  -3    3.71    1.13
  10  -1  -3    3.21    0.99
   9  -1  -3    0.16    0.50
  -9   1   3    0.69    0.54
   8  -1  -3   14.05    1.49
  -8   1   3   14.42    1.24
   7  -1  -3   46.32    2.08
  -7   1   3   45.72    2.05
   6  -1  -3   45.90    1.87
  -6   1   3   42.81    1.88
   5  -1  -3   15.04    0.95
  -5   1   3   14.83    1.01
   4  -1  -3  420.68    6.56
  -4   1   3  413.34    7.01
   3  -1  -3  263.35    4.17
  -3   1   3  260.98    4.71
  -3   1   3  265.01    3.78
  -2   1   3   52.25    1.48
  -2   1   3   52.72    1.23
  -1   1   3   49.08    1.27
  -1   1   3   49.47    1.29
   0   1   3   14.34    0.72
   0   1   3   13.62    0.55
  -1  -1  -3    0.07    0.11
   1   1   3    0.11    0.18
  -2  -1  -3   74.47    1.37
   2   1   3   77.30    2.03
  -3  -1  -3    4.52    0.32
   3   1   3    3.46    0.56
   4   1   3   57.07    2.29
   4   1   3   53.92    1.90
   5   1   3   37.03    1.66
   5   1   3   36.33    2.00
   6   1   3    4.65    0.96
   7   1   3    0.29    0.56
   8   1   3    8.45    1.50
   9   1   3   -0.27    0.64
  11  -2  -3    9.17    1.56
  10  -2  -3   35.61    2.30
   9  -2  -3    1.53    0.67
  -9   2   3    0.64    0.55
   8  -2  -3   11.35    1.33
  -8   2   3   10.48    1.25
   7  -2  -3   40.34    1.87
  -7   2   3   41.40    1.95
   6  -2  -3   17.74    1.12
  -6   2   3   16.01    1.13
   5  -2  -3    1.05    0.34
  -5   2   3    1.15    0.41
   4  -2  -3  598.20    8.64
  -4   2   3  598.64    7.98
  -4   2   3  587.87    9.35
   3  -2  -3  180.63    2.90
  -3   2   3  185.53    3.07
  -3   2   3  183.87    3.68
  -2   2   3   25.60    0.93
  -2   2   3   22.73    0.99
  -1   2   3    7.76    0.54
  -1   2   3    7.74    0.56
   0   2   3  287.47    4.52
  -1  -2  -3    4.31    0.44
   1   2   3    3.91    0.53
   1   2   3    4.85    0.57
  -2  -2  -3    1.27    0.28
   2   2   3    1.03    0.37
   2   2   3    0.87    0.34
   3   2   3   20.00    1.27
   3   2   3   20.03    1.12
   4   2   3    0.26    0.33
   4   2   3   -0.09    0.33
   5   2   3    6.56    0.86
   5   2   3    4.96    0.96
   6   2   3    7.11    1.21
   7   2   3    0.27    0.59
   8   2   3    0.84    0.76
  12  -3  -3   12.28    1.85
  11  -3  -3    1.30    0.81
  10  -3  -3   -0.20    0.50
   9  -3  -3   61.20    2.68
  -9   3   3   56.21    2.56
   8  -3  -3    0.93    0.53
  -8   3   3    1.51    0.60
   7  -3  -3    3.44    0.69
  -7   3   3    2.40    0.63
   6  -3  -3   92.43    2.53
  -6   3   3   92.04    2.86
   5  -3  -3   27.16    1.12
  -5   3   3   28.20    1.42
   4  -3  -3    4.00    0.43
  -4   3   3    4.39    0.51
  -4   3   3    4.19    0.66
   3  -3  -3   59.38    1.08
  -3   3   3   55.02    1.83
  -3   3   3   56.64    1.57
  -2   3   3   28.28    1.18
  -2   3   3   27.60    1.08
  -1   3   3    9.03    0.65
  -1   3   3    9.16    0.64
  -1   3   3    9.06    0.40
   0  -3  -3  195.19    3.60
   0  -3  -3  193.77    3.68
   0   3   3  196.79    3.40
   0   3   3  194.91    3.68
  -1  -3  -3  156.34    3.08
   1   3   3  151.57    3.28
   1   3   3  157.56    3.24
  -2  -3  -3    0.05    0.22
   2   3   3    0.11    0.24
   2   3   3    0.12    0.28
   3   3   3    1.80    0.53
   3   3   3    1.32    0.44
   4   3   3  119.27    3.65
   4   3   3  118.07    3.13
   5   3   3    5.93    1.06
   5   3   3    4.53    0.78
   6   3   3    0.17    0.51
   7   3   3   16.74    2.01
   8   3   3    0.44    0.77
  12  -4  -3    2.53    1.09
  11  -4  -3   14.51    1.83
  10  -4  -3    5.44    1.11
   9  -4  -3    0.82    0.56
  -9   4   3    1.83    0.66
   8  -4  -3   94.45    3.04
  -8   4   3   93.91    3.32
   7  -4  -3    1.11    0.45
  -7   4   3    1.17    0.55
   6  -4  -3   15.33    0.95
  -6   4   3   14.59    1.17
   5  -4  -3  264.71    4.47
  -5   4   3  256.13    5.40
   4  -4  -3    6.99    0.45
  -4   4   3    7.27    0.72
  -4   4   3    7.52    0.89
  -3   4   3   46.42    1.74
  -3   4   3   46.06    1.54
  -2   4   3  320.52    5.27
  -2   4   3  315.77    5.68
   1  -4  -3   98.11    2.48
   1  -4  -3   97.38    2.53
  -1   4   3   98.30    2.44
  -1   4   3   99.79    1.84
   0  -4  -3   28.26    1.23
   0   4   3   30.72    1.10
   0   4   3   27.92    1.28
  -1  -4  -3   38.48    1.47
   1   4   3   37.80    1.46
   1   4   3   40.41    1.57
  -2  -4  -3   44.19    1.63
   2   4   3   47.98    1.82
   2   4   3   47.26    1.87
   3   4   3   50.57    1.96
   3   4   3   47.08    2.09
   4   4   3   11.75    1.19
   4   4   3   12.20    1.39
   5   4   3   11.21    1.48
   6   4   3    3.35    0.97
   7   4   3    1.65    0.83
   8   4   3    7.13    1.52
 -10   5   3    6.38    1.21
   9  -5  -3   21.16    1.56
  -9   5   3   22.10    1.71
   8  -5  -3    1.72    0.58
  -8   5   3    2.48    0.74
   7  -5  -3  115.95    3.02
  -7   5   3  112.08    3.59
   6  -5  -3   26.75    1.21
  -6   5   3   28.60    1.64
   5  -5  -3    9.94    0.64
  -5   5   3   11.26    1.19
  -4   5   3   34.87    1.43
  -4   5   3   33.40    1.63
  -3   5   3   60.44    2.12
  -3   5   3   58.55    1.89
  -2   5   3   18.48    1.09
  -2   5   3   18.01    1.03
   1  -5  -3   80.39    2.39
   1  -5  -3   79.26    2.43
  -1   5   3   79.13    2.29
  -1   5   3   84.17    1.77
   0  -5  -3   41.34    1.67
   0   5   3   42.75    1.69
   0   5   3   42.07    1.42
  -1  -5  -3    4.90    0.71
   1   5   3    5.68    0.78
   1   5   3    5.82    0.75
  -2  -5  -3   58.72    2.08
   2   5   3   60.74    2.19
   2   5   3   57.75    2.16
   3   5   3   41.38    1.85
   3   5   3   38.71    1.96
   4   5   3    9.58    1.13
   4   5   3    8.85    1.27
   5   5   3    0.25    0.51
   6   5   3   11.96    1.64
   7   5   3    6.04    1.39
 -10   6   3    3.26    0.92
  -9   6   3   27.90    1.94
  -8   6   3   14.18    1.58
  -7   6   3    8.19    1.17
  -6   6   3  113.95    3.57
  -5   6   3   46.02    2.10
  -4   6   3    4.65    0.69
  -4   6   3    4.61    0.77
  -3   6   3   73.22    2.49
  -3   6   3   73.23    2.29
   2  -6  -3   94.83    2.84
   2  -6  -3   91.13    2.84
  -2   6   3   93.38    2.63
   1  -6  -3    1.95    0.53
   1  -6  -3    0.54    0.36
  -1   6   3    0.46    0.31
  -1   6   3    0.87    0.28
   0  -6  -3   40.06    1.78
   0   6   3   39.67    1.45
   0   6   3   41.18    1.75
  -1  -6  -3   22.43    1.39
   1   6   3   24.79    1.33
   1   6   3   23.78    1.39
  -2  -6  -3   20.53    1.37
   2   6   3   23.89    1.48
   2   6   3   23.69    1.44
   3   6   3  142.89    4.04
   3   6   3  133.44    3.71
   4   6   3   10.18    1.40
   4   6   3   10.48    1.23
   5   6   3    4.17    1.11
   6   6   3   11.99    1.73
 -10   7   3   10.72    1.57
  -9   7   3    3.46    0.93
  -8   7   3    9.21    1.36
  -7   7   3    6.16    1.09
  -6   7   3   65.36    2.72
  -5   7   3   44.26    2.14
  -4   7   3    5.40    0.92
  -4   7   3    4.84    0.75
   3  -7  -3   51.80    2.18
   3  -7  -3   47.86    2.16
  -3   7   3   46.27    1.91
   2  -7  -3   96.16    3.04
   2  -7  -3   91.14    3.04
  -2   7   3   85.67    2.72
   1  -7  -3    0.10    0.33
  -1   7   3    0.08    0.29
   0  -7  -3    1.61    0.55
   0   7   3    1.26    0.46
  -1  -7  -3   50.61    2.22
   1   7   3   47.21    2.05
   1   7   3   50.36    1.97
   2   7   3   42.31    2.00
   2   7   3   44.24    2.03
   3   7   3   -0.02    0.46
   3   7   3    0.01    0.39
   4   7   3    2.21    0.79
   5   7   3    1.61    0.85
   6   7   3    6.60    1.47
 -10   8   3    0.19    0.62
  -9   8   3    1.77    0.83
  -8   8   3   12.60    1.61
  -7   8   3   21.52    1.67
  -6   8   3   30.90    1.95
  -5   8   3   19.72    1.51
   4  -8  -3   11.78    1.37
   4  -8  -3   12.81    1.46
  -4   8   3   11.86    1.19
   3  -8  -3   21.89    1.52
   3  -8  -3   22.44    1.57
  -3   8   3   25.06    1.49
   2  -8  -3   -0.13    0.31
  -2   8   3    0.22    0.35
   1  -8  -3   55.70    2.37
  -1   8   3   46.47    2.10
   0  -8  -3    1.34    0.57
   0   8   3    0.10    0.37
  -1  -8  -3   15.92    1.38
   1   8   3   18.50    1.39
   2   8   3   43.46    2.12
   3   8   3    1.47    0.64
 -11   9   3    1.58    0.92
 -10   9   3   16.30    1.98
  -9   9   3    6.87    1.32
  -8   9   3   11.60    1.59
  -7   9   3   34.88    2.18
  -6   9   3    0.40    0.46
   5  -9  -3    2.99    0.81
   5  -9  -3    2.30    0.74
   4  -9  -3   56.83    2.71
   4  -9  -3   60.53    2.72
  -4   9   3   57.50    2.40
   3  -9  -3    1.24    0.60
   3  -9  -3    1.27    0.56
  -3   9   3    1.35    0.56
   2  -9  -3   19.36    1.55
  -2   9   3   18.20    1.36
   1  -9  -3   39.65    2.15
  -1   9   3   39.14    2.03
   0  -9  -3   22.70    1.67
   0   9   3   19.54    1.49
  -1  -9  -3   -0.02    0.45
   1   9   3    0.65    0.54
   2   9   3    0.02    0.44
 -11  10   3    1.42    0.93
 -10  10   3    0.65    0.74
  -9  10   3   33.22    2.34
  -8  10   3   10.08    1.49
   7 -10  -3   -0.44    0.34
   7 -10  -3   -0.36    0.38
   6 -10  -3    1.38    0.65
   6 -10  -3    1.42    0.64
   5 -10  -3   -0.11    0.36
   5 -10  -3   -0.27    0.39
   4 -10  -3    0.88    0.55
   4 -10  -3    0.15    0.41
  -4  10   3    0.39    0.43
   3 -10  -3   33.10    2.13
  -3  10   3   37.00    2.01
   2 -10  -3    0.77    0.52
  -2  10   3   -0.19    0.38
   1 -10  -3    6.87    1.20
  -1  10   3    7.51    1.15
   0 -10  -3   26.37    1.95
   0  10   3   29.42    1.88
   1  10   3   26.00    1.82
   2  10   3   17.30    1.79
  10 -11  -3    3.32    1.13
  10 -11  -3    2.22    0.96
   9 -11  -3    0.19    0.56
   9 -11  -3   -0.46    0.60
   8 -11  -3   26.84    2.23
   8 -11  -3   29.52    2.26
   7 -11  -3    7.07    1.36
   7 -11  -3    6.15    1.24
   6 -11  -3    0.78    0.63
   6 -11  -3    0.83    0.57
   5 -11  -3    7.30    1.31
   5 -11  -3    9.23    1.52
   4 -11  -3   26.07    1.99
   3 -11  -3   18.93    1.99
  -3  11   3   17.95    1.76
   2 -11  -3   28.04    2.02
  -2  11   3   26.90    1.84
   1 -11  -3    2.18    0.79
  -1  11   3    3.54    0.92
   0 -11  -3    9.11    1.47
   0  11   3    8.26    1.25
   1  11   3   34.10    2.16
   2  11   3    0.17    0.58
   9 -12  -3   12.76    1.96
   9 -12  -3   11.42    1.83
   8 -12  -3    2.29    0.95
   8 -12  -3    4.10    1.15
   7 -12  -3   17.89    2.17
   7 -12  -3   13.44    1.86
   6 -12  -3    0.35    0.56
   6 -12  -3    1.48    0.81
   5 -12  -3   -0.11    0.53
   4 -12  -3   12.56    1.80
   3 -12  -3    1.45    0.76
  -3  12   3    0.79    0.58
   2 -12  -3    0.18    0.58
  -2  12   3   -0.55    0.44
   1 -12  -3    7.84    1.42
  -1  12   3    7.53    1.26
   0 -12  -3    0.95    0.76
   0  12   3    0.38    0.60
   1  12   3    6.16    1.23
   8 -13  -3    3.04    1.11
   8 -13  -3    2.15    0.96
   7 -13  -3    0.90    0.70
   7 -13  -3    0.67    0.81
   6 -13  -3   17.75    2.28
   5 -13  -3    1.63    0.84
   4 -13  -3    0.17    0.62
   2 -13  -3    0.65    0.69
  -2  13   3    0.33    0.62
   1 -13  -3    6.60    1.40
  -1  13   3    9.32    1.42
   0  13   3   20.67    2.13
   7 -14  -3    1.39    0.92
   6 -14  -3    7.60    1.62
   5 -14  -3    5.42    1.36
   4 -14  -3    1.24    0.88
   3 -14  -3    0.31    0.72
   0 -15   4    4.53    1.36
   1 -15   4    0.18    0.83
   2 -15   4    3.87    1.23
   3 -15   4   13.52    1.95
   4 -15   4    2.37    1.10
   5 -15   4    7.77    1.57
  -2 -14   4    1.24    0.99
  -1 -14   4    0.75    0.85
   0 -14   4    0.86    0.82
   1 -14   4    0.76    0.70
   2 -14   4    0.96    0.67
   3 -14   4    4.02    1.16
   4 -14   4   37.93    2.69
   5 -14   4    0.56    0.67
   6 -14   4   -0.09    0.66
  -3 -13   4   -0.17    0.71
  -2 -13   4   28.54    2.93
  -1 -13   4   14.01    1.99
   0 -13   4   10.70    1.73
   1 -13   4   -0.28    0.45
   2 -13   4    1.66    0.80
   3 -13   4    6.63    1.31
   4 -13   4    8.04    1.47
   5 -13   4   27.71    2.19
   6 -13   4    2.80    0.94
  -5 -12   4   -0.19    0.77
  -4 -12   4    8.84    1.68
  -3 -12   4   -0.68    0.49
  -2 -12   4    0.97    0.72
  -1 -12   4   35.23    2.50
   0 -12   4    5.80    1.24
   1 -12   4    0.73    0.60
   2 -12   4    1.34    0.69
   3 -12   4    0.37    0.57
   4 -12   4    6.43    1.24
   5 -12   4   32.16    2.21
   6 -12   4   16.80    1.96
   8 -12   4    0.43    0.75
   6  11  -4    4.22    1.25
  -6 -11   4    4.71    1.33
  -5 -11   4   -0.17    0.70
  -4 -11   4    1.09    0.83
  -3 -11   4   13.60    1.86
  -2 -11   4   -0.11    0.50
  -1 -11   4    6.61    1.29
   0 -11   4   46.75    2.64
   1 -11   4    0.11    0.40
   2 -11   4   19.21    1.66
   3 -11   4    5.41    1.10
   4 -11   4    0.16    0.43
   5 -11   4    0.72    0.57
   6 -11   4   31.38    2.09
   8 -11   4    8.95    1.44
   9 -11   4    0.51    0.73
   6  10  -4    2.04    0.92
  -6 -10   4    1.10    0.80
   5  10  -4   14.73    1.86
  -5 -10   4   11.06    1.67
  -4 -10   4    5.84    1.28
  -3 -10   4    1.84    0.75
  -2 -10   4   34.92    2.30
  -1 -10   4    4.39    1.04
   0 -10   4   23.16    1.78
   1 -10   4  189.29    5.22
   2 -10   4   49.46    2.48
   3 -10   4   63.68    2.82
   4 -10   4   20.97    1.61
   5 -10   4    0.05    0.42
   7 -10   4   52.19    2.68
   8 -10   4    0.48    0.66
   9 -10   4    1.36    0.82
   7   9  -4    0.76    0.75
   6   9  -4    0.37    0.63
  -6  -9   4    0.52    0.66
   5   9  -4   19.57    2.02
  -5  -9   4   21.70    1.90
   4   9  -4   46.17    2.49
  -4  -9   4   42.86    2.58
  -3  -9   4    5.98    1.16
  -2  -9   4    0.14    0.48
  -1  -9   4   60.44    2.80
   0  -9   4    0.85    0.53
   1  -9   4    0.03    0.38
   2  -9   4  183.61    4.88
   3  -9   4    6.20    1.03
   4  -9   4   10.85    1.32
   5  -9   4   32.83    1.85
   7  -9   4    4.03    0.99
   8  -9   4   24.08    1.88
   9  -9   4    0.15    0.64
   8   8  -4    2.78    1.07
   7   8  -4   10.61    1.63
  -7  -8   4   10.91    1.65
   6   8  -4   10.49    1.54
  -6  -8   4   11.04    1.59
   5   8  -4    2.69    0.83
  -5  -8   4    2.72    0.88
   4   8  -4   12.06    1.45
  -4  -8   4   14.60    1.70
  -3  -8   4    2.40    0.77
  -2  -8   4   14.22    1.61
  -1  -8   4   24.96    1.68
   0  -8   4   34.08    1.90
   1  -8   4   -0.05    0.33
   2  -8   4    9.53    1.17
   3  -8   4  270.76    5.84
   4  -8   4   -0.09    0.32
   5  -8   4   55.76    2.26
   6  -8   4   35.35    1.99
   7  -8   4    4.86    1.00
   8  -8   4    4.28    0.99
   9  -8   4   14.35    1.74
   8   7  -4    0.28    0.66
   7   7  -4    0.25    0.64
  -7  -7   4    0.18    0.56
   6   7  -4    4.10    1.02
  -6  -7   4    2.74    0.84
   5   7  -4   13.05    1.56
  -5  -7   4   12.95    1.53
   4   7  -4    1.90    0.67
  -4  -7   4    3.44    0.84
   3   7  -4  106.40    3.40
  -3  -7   4  108.05    3.59
  -2  -7   4  127.35    3.84
  -1  -7   4    2.98    0.75
   0  -7   4   18.00    1.28
   1  -7   4   29.85    1.58
   2  -7   4    1.18    0.47
   3  -7   4  173.13    4.12
   4  -7   4  295.21    5.84
   5  -7   4    2.40    0.59
   5  -7   4    2.86    0.70
   6  -7   4   41.44    2.12
   7  -7   4   25.71    1.77
   8  -7   4    0.17    0.55
   9   6  -4   -0.08    0.66
   8   6  -4   12.90    1.79
   7   6  -4   -0.24    0.53
  -7  -6   4    0.19    0.52
   6   6  -4    0.72    0.57
  -6  -6   4    0.22    0.49
   5   6  -4   29.76    1.87
  -5  -6   4   27.87    1.80
   4   6  -4    6.55    0.99
  -4  -6   4    8.33    1.18
   3   6  -4    6.88    0.97
  -3  -6   4    8.15    1.11
  -2  -6   4  131.20    3.67
  -1  -6   4    0.97    0.44
   0  -6   4    2.87    0.60
   1  -6   4   53.71    1.96
   2  -6   4   61.61    2.12
   3  -6   4   11.45    0.89
   4  -6   4   32.86    1.45
   4  -6   4   30.07    1.60
   5  -6   4  167.48    4.22
   6  -6   4    5.77    0.97
   7  -6   4    5.53    1.01
   8  -6   4   26.99    1.87
  10  -6   4    0.08    0.73
   9   5  -4    0.90    0.76
   8   5  -4    2.22    0.87
  -8  -5   4    1.55    0.75
   7   5  -4    2.58    0.84
  -7  -5   4    1.84    0.73
   6   5  -4   28.06    1.88
  -6  -5   4   26.66    1.77
   5   5  -4    5.42    0.97
  -5  -5   4    7.51    1.10
   4   5  -4   38.66    1.87
  -4  -5   4   37.85    1.88
   3   5  -4   10.04    1.09
  -3  -5   4    8.49    1.06
  -2  -5   4   14.59    1.09
  -1  -5   4  107.72    2.94
   0  -5   4   29.97    1.40
   1  -5   4    3.01    0.55
   2  -5   4  276.12    5.06
   3  -5   4   22.36    1.10
   3  -5   4   24.59    1.32
   4  -5   4    5.20    0.79
   4  -5   4    5.34    0.66
   5  -5   4   36.31    1.81
   6  -5   4   41.36    2.01
   7  -5   4    2.48    0.71
   8  -5   4    0.83    0.65
  10  -5   4    1.60    0.98
  10   4  -4    0.54    0.71
   9   4  -4   13.39    1.81
   8   4  -4    3.82    0.94
  -8  -4   4    5.05    1.02
   7   4  -4    1.81    0.68
  -7  -4   4    2.01    0.70
   6   4  -4   12.97    1.47
  -6  -4   4   13.64    1.47
   5   4  -4   79.82    2.84
  -5  -4   4   80.09    2.87
   4   4  -4    5.58    0.83
  -4  -4   4    6.18    0.89
   3   4  -4  352.02    6.44
  -3  -4   4  344.39    6.48
  -2  -4   4   11.31    0.88
  -1  -4   4    1.50    0.39
   0  -4   4  204.22    4.01
   1  -4   4   16.87    0.93
   1  -4   4   16.97    0.89
   2  -4   4   36.72    1.48
   2  -4   4   39.56    1.31
   3  -4   4   70.11    2.18
   3  -4   4   68.08    1.77
   4  -4   4   -0.05    0.30
   5  -4   4    1.31    0.49
   6  -4   4  179.40    4.43
   7  -4   4    7.99    1.12
   9  -4   4    0.73    0.66
  10   3  -4    7.37    1.47
   9   3  -4   30.89    2.27
   8   3  -4   29.49    2.06
  -8  -3   4   34.48    2.08
   7   3  -4   38.63    2.20
  -7  -3   4   37.58    2.05
   6   3  -4   37.47    1.98
  -6  -3   4   32.67    1.81
   5   3  -4   35.55    1.77
  -5  -3   4   40.20    1.88
   4   3  -4   47.58    1.90
  -4  -3   4   46.46    1.94
   3   3  -4    2.94    0.54
  -3  -3   4    2.18    0.25
  -3  -3   4    1.32    0.44
  -2  -3   4    4.82    0.65
  -2  -3   4    4.45    0.40
  -1  -3   4    9.51    0.69
  -1  -3   4    9.14    0.57
   0  -3   4   34.94    1.22
   0  -3   4   34.71    1.19
   1  -3   4  803.18   11.35
   1  -3   4  817.36   11.09
   2  -3   4   50.86    1.72
   2  -3   4   51.23    1.32
   3  -3   4    0.84    0.36
   3  -3   4    0.62    0.20
   4  -3   4  149.41    3.60
   5  -3   4   -0.06    0.35
   6  -3   4   30.05    1.69
   7  -3   4   43.14    2.12
   8  -3   4   12.69    1.69
   9  -3   4    1.88    0.84
  11   2  -4    2.03    0.99
  10   2  -4   -0.14    0.64
   9   2  -4   52.66    2.85
  -9  -2   4   52.22    2.61
   8   2  -4   -0.14    0.47
  -8  -2   4    0.83    0.52
   7   2  -4   41.58    2.21
  -7  -2   4   43.29    2.16
   6   2  -4   23.02    1.52
  -6  -2   4   25.84    1.56
   5   2  -4   50.67    2.01
  -5  -2   4   51.84    2.06
   4   2  -4    2.73    0.54
  -4  -2   4    1.91    0.47
   3   2  -4  267.17    4.98
  -3  -2   4  280.84    5.24
  -3  -2   4  281.14    3.70
  -2  -2   4  192.65    3.84
  -2  -2   4  190.44    2.95
  -1  -2   4  363.44    5.81
  -1  -2   4  357.93    5.21
   0  -2   4  222.90    3.73
   0  -2   4  222.19    3.77
   1  -2   4   39.03    1.38
   1  -2   4   41.21    1.05
   2  -2   4  375.67    6.14
   2  -2   4  380.03    5.27
   3  -2   4   43.72    1.68
   4  -2   4    2.51    0.56
   5  -2   4  177.64    4.18
   6  -2   4   45.55    2.05
   7  -2   4    0.64    0.55
   7  -2   4    0.35    0.46
   8  -2   4   29.73    2.24
   9  -2   4   -0.15    0.59
  11   1  -4    0.22    0.70
  10   1  -4   27.87    2.17
   9   1  -4    0.27    0.57
  -9  -1   4    0.39    0.55
   8   1  -4   25.37    1.78
  -8  -1   4   25.70    1.71
   7   1  -4   49.56    2.29
  -7  -1   4   49.75    2.26
   6   1  -4   27.37    1.56
  -6  -1   4   26.68    1.56
   5   1  -4   63.42    2.18
  -5  -1   4   66.23    2.33
   4   1  -4   28.09    1.26
  -4  -1   4   31.22    1.43
   3   1  -4   92.86    2.27
  -3  -1   4   96.29    1.57
  -3  -1   4   95.62    2.48
  -2  -1   4  167.60    3.36
  -2  -1   4  174.68    2.74
  -1  -1   4  192.68    3.22
  -1  -1   4  192.11    3.42
   0  -1   4  404.14    6.01
   0  -1   4  404.84    5.88
   1  -1   4  687.34    9.68
   1  -1   4  697.11    9.19
   2  -1   4   55.40    1.81
   3  -1   4  121.96    3.02
   4  -1   4    6.97    0.88
   5  -1   4   90.57    2.81
   6  -1   4   16.67    1.45
   6  -1   4   12.87    1.28
   7  -1   4    0.24    0.47
   8  -1   4    0.01    0.53
   9  -1   4   20.35    2.34
  11   0  -4    0.12    0.74
  10   0  -4   -0.29    0.53
   9   0  -4    6.55    1.19
  -9   0   4    5.96    1.11
   8   0  -4    4.72    0.95
  -8   0   4    3.51    0.83
   7   0  -4   16.11    1.29
  -7   0   4   18.07    1.35
   6   0  -4  183.39    4.24
  -6   0   4  178.87    4.36
   5   0  -4   19.42    1.11
  -5   0   4   19.35    1.20
   4   0  -4   54.48    1.68
  -4   0   4   57.43    1.95
  -4   0   4   56.54    1.08
   3   0  -4    4.32    0.50
  -3   0   4    4.35    0.59
  -3   0   4    4.40    0.35
  -2   0   4   14.03    0.64
  -2   0   4   14.22    0.79
  -1   0   4   47.27    1.31
  -1   0   4   44.92    1.29
   0   0   4   35.90    0.95
   0   0   4   34.91    1.23
   2   0   4    0.88    0.37
   3   0   4   70.63    2.20
   4   0   4  197.76    4.27
   5   0   4   54.57    2.15
   5   0   4   54.80    2.46
   6   0   4    0.81    0.56
   6   0   4    2.05    0.63
   7   0   4   37.23    2.37
   8   0   4    4.64    1.13
   9   0   4    9.18    1.70
  11  -1  -4   29.82    2.30
  10  -1  -4    3.64    1.02
   9  -1  -4    4.76    0.99
  -9   1   4    3.49    0.87
   8  -1  -4   62.55    2.59
  -8   1   4   55.07    2.46
   7  -1  -4   10.26    1.15
  -7   1   4   10.72    1.26
   6  -1  -4   57.81    2.06
  -6   1   4   63.12    2.38
   5  -1  -4   44.99    1.60
  -5   1   4   47.87    1.91
   4  -1  -4    2.34    0.39
  -4   1   4    3.03    0.34
  -4   1   4    2.31    0.51
   3  -1  -4   12.47    0.61
  -3   1   4   11.60    0.79
  -3   1   4   12.12    0.61
  -2   1   4  456.08    6.44
  -2   1   4  457.62    7.12
  -1   1   4  142.32    2.76
  -1   1   4  143.18    2.75
   0   1   4    3.59    0.38
   0   1   4    2.72    0.44
  -1  -1  -4  131.88    2.22
   1   1   4  130.24    2.91
   2   1   4    0.33    0.28
   3   1   4   44.50    1.76
   4   1   4   96.29    2.82
   4   1   4   97.30    3.18
   5   1   4   10.88    1.16
   5   1   4    8.05    1.19
   6   1   4    0.53    0.46
   6   1   4    1.51    0.60
   7   1   4    5.51    1.17
   8   1   4    6.09    1.35
  12  -2  -4   10.49    1.75
  11  -2  -4    6.73    1.33
  10  -2  -4   20.90    1.77
 -10   2   4   23.78    1.79
   9  -2  -4    5.99    1.05
  -9   2   4    7.76    1.22
   8  -2  -4   45.85    2.14
  -8   2   4   45.12    2.22
   7  -2  -4   57.54    2.20
  -7   2   4   60.68    2.47
   6  -2  -4   69.10    2.13
  -6   2   4   59.70    2.33
   5  -2  -4   37.34    1.34
  -5   2   4   37.48    1.69
   4  -2  -4   51.10    1.36
  -4   2   4   48.87    1.37
  -4   2   4   49.10    1.82
  -3   2   4    6.38    0.73
  -3   2   4    8.00    0.57
  -2   2   4  357.95    5.44
  -2   2   4  349.96    5.89
  -1   2   4   16.47    0.82
  -1   2   4   16.18    0.88
   0   2   4    9.42    0.58
   0   2   4    8.71    0.69
  -1  -2  -4   12.70    0.64
   1   2   4   12.63    0.86
  -2  -2  -4  106.72    2.11
   2   2   4  110.25    2.82
   2   2   4  109.30    2.90
   3   2   4   29.50    1.49
   3   2   4   33.21    1.68
   4   2   4   46.88    2.20
   4   2   4   48.35    1.99
   5   2   4    5.46    1.04
   5   2   4    6.21    0.92
   6   2   4   32.66    2.17
   7   2   4    2.75    1.00
   8   2   4    7.44    1.51
  12  -3  -4    0.05    0.79
  11  -3  -4   10.86    1.61
  10  -3  -4   17.57    1.84
 -10   3   4   21.06    1.71
   9  -3  -4   35.95    2.02
  -9   3   4   31.56    1.99
   8  -3  -4   32.88    1.77
  -8   3   4   32.82    1.91
   7  -3  -4   19.96    1.25
  -7   3   4   18.47    1.37
   6  -3  -4   19.25    1.07
  -6   3   4   19.74    1.32
   5  -3  -4   65.53    1.75
  -5   3   4   70.66    1.82
  -5   3   4   68.16    2.36
   4  -3  -4   27.89    0.85
  -4   3   4   28.29    1.13
  -4   3   4   28.23    1.39
  -3   3   4  369.44    6.50
  -3   3   4  368.75    5.74
  -2   3   4   25.53    1.14
  -2   3   4   26.80    1.20
  -1   3   4   35.14    1.32
  -1   3   4   34.34    1.36
  -1   3   4   35.55    0.94
   0  -3  -4   59.66    1.72
   0  -3  -4   61.34    1.72
   0   3   4   58.32    1.60
   0   3   4   60.13    1.93
  -1  -3  -4    0.40    0.25
   1   3   4    0.38    0.31
   1   3   4    0.49    0.25
   2   3   4    8.66    0.95
   2   3   4   11.23    0.93
   3   3   4  103.74    3.18
   3   3   4  102.99    2.96
   4   3   4   36.41    1.79
   4   3   4   37.42    2.02
   5   3   4   -0.17    0.41
   5   3   4   -0.21    0.44
   6   3   4   26.45    2.03
   7   3   4    0.10    0.66
  10  -4  -4    3.48    0.90
 -10   4   4    2.01    0.85
   9  -4  -4  130.76    3.86
  -9   4   4  124.56    4.14
   8  -4  -4   13.47    1.31
  -8   4   4   12.73    1.47
   7  -4  -4   15.49    1.05
  -7   4   4   15.24    1.29
   6  -4  -4  205.33    3.94
  -6   4   4  204.17    4.93
   5  -4  -4   31.60    1.05
  -5   4   4   28.95    1.24
  -5   4   4   31.79    1.64
   4  -4  -4   19.74    0.58
  -4   4   4   19.75    1.03
  -4   4   4   18.53    1.19
  -3   4   4   78.05    2.40
  -3   4   4   75.76    2.11
  -2   4   4   66.08    2.09
  -2   4   4   64.91    1.97
  -1   4   4    6.11    0.74
  -1   4   4    7.26    0.47
  -1   4   4    7.21    0.78
   0  -4  -4    1.04    0.36
   0  -4  -4    1.31    0.39
   0   4   4    1.16    0.37
   0   4   4    1.83    0.39
  -1  -4  -4   14.96    0.94
   1   4   4   14.12    1.05
   1   4   4   15.41    0.99
   2   4   4   15.40    1.13
   2   4   4   15.09    1.11
   3   4   4   10.50    1.16
   3   4   4   10.46    1.23
   4   4   4    9.15    1.30
   4   4   4    8.02    1.07
   5   4   4   -0.18    0.47
   6   4   4    0.39    0.67
   7   4   4   14.02    1.98
 -11   5   4   14.84    1.87
 -10   5   4   -0.08    0.50
  -9   5   4    2.76    0.85
  -8   5   4   83.49    3.25
  -7   5   4    0.93    0.51
  -6   5   4    7.69    1.12
  -5   5   4  173.41    3.70
  -5   5   4  174.79    4.38
  -4   5   4   19.44    1.28
  -4   5   4   19.70    1.13
  -3   5   4   60.49    2.20
  -3   5   4   59.48    1.98
  -2   5   4    0.23    0.26
  -2   5   4    0.13    0.26
   1  -5  -4  122.84    3.20
   1  -5  -4  125.77    3.20
  -1   5   4  124.06    3.15
  -1   5   4  125.27    2.41
   0  -5  -4    9.92    0.86
   0   5   4   12.04    0.81
   0   5   4   11.70    1.15
  -1  -5  -4    0.29    0.33
   1   5   4    0.37    0.35
   1   5   4    0.06    0.30
   2   5   4   47.83    2.03
   2   5   4   46.71    2.01
   3   5   4   31.20    1.86
   3   5   4   31.74    1.73
   4   5   4    7.21    1.20
   4   5   4    9.60    1.20
   5   5   4   13.29    1.70
   6   5   4   13.26    1.80
 -11   6   4    0.53    0.70
 -10   6   4   27.34    2.05
  -9   6   4    9.82    1.43
  -8   6   4    3.92    0.94
  -7   6   4   80.14    3.10
  -6   6   4    5.35    0.94
  -5   6   4   12.04    0.94
  -5   6   4   13.23    1.39
  -4   6   4  129.90    3.31
  -4   6   4  132.99    3.73
  -3   6   4    0.05    0.27
  -3   6   4   -0.25    0.22
   2  -6  -4   10.86    1.14
   2  -6  -4   11.91    1.03
  -2   6   4   14.27    1.04
   1  -6  -4  170.19    4.12
   1  -6  -4  170.67    4.22
  -1   6   4  169.87    3.99
   0  -6  -4    1.18    0.47
   0   6   4    0.47    0.36
  -1  -6  -4   33.65    1.69
   1   6   4   35.64    1.80
   1   6   4   37.17    1.66
   2   6   4    0.38    0.42
   2   6   4    0.55    0.46
   3   6   4   15.94    1.62
   3   6   4   14.96    1.47
   4   6   4    5.38    0.97
   4   6   4    3.66    0.99
   5   6   4    0.18    0.62
   6   6   4    0.16    0.73
 -11   7   4   13.10    1.86
 -10   7   4   10.81    1.60
  -9   7   4   18.70    2.00
  -8   7   4    2.09    0.73
  -7   7   4   78.49    3.16
  -6   7   4   69.44    2.87
  -5   7   4    4.89    0.80
  -5   7   4    6.06    1.00
  -4   7   4    1.55    0.50
  -4   7   4    1.36    0.54
   3  -7  -4   54.02    2.31
   3  -7  -4   54.05    2.36
  -3   7   4   55.57    2.19
   2  -7  -4    6.00    0.97
   2  -7  -4    8.52    1.10
  -2   7   4    6.61    0.89
   1  -7  -4    9.85    1.18
  -1   7   4   10.52    1.13
   0  -7  -4   43.89    2.03
   0   7   4   43.39    2.00
   1   7   4   24.77    1.59
   2   7   4   18.88    1.45
   3   7   4    0.56    0.50
 -11   8   4    4.04    1.15
 -10   8   4    9.35    1.53
  -9   8   4    7.00    1.27
  -8   8   4   15.30    1.78
  -7   8   4   45.69    2.48
  -6   8   4   17.97    1.52
  -5   8   4   92.80    3.36
  -5   8   4   88.39    2.95
   4  -8  -4    0.84    0.50
   4  -8  -4    0.95    0.48
  -4   8   4    0.80    0.47
   3  -8  -4    5.55    0.98
   3  -8  -4    3.38    0.77
  -3   8   4    4.23    0.79
   2  -8  -4   63.36    2.71
   2  -8  -4   57.24    2.50
  -2   8   4   66.65    2.57
   1  -8  -4    4.89    0.90
  -1   8   4    4.08    0.83
   0  -8  -4    2.13    0.68
   0   8   4    2.68    0.72
   1   8   4   35.51    1.97
   2   8   4   -0.10    0.46
   3   8   4    2.62    0.79
 -11   9   4   29.29    2.38
 -10   9   4    0.95    0.73
  -9   9   4   15.18    1.85
  -8   9   4   55.27    2.91
  -7   9   4    8.33    1.33
  -6   9   4    0.29    0.43
   5  -9  -4    0.13    0.38
   5  -9  -4    0.59    0.47
  -5   9   4    0.16    0.40
   4  -9  -4   10.92    1.44
   4  -9  -4   10.52    1.41
  -4   9   4    6.95    1.07
   3  -9  -4    2.59    0.79
   3  -9  -4    2.61    0.78
  -3   9   4    1.38    0.53
   2  -9  -4    8.60    1.27
  -2   9   4    8.43    1.16
   1  -9  -4   20.21    1.59
  -1   9   4   20.83    1.56
   0  -9  -4    3.18    0.86
   0   9   4    3.01    0.78
   1   9   4    0.04    0.42
   2   9   4   16.01    1.68
 -11  10   4    0.73    0.91
 -10  10   4   13.66    1.93
  -9  10   4    0.85    0.74
  -8  10   4   30.36    2.21
   7 -10  -4   30.28    2.16
   6 -10  -4    5.95    1.20
   6 -10  -4    4.66    1.08
   5 -10  -4   -0.10    0.40
   5 -10  -4    0.56    0.53
  -5  10   4    0.11    0.44
   4 -10  -4   27.22    1.95
   4 -10  -4   29.68    2.10
  -4  10   4   31.46    1.90
   3 -10  -4   19.54    1.65
  -3  10   4   20.43    1.56
   2 -10  -4   26.74    1.87
  -2  10   4   25.17    1.76
   1 -10  -4   -0.19    0.38
  -1  10   4   -0.02    0.43
   0  10   4   35.77    2.17
   1  10   4   11.81    1.49
   2  10   4    2.65    0.87
 -10  11   4    0.87    0.83
   9 -11  -4   29.13    2.35
   9 -11  -4   27.94    2.38
   8 -11  -4    8.97    1.58
   8 -11  -4    5.83    1.26
   7 -11  -4    5.63    1.28
   7 -11  -4    4.15    1.08
   6 -11  -4   13.27    1.77
   6 -11  -4   17.92    2.11
   5 -11  -4    5.34    1.23
   5 -11  -4    3.66    1.02
   4 -11  -4    3.94    1.05
  -4  11   4    3.75    0.91
   3 -11  -4   11.49    1.60
  -3  11   4   13.27    1.55
   2 -11  -4   17.44    1.93
  -2  11   4   20.47    1.65
   1 -11  -4    0.44    0.62
  -1  11   4    0.21    0.49
   0  11   4    5.05    1.08
   1  11   4    6.31    1.19
   2  11   4    1.13    0.79
   9 -12  -4    0.20    0.63
   9 -12  -4    1.37    0.86
   8 -12  -4   20.20    2.33
   8 -12  -4   20.30    2.42
   7 -12  -4    0.31    0.59
   7 -12  -4    0.28    0.59
   6 -12  -4    2.21    0.86
   6 -12  -4    2.18    0.90
   5 -12  -4   10.65    1.64
   4 -12  -4    1.08    0.72
  -4  12   4    0.08    0.53
   3 -12  -4    7.97    1.46
  -3  12   4    4.86    1.06
   2 -12  -4    2.94    0.96
  -2  12   4    4.46    1.06
   1 -12  -4    9.37    1.55
  -1  12   4    8.26    1.34
   0  12   4    8.41    1.40
   8 -13  -4    2.49    1.12
   8 -13  -4    0.50    0.71
   7 -13  -4    2.19    1.02
   7 -13  -4    1.82    0.94
   6 -13  -4    0.28    0.59
   5 -13  -4   -0.29    0.58
   4 -13  -4    6.12    1.35
   3 -13  -4   -0.11    0.65
  -3  13   4    0.38    0.59
   2 -13  -4    3.10    1.08
  -2  13   4    1.89    0.82
  -1  13   4    3.21    0.95
   5 -14  -4    0.76    0.77
   0 -15   5   -0.51    0.74
   1 -15   5    0.32    0.64
   2 -15   5   14.08    2.08
   3 -15   5    1.69    0.92
   4 -15   5    4.35    1.18
   5 -15   5    5.47    1.33
  -2 -14   5    1.73    1.01
  -1 -14   5    0.54    0.78
   0 -14   5   12.65    1.98
   1 -14   5    1.27    0.84
   2 -14   5    0.39    0.66
   3 -14   5   12.85    1.83
   4 -14   5   16.01    2.05
   5 -14   5    1.59    0.87
   6 -14   5    5.56    1.38
  -4 -13   5    7.08    1.64
  -3 -13   5    3.62    1.21
  -2 -13   5   14.04    2.10
  -1 -13   5    0.78    0.73
   0 -13   5    1.55    0.82
   1 -13   5    2.17    0.89
   2 -13   5    0.94    0.71
   3 -13   5    5.13    1.15
   4 -13   5   36.89    2.48
   5 -13   5   -0.14    0.60
  -5 -12   5    2.99    1.13
  -4 -12   5    0.84    0.82
  -3 -12   5    1.25    0.83
  -2 -12   5    3.91    1.17
  -1 -12   5   39.43    2.71
   0 -12   5    3.03    0.95
   1 -12   5    1.67    0.76
   2 -12   5    6.92    1.32
   3 -12   5    5.42    1.12
   4 -12   5    8.64    1.39
   5 -12   5   30.83    2.19
   7 -12   5    0.62    0.73
   8 -12   5   27.06    2.57
  -6 -11   5   -0.06    0.75
  -5 -11   5    0.59    0.76
  -4 -11   5   13.72    1.93
  -3 -11   5    4.78    1.19
  -2 -11   5   12.69    1.75
  -1 -11   5    1.25    0.71
   0 -11   5    7.00    1.31
   1 -11   5    7.30    1.28
   2 -11   5    2.99    0.85
   3 -11   5   70.29    3.09
   4 -11   5    3.98    0.98
   5 -11   5   25.02    1.87
   7 -11   5    7.02    1.34
   8 -11   5   -0.65    0.67
   7  10  -5    1.38    0.92
  -7 -10   5    0.87    0.87
   6  10  -5    5.01    1.23
  -6 -10   5    4.90    1.27
  -5 -10   5    3.54    1.04
  -4 -10   5   -0.20    0.54
  -3 -10   5   23.57    1.96
  -2 -10   5    9.22    1.45
  -1 -10   5   16.66    1.88
   0 -10   5   52.99    2.72
   1 -10   5   35.14    2.15
   2 -10   5   37.34    2.13
   3 -10   5   12.83    1.49
   4 -10   5   -0.12    0.40
   5 -10   5    0.71    0.52
   6 -10   5   19.63    1.92
   7 -10   5   42.25    2.52
   8 -10   5    4.41    1.08
   9 -10   5    0.09    0.79
   7   9  -5    1.64    0.84
  -7  -9   5    0.38    0.76
   6   9  -5    2.03    0.85
  -6  -9   5    1.33    0.78
   5   9  -5   36.57    2.37
  -5  -9   5   40.02    2.52
  -4  -9   5    2.25    0.82
  -3  -9   5    2.45    0.84
  -2  -9   5   18.70    1.93
  -1  -9   5    2.92    0.87
   0  -9   5    1.02    0.59
   1  -9   5   27.59    1.83
   2  -9   5   94.05    3.25
   3  -9   5   76.53    2.91
   4  -9   5   21.14    1.52
   5  -9   5    9.18    1.26
   6  -9   5    9.21    1.34
   7  -9   5   34.26    2.19
   8  -9   5    4.42    1.11
   9  -9   5   -0.23    0.72
   8   8  -5    3.24    1.15
   7   8  -5    3.31    1.06
  -7  -8   5    2.87    0.97
   6   8  -5    6.82    1.31
  -6  -8   5    7.33    1.35
   5   8  -5    6.95    1.20
  -5  -8   5    5.18    1.11
  -4  -8   5   10.93    1.47
  -3  -8   5    3.05    0.83
  -2  -8   5    0.35    0.51
  -1  -8   5   40.51    2.16
   0  -8   5    0.51    0.48
   1  -8   5   16.37    1.31
   2  -8   5   82.05    2.83
   3  -8   5    6.66    0.97
   4  -8   5   39.73    1.91
   5  -8   5    2.10    0.66
   6  -8   5   37.84    2.13
   7  -8   5    2.54    0.81
   8  -8   5   22.11    2.09
   9  -8   5    5.28    1.23
   9   7  -5   -0.07    0.62
   8   7  -5    1.28    0.75
  -8  -7   5    1.65    0.83
   7   7  -5   17.40    2.00
  -7  -7   5   14.36    1.76
   6   7  -5    2.51    0.83
  -6  -7   5    2.42    0.80
   5   7  -5    0.16    0.46
  -5  -7   5   -0.21    0.40
   4   7  -5   13.95    1.51
  -4  -7   5   12.99    1.52
  -3  -7   5   90.08    3.28
  -2  -7   5   30.13    1.78
  -1  -7   5    1.80    0.59
   0  -7   5   27.58    1.60
   1  -7   5   -0.24    0.28
   2  -7   5    0.58    0.40
   3  -7   5  117.56    3.23
   4  -7   5   11.05    1.14
   4  -7   5    9.65    1.17
   5  -7   5  131.36    3.87
   6  -7   5    6.47    1.10
   7  -7   5   -0.24    0.45
   8  -7   5    1.60    0.81
   9   6  -5    5.21    1.29
   8   6  -5    0.27    0.62
  -8  -6   5   -0.29    0.58
   7   6  -5    3.28    0.90
  -7  -6   5    0.49    0.59
   6   6  -5   58.55    2.78
  -6  -6   5   58.29    2.79
   5   6  -5    0.51    0.48
  -5  -6   5    1.05    0.61
   4   6  -5    2.48    0.68
  -4  -6   5    2.34    0.69
  -3  -6   5   44.38    2.10
  -2  -6   5    0.90    0.43
  -1  -6   5   13.38    1.11
   0  -6   5    0.39    0.35
   1  -6   5  121.20    3.18
   2  -6   5   52.97    1.91
   2  -6   5   53.28    2.00
   3  -6   5   68.62    2.17
   3  -6   5   68.22    2.40
   4  -6   5  130.07    3.60
   5  -6   5    4.02    0.84
   6  -6   5   15.18    1.57
   7  -6   5    0.95    0.64
   8  -6   5    4.49    1.01
  10   5  -5    0.41    0.76
   9   5  -5    1.75    0.82
   8   5  -5   18.21    2.05
  -8  -5   5   21.71    1.79
   7   5  -5   11.69    1.55
  -7  -5   5    9.99    1.41
   6   5  -5    3.00    0.83
  -6  -5   5    1.38    0.65
   5   5  -5   51.83    2.38
  -5  -5   5   51.59    2.41
   4   5  -5   25.49    1.58
  -4  -5   5   28.12    1.67
  -3  -5   5    0.25    0.34
  -2  -5   5  271.69    5.60
  -1  -5   5  160.42    3.80
   0  -5   5  107.67    2.87
   1  -5   5   25.44    1.24
   1  -5   5   24.50    1.23
   2  -5   5   21.14    1.23
   2  -5   5   22.56    1.11
   3  -5   5   14.02    0.85
   3  -5   5   14.26    1.06
   4  -5   5   22.96    1.47
   5  -5   5  131.14    3.74
   6  -5   5   33.52    1.94
   7  -5   5    0.05    0.49
   8  -5   5    7.68    1.23
  10   4  -5    9.08    1.62
   9   4  -5    3.37    1.00
  -9  -4   5    3.54    1.02
   8   4  -5    0.69    0.57
  -8  -4   5    0.11    0.50
   7   4  -5   63.63    2.87
  -7  -4   5   62.47    2.77
   6   4  -5   15.69    1.64
  -6  -4   5   18.94    1.45
   5   4  -5   14.59    1.22
  -5  -4   5   16.82    1.32
   4   4  -5  204.99    4.70
  -4  -4   5  200.84    4.78
  -3  -4   5    5.00    0.46
  -3  -4   5    4.00    0.71
  -2  -4   5    0.37    0.33
  -2  -4   5    0.12    0.17
  -1  -4   5   51.66    1.55
  -1  -4   5   50.63    1.80
   0  -4   5   82.27    2.16
   0  -4   5   82.62    2.24
   1  -4   5  152.02    3.18
   1  -4   5  152.38    3.30
   2  -4   5  272.81    4.69
   2  -4   5  278.12    5.19
   3  -4   5    0.36    0.23
   3  -4   5    0.31    0.32
   4  -4   5   72.74    2.54
   5  -4   5   79.25    2.81
   6  -4   5    1.90    0.68
   7  -4   5    2.56    0.76
   9  -4   5    7.38    1.43
  11   3  -5   -0.12    0.67
  10   3  -5    0.58    0.71
   9   3  -5   35.35    2.36
  -9  -3   5   30.52    2.13
   8   3  -5    1.72    0.70
  -8  -3   5    1.21    0.60
   7   3  -5   -0.16    0.40
  -7  -3   5    0.43    0.44
   6   3  -5   15.52    1.32
  -6  -3   5   18.22    1.40
   5   3  -5   27.60    1.56
  -5  -3   5   25.85    1.55
   4   3  -5    5.44    0.80
  -4  -3   5    4.62    0.78
  -4  -3   5    4.45    0.31
  -3  -3   5   53.99    1.25
  -3  -3   5   52.28    1.99
  -2  -3   5   85.30    2.42
  -2  -3   5   84.82    1.86
  -1  -3   5   13.75    0.86
  -1  -3   5   13.29    0.75
   0  -3   5  245.12    4.37
   0  -3   5  250.33    4.37
   1  -3   5    2.80    0.49
   1  -3   5    2.98    0.43
   2  -3   5  254.83    4.86
   2  -3   5  250.77    4.04
   3  -3   5   78.07    2.49
   4  -3   5  171.56    4.14
   5  -3   5   36.13    1.88
   6  -3   5   93.09    3.19
   7  -3   5   18.69    1.77
   8  -3   5   18.48    2.10
   9  -3   5    1.46    0.86
  11   2  -5    0.33    0.72
  10   2  -5    8.45    1.49
   9   2  -5    2.95    0.87
  -9  -2   5    2.91    0.85
  -8  -2   5   45.05    2.39
   7   2  -5   19.11    1.48
  -7  -2   5   17.33    1.42
   6   2  -5    8.50    1.07
  -6  -2   5   10.56    1.26
   5   2  -5   85.77    2.71
  -5  -2   5   88.71    2.86
   4   2  -5   85.96    2.51
  -4  -2   5   84.25    2.62
  -4  -2   5   86.89    1.38
  -3  -2   5    4.75    0.69
  -3  -2   5    5.85    0.41
  -2  -2   5  616.97    8.43
  -2  -2   5  640.19    9.74
  -1  -2   5   27.39    1.15
  -1  -2   5   29.11    1.10
   0  -2   5    7.07    0.71
   0  -2   5    7.04    0.53
   1  -2   5  494.52    6.97
   1  -2   5  471.77    7.44
   2  -2   5   16.61    1.08
   3  -2   5   77.52    2.46
   4  -2   5   54.15    2.18
   5  -2   5   18.78    1.36
   6  -2   5   -0.29    0.39
   7  -2   5   27.22    1.77
   8  -2   5   13.00    1.80
   9  -2   5    2.94    1.01
  11   1  -5    2.81    1.06
  10   1  -5   -0.03    0.50
 -10  -1   5    0.54    0.62
   9   1  -5    1.58    0.76
  -9  -1   5    1.62    0.71
   8   1  -5   19.32    1.56
  -8  -1   5   24.03    1.70
   7   1  -5    6.31    0.98
  -7  -1   5    7.55    1.13
   6   1  -5   17.88    1.25
  -6  -1   5   18.58    1.34
   5   1  -5   27.52    1.38
  -5  -1   5   23.33    1.43
   4   1  -5    0.90    0.33
  -4  -1   5    1.13    0.19
  -4  -1   5    0.89    0.38
  -3  -1   5    1.30    0.38
  -3  -1   5    1.38    0.26
  -2  -1   5   24.61    0.92
  -2  -1   5   25.20    1.14
  -1  -1   5   38.02    1.29
  -1  -1   5   39.91    1.31
   0  -1   5   37.39    1.38
   0  -1   5   36.19    1.09
   1  -1   5    0.11    0.12
   1  -1   5    0.27    0.24
   2  -1   5  230.86    4.58
   3  -1   5   41.62    1.79
   4  -1   5   15.24    1.17
   5  -1   5   75.24    2.69
   6  -1   5    2.80    0.77
   7  -1   5   13.32    1.75
   8  -1   5   25.82    2.16
  11   0  -5    0.47    0.78
  10   0  -5   13.25    1.70
 -10   0   5    8.61    1.36
   9   0  -5    4.59    1.01
  -9   0   5    3.33    0.91
   8   0  -5    1.45    0.63
  -8   0   5    2.73    0.74
   7   0  -5    2.50    0.66
  -7   0   5    5.23    0.94
   6   0  -5   89.73    2.74
  -6   0   5   99.67    3.13
   5   0  -5    2.56    0.52
  -5   0   5    3.05    0.64
  -5   0   5    2.43    0.26
   4   0  -5    7.14    0.72
  -4   0   5    4.16    0.65
  -4   0   5    5.96    0.42
  -3   0   5   27.79    1.28
  -3   0   5   29.43    0.96
  -2   0   5  216.36    4.10
  -2   0   5  220.00    3.70
  -1   0   5   92.32    2.20
  -1   0   5   91.81    2.13
   0   0   5  296.69    5.05
   0   0   5  293.96    4.57
   1   0   5   73.68    1.35
   1   0   5   75.33    2.20
   2   0   5    2.14    0.51
   3   0   5   83.91    2.62
   4   0   5   36.07    1.79
   5   0   5    0.42    0.44
   6   0   5   13.91    1.68
   6   0   5   19.28    1.47
   7   0   5   -0.04    0.57
   8   0   5    0.84    0.75
  12  -1  -5   16.34    2.13
  11  -1  -5    1.17    0.81
  10  -1  -5   -0.18    0.51
 -10   1   5   -0.29    0.53
   9  -1  -5   45.27    2.34
  -9   1   5   44.10    2.38
   8  -1  -5   32.75    1.84
  -8   1   5   33.19    1.97
   7  -1  -5    0.83    0.43
  -7   1   5    0.98    0.52
   6  -1  -5  104.09    2.83
  -6   1   5  102.18    3.24
   5  -1  -5   21.27    1.06
  -5   1   5   20.58    1.30
  -5   1   5   19.73    0.77
   4  -1  -5  240.93    4.10
  -4   1   5  233.40    3.72
  -4   1   5  222.08    4.77
  -3   1   5   22.93    0.95
  -3   1   5   25.37    1.21
  -2   1   5    8.57    0.64
  -2   1   5    7.93    0.65
  -1   1   5   37.56    1.40
  -1   1   5   41.62    1.32
   0   1   5  100.17    2.07
   0   1   5  100.08    2.54
  -1  -1  -5   46.38    1.13
  -1  -1  -5   45.43    1.10
   1   1   5   46.57    1.76
   2   1   5   11.14    1.08
   3   1   5   10.17    1.08
   4   1   5   21.06    1.42
   4   1   5   22.69    1.58
   5   1   5    2.35    0.76
   5   1   5    1.55    0.59
   6   1   5    2.53    0.83
   6   1   5    2.56    0.76
   7   1   5    7.50    1.41
   8   1   5    0.99    0.87
  12  -2  -5    1.27    0.91
  11  -2  -5   37.30    2.42
  10  -2  -5    2.72    0.90
 -10   2   5    1.65    0.73
   9  -2  -5    8.09    1.21
  -9   2   5   10.28    1.44
   8  -2  -5   16.83    1.30
  -8   2   5   17.43    1.48
   7  -2  -5    4.83    0.77
  -7   2   5    3.40    0.78
   6  -2  -5    3.58    0.60
  -6   2   5    4.02    0.77
   5  -2  -5   42.45    1.41
  -5   2   5   44.16    1.91
  -5   2   5   42.61    1.32
   4  -2  -5   36.61    1.10
  -4   2   5   41.81    1.32
  -4   2   5   37.97    1.65
  -3   2   5   26.27    1.26
  -3   2   5   24.17    1.05
  -2   2   5    9.39    0.72
  -2   2   5    9.33    0.71
  -1   2   5    1.32    0.33
  -1   2   5    0.84    0.32
   0   2   5   40.89    1.60
   0   2   5   41.43    1.29
  -1  -2  -5   95.58    2.06
   1   2   5   99.82    2.73
   2   2   5   17.44    1.18
   3   2   5   59.35    2.25
   3   2   5   57.78    2.36
   4   2   5   84.73    2.87
   4   2   5   85.29    3.15
   5   2   5   20.88    1.50
   5   2   5   21.40    1.70
   6   2   5    0.36    0.60
   7   2   5    1.18    0.82
 -11   3   5    0.47    0.63
  10  -3  -5   52.74    2.56
 -10   3   5   49.08    2.66
   9  -3  -5   14.80    1.54
  -9   3   5   12.70    1.56
   8  -3  -5    0.89    0.44
  -8   3   5    0.45    0.43
   7  -3  -5   92.28    2.62
  -7   3   5   85.62    3.10
   6  -3  -5   34.01    1.35
  -6   3   5   34.46    1.82
   5  -3  -5   33.64    1.12
  -5   3   5   34.39    1.70
  -5   3   5   35.89    1.32
  -4   3   5   85.56    2.66
  -4   3   5   93.27    2.28
  -3   3   5    3.73    0.64
  -3   3   5    4.37    0.60
  -2   3   5    1.85    0.45
  -1   3   5  176.93    3.66
  -1   3   5  179.99    3.10
  -1   3   5  182.09    3.82
   0  -3  -5    6.99    0.60
   0  -3  -5    6.44    0.68
   0   3   5    6.13    0.64
   0   3   5    5.99    0.78
  -1  -3  -5    8.66    0.66
   1   3   5    6.95    0.82
   1   3   5    7.42    0.90
   2   3   5   24.50    1.40
   2   3   5   23.03    1.40
   3   3   5   30.20    1.65
   3   3   5   26.28    1.61
   4   3   5    0.75    0.50
   4   3   5    0.40    0.50
   5   3   5    1.78    0.67
   5   3   5    2.80    0.91
   6   3   5    2.52    0.93
   7   3   5    3.85    1.20
 -11   4   5    5.55    1.24
 -10   4   5   14.27    1.77
  -9   4   5   36.17    2.22
  -8   4   5    0.85    0.51
  -7   4   5   12.22    1.43
  -6   4   5   36.21    1.46
  -6   4   5   44.31    2.09
  -5   4   5   15.84    0.97
  -5   4   5   14.94    1.18
  -4   4   5    4.04    0.74
  -4   4   5    3.33    0.55
  -3   4   5  209.64    4.56
  -3   4   5  208.48    4.17
  -2   4   5    1.85    0.48
  -2   4   5    2.66    0.54
  -1   4   5   33.24    1.41
  -1   4   5   33.91    1.07
  -1   4   5   32.44    1.51
   0  -4  -5    1.35    0.39
   0  -4  -5    1.67    0.43
   0   4   5    2.60    0.59
   0   4   5    2.62    0.48
   1   4   5    0.38    0.35
   1   4   5    1.20    0.48
   2   4   5    1.17    0.52
   2   4   5    2.86    0.70
   3   4   5  112.03    3.53
   3   4   5  106.80    3.37
   4   4   5    6.44    1.14
   4   4   5    4.92    0.94
   5   4   5   14.66    1.79
   6   4   5   13.37    1.84
 -11   5   5    0.28    0.71
 -10   5   5    4.41    1.04
  -9   5   5   27.33    1.96
  -8   5   5  165.20    4.87
  -7   5   5    2.12    0.69
  -6   5   5   17.09    1.39
  -6   5   5   16.16    1.06
  -5   5   5   57.21    1.99
  -5   5   5   56.46    2.37
  -4   5   5   37.93    1.84
  -4   5   5   41.94    1.70
  -3   5   5   27.82    1.41
  -3   5   5   26.70    1.47
  -2   5   5  207.29    4.56
  -2   5   5  204.11    4.38
   1  -5  -5   -0.01    0.24
   1  -5  -5    0.34    0.32
  -1   5   5    0.15    0.32
   0  -5  -5    0.21    0.30
   0   5   5    0.43    0.37
   1   5   5   25.61    1.52
   1   5   5   23.81    1.36
   2   5   5   12.78    1.31
   2   5   5   13.60    1.38
   3   5   5   10.75    1.33
   3   5   5    6.86    1.07
   4   5   5    7.58    1.14
   4   5   5    8.26    1.35
   5   5   5   -0.07    0.59
   6   5   5    0.64    0.79
 -11   6   5   24.94    2.08
 -10   6   5    5.60    1.20
  -9   6   5    1.56    0.72
  -8   6   5   22.14    1.72
  -7   6   5   18.25    1.50
  -6   6   5   34.02    1.96
  -6   6   5   36.68    1.69
  -5   6   5    9.76    1.23
  -5   6   5   10.47    1.08
  -4   6   5  111.64    3.13
  -4   6   5  112.09    3.46
  -3   6   5    2.13    0.61
  -3   6   5    2.91    0.64
   2  -6  -5   31.05    1.63
   2  -6  -5   29.23    1.62
  -2   6   5   29.24    1.57
   1  -6  -5   41.30    1.91
   1  -6  -5   40.61    1.85
  -1   6   5   35.89    1.78
   0  -6  -5    8.53    1.03
   0   6   5    8.33    1.10
   1   6   5    0.16    0.42
   2   6   5   29.39    1.81
   3   6   5    1.52    0.69
   4   6   5    2.60    0.82
 -12   7   5    0.50    0.80
 -11   7   5   -0.30    0.65
 -10   7   5   16.72    2.00
  -9   7   5   11.36    1.60
  -8   7   5    0.38    0.55
  -7   7   5   36.63    2.19
  -6   7   5    1.80    0.56
  -6   7   5    2.26    0.72
  -5   7   5   39.45    1.87
  -5   7   5   36.63    2.04
  -4   7   5   65.24    2.43
  -4   7   5   61.91    2.60
   3  -7  -5   21.61    1.47
   3  -7  -5   20.88    1.48
  -3   7   5   18.35    1.30
   2  -7  -5   17.57    1.33
   2  -7  -5   14.72    1.26
  -2   7   5   15.33    1.24
   1  -7  -5    6.91    1.02
  -1   7   5   11.23    1.27
   0  -7  -5   38.31    1.92
   0   7   5   33.39    1.88
   1   7   5    9.03    1.21
   2   7   5    4.71    0.94
   3   7   5    0.53    0.55
 -11   8   5    8.25    1.56
 -10   8   5    3.51    1.05
  -9   8   5   19.46    2.10
  -8   8   5   11.33    1.57
  -7   8   5    8.53    1.38
  -6   8   5   69.02    3.03
  -6   8   5   72.89    2.72
  -5   8   5   95.51    3.16
  -5   8   5   93.59    3.47
   4  -8  -5    0.87    0.51
   4  -8  -5    1.34    0.59
  -4   8   5    0.95    0.45
   3  -8  -5   17.53    1.43
   3  -8  -5   18.79    1.52
  -3   8   5   17.72    1.36
   2  -8  -5   15.27    1.59
   2  -8  -5   19.22    1.53
  -2   8   5   15.83    1.53
   1  -8  -5   -0.04    0.42
  -1   8   5   -0.30    0.35
   0   8   5   77.14    2.98
   1   8   5    1.58    0.62
   2   8   5    0.72    0.61
   3   8   5    0.16    0.56
 -11   9   5   20.49    2.37
 -10   9   5   -0.06    0.59
  -9   9   5    0.19    0.56
  -8   9   5   38.11    2.44
  -7   9   5    0.89    0.58
  -6   9   5   -0.01    0.40
  -6   9   5    0.39    0.48
   5  -9  -5   51.90    2.70
   5  -9  -5   46.15    2.51
  -5   9   5   49.44    2.33
   4  -9  -5    3.08    0.87
   4  -9  -5    3.62    0.95
  -4   9   5    3.03    0.74
   3  -9  -5    0.70    0.56
   3  -9  -5    0.36    0.46
  -3   9   5   -0.08    0.32
   2  -9  -5   23.41    1.74
  -2   9   5   22.79    1.64
   1  -9  -5    9.62    1.35
  -1   9   5   10.71    1.36
   0   9   5    0.43    0.55
   1   9   5   30.74    2.01
   2   9   5    1.29    0.69
 -11  10   5    0.11    0.83
 -10  10   5    1.92    0.93
  -9  10   5    8.88    1.54
  -8  10   5    3.88    1.07
  -7  10   5   22.30    1.91
   6 -10  -5    2.29    0.82
   6 -10  -5    1.87    0.73
   5 -10  -5    0.49    0.56
   5 -10  -5    0.30    0.46
  -5  10   5   -0.14    0.42
   4 -10  -5   29.95    2.17
   4 -10  -5   32.74    2.15
  -4  10   5   29.25    1.92
   3 -10  -5   -0.15    0.43
  -3  10   5    0.37    0.47
   2 -10  -5    6.24    1.14
  -2  10   5    4.94    1.02
   1 -10  -5   20.73    1.76
  -1  10   5   25.16    1.84
   0  10   5    0.28    0.55
   1  10   5    0.11    0.58
   2  10   5    4.47    1.08
 -10  11   5    0.92    0.75
  -9  11   5    0.13    0.65
   8 -11  -5   11.51    1.74
   8 -11  -5    9.61    1.66
   7 -11  -5    4.34    1.12
   7 -11  -5    3.87    1.07
   6 -11  -5   43.90    2.75
   6 -11  -5   46.28    2.85
   5 -11  -5    1.93    0.86
   5 -11  -5    2.41    0.85
  -5  11   5    3.19    0.88
   4 -11  -5    0.30    0.60
  -4  11   5    0.76    0.55
   3 -11  -5   38.94    2.49
  -3  11   5   40.02    2.32
   2 -11  -5    3.03    0.91
  -2  11   5    2.24    0.75
  -1  11   5   -0.32    0.44
   0  11   5   11.99    1.59
   1  11   5   -0.24    0.62
   9 -12  -5    6.90    1.47
   9 -12  -5    9.60    1.77
   8 -12  -5   -0.14    0.52
   8 -12  -5    1.22    0.82
   7 -12  -5    4.45    1.17
   7 -12  -5    7.33    1.51
   6 -12  -5    3.53    1.09
   6 -12  -5    2.70    0.98
   5 -12  -5    6.73    1.38
  -5  12   5    8.45    1.41
   4 -12  -5    2.44    0.91
  -4  12   5    2.35    0.82
   3 -12  -5    3.29    0.99
  -3  12   5    2.74    0.92
   2 -12  -5   19.34    2.19
  -2  12   5   17.92    1.95
  -1  12   5    1.39    0.80
   7 -13  -5    1.96    1.03
   7 -13  -5    0.54    0.69
   6 -13  -5    7.22    1.52
   5 -13  -5    8.01    1.54
   4 -13  -5    8.29    1.52
  -4  13   5    7.29    1.38
   3 -13  -5    2.85    1.08
  -3  13   5    3.01    0.98
   0 -15   6    3.22    1.11
   1 -15   6   13.13    2.12
   2 -15   6    5.47    1.43
   3 -15   6    4.17    1.28
   4 -15   6    7.27    1.55
  -2 -14   6    0.32    0.84
  -1 -14   6    8.15    1.70
   0 -14   6    0.99    0.78
   1 -14   6    2.03    0.97
   2 -14   6   13.83    2.02
   3 -14   6    3.60    1.09
   4 -14   6    0.12    0.60
   5 -14   6   14.42    1.94
  -4 -13   6   -0.54    0.73
  -3 -13   6   11.08    1.92
  -2 -13   6    4.93    1.31
  -1 -13   6    2.43    0.91
   0 -13   6    4.74    1.29
   1 -13   6    0.64    0.73
   2 -13   6    0.79    0.70
   3 -13   6   28.40    2.23
   4 -13   6    0.23    0.56
   5 -13   6    0.74    0.67
   6 -13   6    8.44    1.43
   7 -13   6    3.12    1.09
  -5 -12   6   12.35    1.99
  -4 -12   6    7.44    1.56
  -3 -12   6    5.91    1.37
  -2 -12   6   10.25    1.72
  -1 -12   6    1.64    0.80
   0 -12   6   -0.25    0.47
   1 -12   6   15.57    1.93
   2 -12   6    0.52    0.60
   3 -12   6    6.37    1.21
   4 -12   6   30.96    2.13
   6 -12   6    3.96    1.09
   7 -12   6   33.88    2.47
  -6 -11   6    1.26    1.00
  -5 -11   6   20.32    2.36
  -4 -11   6    0.19    0.66
  -3 -11   6   12.16    1.81
  -2 -11   6    3.87    1.13
  -1 -11   6   46.39    2.75
   0 -11   6   -0.20    0.45
   1 -11   6    6.24    1.21
   2 -11   6   48.69    2.64
   3 -11   6   -0.24    0.43
   4 -11   6    1.59    0.68
   5 -11   6   14.77    1.70
   6 -11   6   -0.29    0.48
   7 -11   6    0.97    0.72
   8 -11   6   10.12    1.66
   7  10  -6    4.15    1.23
  -7 -10   6    3.19    1.22
  -6 -10   6    2.10    0.93
  -5 -10   6    2.56    0.97
  -4 -10   6   18.53    2.10
  -3 -10   6    0.41    0.58
  -2 -10   6   25.01    1.96
  -1 -10   6   28.43    2.05
   0 -10   6   38.31    2.33
   1 -10   6   27.31    1.90
   2 -10   6   23.44    1.73
   3 -10   6   27.94    1.83
   4 -10   6    0.94    0.59
   5 -10   6   11.95    1.51
   6 -10   6   36.24    2.32
   7 -10   6    4.89    1.15
   8 -10   6    0.56    0.81
  -8  -9   6    0.89    0.87
   7   9  -6    2.59    1.00
  -7  -9   6    2.74    1.06
   6   9  -6   31.87    2.34
  -6  -9   6   37.25    2.57
  -5  -9   6    3.65    1.02
  -4  -9   6   -0.12    0.49
  -3  -9   6   13.09    1.65
  -2  -9   6    9.06    1.39
  -1  -9   6   10.33    1.42
   0  -9   6   41.93    2.29
   1  -9   6   18.09    1.80
   2  -9   6    6.25    1.05
   3  -9   6    1.79    0.61
   4  -9   6    7.83    1.11
   4  -9   6    8.32    1.18
   5  -9   6    0.46    0.51
   6  -9   6   -0.43    0.42
   7  -9   6   18.70    1.96
   8  -9   6   -0.12    0.68
   8   8  -6   15.51    2.02
  -8  -8   6   13.10    1.83
   7   8  -6    5.53    1.24
  -7  -8   6    4.52    1.20
   6   8  -6    0.42    0.61
  -6  -8   6   -0.49    0.52
   5   8  -6    3.99    0.96
  -5  -8   6    2.18    0.84
  -4  -8   6    9.40    1.43
  -3  -8   6    0.70    0.59
  -2  -8   6   81.10    3.20
  -1  -8   6   23.31    1.69
   0  -8   6    9.62    1.25
   1  -8   6   62.02    2.55
   2  -8   6   14.56    1.23
   3  -8   6    7.42    1.02
   3  -8   6    5.24    0.89
   4  -8   6   27.40    1.77
   5  -8   6   19.29    1.51
   6  -8   6    5.57    1.06
   7  -8   6    4.47    1.01
   8  -8   6   19.96    2.05
   9   7  -6    1.58    0.93
   8   7  -6   13.84    1.86
  -8  -7   6   11.76    1.71
   7   7  -6   68.79    3.35
  -7  -7   6   70.60    3.38
   6   7  -6    9.42    1.40
  -6  -7   6   13.28    1.73
   5   7  -6    1.90    0.70
  -5  -7   6    3.33    0.89
  -4  -7   6   49.54    2.48
  -3  -7   6    0.23    0.44
  -2  -7   6    5.50    0.96
  -1  -7   6    2.69    0.71
   0  -7   6   46.60    2.12
   1  -7   6    0.00    0.29
   2  -7   6  110.49    3.17
   2  -7   6  113.36    3.26
   3  -7   6    4.59    0.78
   3  -7   6    4.87    0.88
   4  -7   6   14.01    1.42
   5  -7   6    0.51    0.47
   6  -7   6    3.01    0.84
   7  -7   6    4.19    1.01
   8  -7   6    3.99    1.13
   9   6  -6    0.15    0.72
  -9  -6   6    0.41    0.71
   8   6  -6    8.72    1.47
   7   6  -6   35.95    2.32
  -7  -6   6   37.36    2.35
   6   6  -6    0.44    0.50
  -6  -6   6    1.24    0.69
   5   6  -6    8.89    1.27
  -5  -6   6    6.35    1.12
  -4  -6   6   15.55    1.36
  -3  -6   6  134.02    3.93
  -2  -6   6    5.06    0.87
  -1  -6   6   24.46    1.48
   0  -6   6   59.00    2.23
   0  -6   6   63.99    2.10
   1  -6   6   21.59    1.29
   1  -6   6   25.26    1.36
   2  -6   6    3.45    0.64
   2  -6   6    4.28    0.76
   3  -6   6   83.73    2.81
   4  -6   6   13.55    1.42
   5  -6   6   29.11    1.84
   6  -6   6    3.50    0.91
   7  -6   6    1.74    0.76
   8  -6   6    3.32    0.99
  10   5  -6   -0.33    0.67
   9   5  -6    6.86    1.38
  -9  -5   6    6.32    1.27
   8   5  -6    4.99    1.17
  -8  -5   6    4.63    1.08
   7   5  -6    5.26    1.06
  -7  -5   6    7.47    1.22
   6   5  -6  115.43    3.87
  -6  -5   6  120.86    4.02
   5   5  -6   47.66    2.25
  -5  -5   6   44.63    2.28
  -4  -5   6   48.71    2.26
  -3  -5   6   83.30    1.96
  -3  -5   6   75.75    2.73
  -2  -5   6  226.84    4.98
  -2  -5   6  223.16    4.02
  -1  -5   6    0.01    0.30
  -1  -5   6    0.28    0.24
   0  -5   6   16.09    1.06
   0  -5   6   14.38    0.97
   1  -5   6  119.34    3.05
   1  -5   6  114.84    2.90
   2  -5   6    1.08    0.38
   2  -5   6    0.28    0.32
   3  -5   6   32.88    1.71
   4  -5   6   37.02    1.92
   5  -5   6    6.21    1.00
   6  -5   6   -0.26    0.44
   7  -5   6    1.34    0.69
   8  -5   6    0.84    0.71
  10   4  -6    0.60    0.77
   9   4  -6   -0.45    0.56
  -9  -4   6   -0.26    0.48
   8   4  -6   41.98    2.48
  -8  -4   6   37.16    2.29
   7   4  -6    3.95    0.93
  -7  -4   6    4.29    0.92
   6   4  -6   11.63    1.37
  -6  -4   6   12.64    1.43
   5   4  -6  189.24    4.72
  -5  -4   6  187.14    4.86
   4   4  -6   58.77    2.29
  -4  -4   6   62.94    2.48
  -3  -4   6   12.93    1.05
  -3  -4   6   12.54    0.69
  -2  -4   6   13.67    1.05
  -2  -4   6   14.48    0.81
  -1  -4   6   84.14    2.21
  -1  -4   6   85.93    2.47
   0  -4   6   46.61    1.63
   0  -4   6   43.59    1.64
   1  -4   6    1.08    0.33
   1  -4   6    1.47    0.42
   2  -4   6   43.69    1.41
   2  -4   6   47.69    1.91
   3  -4   6    2.16    0.64
   4  -4   6    0.25    0.38
   5  -4   6  111.06    3.52
   6  -4   6   -0.25    0.42
   7  -4   6   10.10    1.41
  11   3  -6   -0.24    0.75
  10   3  -6    4.37    1.16
 -10  -3   6    4.22    1.10
   9   3  -6   -0.08    0.56
  -9  -3   6   -0.30    0.53
   8   3  -6    4.00    0.96
  -8  -3   6    4.67    1.03
   7   3  -6    8.11    1.20
  -7  -3   6    7.23    1.14
   6   3  -6    7.93    1.12
  -6  -3   6    5.39    0.95
   5   3  -6    0.27    0.36
  -5  -3   6   -0.07    0.30
   4   3  -6  206.65    4.55
  -4  -3   6  196.86    4.69
  -4  -3   6  202.87    3.11
  -3  -3   6    7.74    0.55
  -3  -3   6    8.07    0.96
  -2  -3   6    4.34    0.52
  -2  -3   6    3.23    0.59
  -1  -3   6  461.29    7.02
  -1  -3   6  460.93    7.58
   0  -3   6  463.42    7.29
   0  -3   6  460.24    7.30
   1  -3   6  263.78    5.06
   1  -3   6  266.99    4.49
   2  -3   6   17.07    1.20
   3  -3   6  102.43    3.05
   4  -3   6   12.90    1.35
   5  -3   6    6.46    1.02
   6  -3   6    6.56    1.08
   7  -3   6   10.46    1.41
   8  -3   6    7.96    1.47
  11   2  -6    1.08    0.87
  10   2  -6    0.10    0.61
 -10  -2   6   -0.03    0.58
   9   2  -6   34.65    2.23
  -9  -2   6   30.64    2.12
   8   2  -6    0.08    0.51
  -8  -2   6   -0.01    0.46
   7   2  -6   81.75    3.03
  -7  -2   6   82.89    3.22
   6   2  -6   16.82    1.30
  -6  -2   6   19.08    1.43
   5   2  -6    9.24    1.06
  -5  -2   6    9.25    1.13
   4   2  -6   15.45    1.05
  -4  -2   6   15.34    0.63
  -4  -2   6   14.06    1.07
  -3  -2   6   71.56    2.31
  -3  -2   6   68.67    1.66
  -2  -2   6   77.49    2.26
  -2  -2   6   77.60    1.95
  -1  -2   6    7.53    0.75
  -1  -2   6    8.24    0.67
   0  -2   6  113.80    2.45
   0  -2   6  115.99    2.82
   1  -2   6   21.75    0.80
   1  -2   6   21.83    1.25
   2  -2   6   25.39    1.41
   3  -2   6   14.80    1.36
   4  -2   6  100.07    3.20
   5  -2   6   -0.10    0.35
   6  -2   6    1.12    0.61
   8  -2   6    0.95    0.77
  11   1  -6    0.92    0.82
  10   1  -6   11.70    1.61
 -10  -1   6   10.42    1.58
   9   1  -6   12.83    1.59
  -9  -1   6   14.37    1.68
   8   1  -6    1.38    0.61
  -8  -1   6    2.81    0.79
   7   1  -6   33.74    1.83
  -7  -1   6   36.90    2.05
   6   1  -6    5.87    0.89
  -6  -1   6    7.85    1.11
   5   1  -6   30.95    1.49
  -5  -1   6   31.73    1.69
  -4  -1   6   51.62    1.29
  -4  -1   6   54.05    2.09
  -3  -1   6   46.49    1.81
  -3  -1   6   45.55    1.34
  -2  -1   6  159.56    3.13
  -2  -1   6  163.74    3.54
  -1  -1   6   55.94    1.76
  -1  -1   6   57.25    1.69
   0  -1   6   10.02    0.60
   0  -1   6   10.83    0.86
   1  -1   6  270.52    4.04
   1  -1   6  270.58    5.16
   2  -1   6   49.89    2.00
   3  -1   6    2.52    0.64
   4  -1   6   23.73    1.55
   5  -1   6   23.51    1.59
   6  -1   6    3.09    0.87
   7  -1   6    0.19    0.58
   8  -1   6   13.74    1.90
  11   0  -6    2.23    0.93
 -11   0   6    1.61    0.85
  10   0  -6    2.18    0.87
 -10   0   6    0.19    0.56
   9   0  -6   48.69    2.48
  -9   0   6   46.05    2.57
   8   0  -6   65.28    2.64
  -8   0   6   63.78    2.86
   7   0  -6   43.45    1.98
  -7   0   6   45.25    2.24
   6   0  -6   15.37    1.12
  -6   0   6   15.38    1.29
   5   0  -6    2.11    0.49
  -5   0   6    3.65    0.72
  -5   0   6    2.87    0.34
  -4   0   6  188.12    4.28
  -4   0   6  184.87    3.20
  -3   0   6  104.46    2.30
  -3   0   6  105.42    2.81
  -2   0   6   81.98    2.26
  -2   0   6   83.86    2.14
  -1   0   6  289.79    5.07
  -1   0   6  291.75    4.97
   0   0   6   10.78    0.87
   0   0   6   13.21    0.66
   1   0   6  112.95    3.01
   2   0   6  124.89    3.35
   3   0   6    5.38    0.87
   4   0   6    5.75    0.93
   5   0   6   -0.36    0.42
   6   0   6   24.38    1.73
   6   0   6   17.42    1.94
   7   0   6    0.92    0.69
   8   0   6    0.87    0.89
  12  -1  -6    1.28    0.94
  11  -1  -6    6.83    1.34
 -11   1   6    6.45    1.29
  10  -1  -6   12.93    1.62
 -10   1   6   12.09    1.63
   9  -1  -6   20.68    1.60
  -9   1   6   23.45    1.78
   8  -1  -6    0.22    0.44
  -8   1   6   -0.11    0.36
   7  -1  -6   17.02    1.23
  -7   1   6   15.02    1.59
   6  -1  -6   72.39    2.26
  -6   1   6   72.15    2.75
   5  -1  -6   10.55    0.78
  -5   1   6   10.18    0.64
  -5   1   6   12.07    1.05
  -4   1   6    3.26    0.63
  -4   1   6    4.37    0.52
  -3   1   6   14.25    0.84
  -3   1   6   16.49    1.04
  -2   1   6   53.01    1.76
  -2   1   6   51.68    1.71
  -1   1   6    2.68    0.43
  -1   1   6    2.08    0.49
   0   1   6   13.68    0.71
   0   1   6   15.80    1.08
   1   1   6   16.79    1.14
   2   1   6    4.46    0.77
   3   1   6   91.02    2.97
   4   1   6    4.56    0.92
   4   1   6    2.09    0.68
   5   1   6    1.82    0.75
   5   1   6    3.29    0.81
   6   1   6    6.44    1.24
   6   1   6    5.79    1.08
   7   1   6    5.43    1.27
 -11   2   6    0.56    0.67
  10  -2  -6   -0.08    0.51
 -10   2   6    0.57    0.60
   9  -2  -6   11.51    1.38
  -9   2   6   12.57    1.59
   8  -2  -6    5.74    0.91
  -8   2   6    5.39    1.05
   7  -2  -6  155.69    3.69
  -7   2   6  154.13    4.43
   6  -2  -6   84.93    2.35
  -6   2   6   77.71    2.88
  -6   2   6   85.47    2.02
   5  -2  -6   20.16    0.95
  -5   2   6   21.28    0.97
  -5   2   6   20.48    1.35
  -4   2   6   12.37    0.80
  -4   2   6   13.85    1.04
  -3   2   6    3.49    0.61
  -3   2   6    4.61    0.61
  -2   2   6   65.99    2.05
  -2   2   6   68.38    2.10
  -1   2   6   20.02    1.01
  -1   2   6   23.62    1.24
   0   2   6  137.45    2.85
   0   2   6  141.35    3.47
   1   2   6  201.67    4.49
   2   2   6    0.93    0.49
   3   2   6   22.30    1.55
   3   2   6   22.73    1.53
   4   2   6   15.70    1.54
   4   2   6   13.42    1.54
   5   2   6    2.10    0.79
   5   2   6    1.11    0.67
   6   2   6   -0.22    0.52
   7   2   6    5.73    1.35
 -11   3   6   16.53    1.96
 -10   3   6    2.82    0.91
  -9   3   6    3.93    0.97
  -8   3   6    5.93    1.05
  -7   3   6    7.31    1.12
  -6   3   6    0.66    0.31
  -6   3   6    0.29    0.38
  -5   3   6   79.05    2.74
  -5   3   6   76.40    2.13
  -4   3   6  121.53    3.36
  -4   3   6  121.53    2.87
  -3   3   6  113.68    3.08
  -3   3   6  107.66    2.77
  -2   3   6    7.88    0.87
  -2   3   6    8.65    0.91
  -1   3   6   22.09    1.14
  -1   3   6   23.66    1.32
   0  -3  -6    1.50    0.37
   0  -3  -6    2.10    0.44
   0   3   6    1.26    0.38
   0   3   6    1.13    0.44
   1   3   6   -0.18    0.35
   1   3   6   -0.14    0.30
   2   3   6   54.62    2.28
   2   3   6   53.84    2.20
   3   3   6    1.68    0.63
   3   3   6    1.99    0.65
   4   3   6   12.22    1.52
   4   3   6   14.52    1.53
   5   3   6   33.28    2.04
   5   3   6   36.63    2.35
   6   3   6   -0.06    0.67
 -12   4   6    3.73    1.14
 -11   4   6   -0.58    0.52
 -10   4   6    2.71    0.89
  -9   4   6   16.24    1.80
  -8   4   6   26.70    1.86
  -7   4   6    4.24    0.90
  -6   4   6    8.85    0.89
  -6   4   6    9.11    1.21
  -5   4   6   33.23    1.46
  -5   4   6   33.99    1.82
  -4   4   6  110.89    2.86
  -4   4   6  109.28    3.28
  -3   4   6   21.32    1.30
  -3   4   6   22.22    1.25
  -2   4   6   27.80    1.44
  -2   4   6   25.68    1.37
  -1   4   6   10.66    1.10
  -1   4   6   12.11    0.89
   0  -4  -6   17.99    1.06
   0  -4  -6   16.59    1.07
   0   4   6   14.89    1.37
   1   4   6   22.70    1.32
   1   4   6   22.87    1.51
   2   4   6   18.06    1.43
   2   4   6   15.61    1.27
   3   4   6   24.83    1.70
   3   4   6   22.42    1.61
   4   4   6    3.47    0.87
   4   4   6    4.82    1.07
   5   4   6    1.94    0.88
   6   4   6   12.42    1.85
 -12   5   6    7.19    1.51
 -11   5   6    8.58    1.52
 -10   5   6    4.41    1.08
  -9   5   6   32.84    2.21
  -8   5   6   11.20    1.46
  -7   5   6    3.10    0.77
  -6   5   6   32.13    1.53
  -6   5   6   31.69    1.89
  -5   5   6    3.61    0.77
  -5   5   6    4.74    0.73
  -4   5   6   32.47    1.75
  -4   5   6   33.08    1.59
  -3   5   6  151.92    3.94
  -3   5   6  144.52    3.66
  -2   5   6    8.64    1.03
  -2   5   6    8.71    1.02
   1  -5  -6    1.75    0.51
   1  -5  -6    1.05    0.42
  -1   5   6    2.64    0.67
   0   5   6   46.32    2.11
   1   5   6    0.05    0.37
   2   5   6    7.37    1.12
   3   5   6    8.72    1.26
   4   5   6   20.88    1.67
 -12   6   6    9.28    1.69
 -11   6   6    3.24    1.05
 -10   6   6    4.31    1.14
  -9   6   6    0.71    0.66
  -8   6   6   96.61    3.73
  -7   6   6   72.01    3.08
  -7   6   6   72.64    2.50
  -6   6   6    3.01    0.80
  -6   6   6    0.66    0.41
  -5   6   6    3.60    0.80
  -5   6   6    4.35    0.77
  -4   6   6   14.35    1.49
  -4   6   6   15.01    1.37
  -3   6   6    0.25    0.43
  -3   6   6    0.13    0.31
   2  -6  -6   60.27    2.41
   2  -6  -6   56.47    2.28
  -2   6   6   62.95    2.43
   1  -6  -6    3.36    0.71
   1  -6  -6    2.61    0.67
  -1   6   6    1.74    0.57
   0   6   6   38.76    2.03
   1   6   6   19.70    1.54
   2   6   6    8.62    1.23
   3   6   6    0.72    0.62
   4   6   6    7.21    1.25
 -12   7   6    0.77    0.83
 -11   7   6   18.41    2.18
 -10   7   6    0.24    0.60
  -9   7   6   15.41    1.86
  -8   7   6    6.72    1.23
  -7   7   6   10.13    1.40
  -7   7   6   10.13    1.18
  -6   7   6    2.40    0.64
  -6   7   6    1.22    0.57
  -5   7   6   42.62    2.25
  -5   7   6   41.22    1.99
  -4   7   6   41.43    1.99
  -4   7   6   41.57    2.17
   3  -7  -6    0.17    0.41
   3  -7  -6   -0.02    0.36
  -3   7   6   -0.35    0.26
   2  -7  -6    1.87    0.65
   2  -7  -6    3.18    0.74
  -2   7   6    1.75    0.58
   1  -7  -6   47.57    2.22
  -1   7   6   46.25    2.24
   0   7   6    1.26    0.63
   1   7   6    1.40    0.62
   2   7   6    4.88    1.02
   3   7   6   -0.08    0.53
 -11   8   6    2.15    0.99
 -10   8   6   13.62    1.88
  -9   8   6    3.32    0.98
  -8   8   6   23.75    1.92
  -7   8   6   31.54    2.14
  -6   8   6   79.42    3.32
  -6   8   6   76.50    2.86
  -5   8   6    1.30    0.59
  -5   8   6    1.87    0.70
   4  -8  -6    0.84    0.49
  -4   8   6    1.73    0.60
   3  -8  -6   -0.24    0.36
   3  -8  -6    0.62    0.48
  -3   8   6    0.42    0.44
   2  -8  -6    0.50    0.47
   2  -8  -6    0.16    0.40
  -2   8   6   -0.22    0.32
  -1   8   6   -0.06    0.38
   0   8   6   26.06    1.83
   1   8   6    2.71    0.78
   2   8   6   -0.08    0.51
   3   8   6    6.63    1.27
 -11   9   6    1.58    0.97
 -10   9   6   -0.07    0.61
  -9   9   6   20.42    2.25
  -8   9   6   -0.34    0.44
  -7   9   6    7.92    1.34
  -6   9   6   25.16    1.72
  -6   9   6   23.36    1.85
   5  -9  -6   54.37    2.75
   5  -9  -6   48.20    2.68
  -5   9   6   48.19    2.36
   4  -9  -6    1.76    0.71
   4  -9  -6    3.54    0.88
  -4   9   6    4.49    0.92
   3  -9  -6    9.01    1.35
   3  -9  -6    7.49    1.26
  -3   9   6    6.93    1.11
   2  -9  -6   17.68    1.84
  -2   9   6   13.32    1.51
  -1   9   6    5.73    1.08
   0   9   6    2.73    0.85
   1   9   6    3.34    0.96
   2   9   6    0.44    0.65
 -10  10   6    1.82    0.93
  -9  10   6    0.34    0.66
  -8  10   6   10.19    1.60
  -7  10   6    0.33    0.59
   6 -10  -6   26.92    2.14
   6 -10  -6   28.04    2.11
  -6  10   6   25.11    1.80
   5 -10  -6   79.42    3.58
   5 -10  -6   78.19    3.56
  -5  10   6   86.67    3.37
   4 -10  -6    8.49    1.40
   4 -10  -6    7.45    1.34
  -4  10   6    6.85    1.21
   3 -10  -6   12.32    1.65
  -3  10   6   11.89    1.49
   2 -10  -6    2.67    0.87
  -2  10   6    2.36    0.80
  -1  10   6   10.81    1.46
   0  10   6    0.05    0.57
   1  10   6    4.28    1.11
 -10  11   6    7.31    1.52
  -9  11   6   -0.01    0.61
   8 -11  -6    0.12    0.59
   8 -11  -6   -0.04    0.55
   7 -11  -6   19.56    2.28
   7 -11  -6   22.27    2.42
   6 -11  -6    0.92    0.71
   6 -11  -6    0.75    0.74
  -6  11   6    0.19    0.59
   5 -11  -6    5.87    1.27
   5 -11  -6    4.07    1.10
  -5  11   6    2.89    0.87
   4 -11  -6   32.09    2.33
  -4  11   6   30.88    2.11
   3 -11  -6    3.57    1.08
  -3  11   6    4.75    1.05
  -2  11   6   14.60    1.77
  -1  11   6    3.22    0.94
   0  11   6    0.26    0.70
   8 -12  -6    0.01    0.62
   8 -12  -6    0.34    0.60
   7 -12  -6    4.27    1.20
   7 -12  -6    2.52    1.09
   6 -12  -6   22.48    2.44
   6 -12  -6   22.82    2.51
   5 -12  -6    3.92    1.18
  -5  12   6    5.52    1.15
   4 -12  -6    0.22    0.72
  -4  12   6    0.76    0.70
  -3  12   6   31.76    2.27
  -2  12   6    0.29    0.62
   6 -13  -6    1.14    0.93
   5 -13  -6    4.60    1.32
   0 -15   7    5.34    1.49
   1 -15   7   13.84    2.31
   2 -15   7    0.51    0.82
   3 -15   7    2.50    1.08
  -2 -14   7    6.51    1.54
  -1 -14   7   15.27    2.19
   0 -14   7   -0.52    0.56
   1 -14   7    2.09    0.94
   2 -14   7   18.78    2.35
   3 -14   7    0.20    0.63
   4 -14   7   19.76    2.32
  -4 -13   7   11.05    1.96
  -3 -13   7    3.58    1.21
  -2 -13   7    0.13    0.69
  -1 -13   7   16.24    2.15
   0 -13   7    4.93    1.28
   1 -13   7   -0.30    0.58
   2 -13   7   35.90    2.53
   3 -13   7   16.97    2.04
   4 -13   7   13.44    1.83
   5 -13   7    5.81    1.27
   6 -13   7    3.32    1.09
  -5 -12   7    2.89    1.14
  -4 -12   7    0.33    0.77
  -3 -12   7   17.39    2.20
  -2 -12   7    2.84    1.03
  -1 -12   7    0.34    0.69
   0 -12   7   22.81    2.38
   1 -12   7    0.40    0.59
   2 -12   7    4.36    1.10
   3 -12   7   50.63    2.78
   5 -12   7    3.01    0.90
   6 -12   7    9.76    1.52
   7 -12   7    3.01    1.08
  -6 -11   7    0.74    0.90
  -5 -11   7    8.83    1.59
  -4 -11   7   -0.28    0.56
  -3 -11   7    0.61    0.71
  -2 -11   7   39.62    2.63
  -1 -11   7    8.61    1.50
   0 -11   7    2.19    0.81
   1 -11   7   97.72    3.89
   2 -11   7    0.20    0.44
   3 -11   7    9.88    1.40
   4 -11   7   37.50    2.28
   5 -11   7    1.83    0.81
   6 -11   7    0.40    0.68
   7 -11   7   27.03    2.53
  -7 -10   7    3.66    1.23
  -6 -10   7    5.02    1.26
  -5 -10   7    1.43    0.80
  -4 -10   7   47.36    2.87
  -3 -10   7    2.61    0.90
  -2 -10   7    1.07    0.70
  -1 -10   7   11.85    1.63
   0 -10   7    3.29    0.92
   1 -10   7   20.20    2.02
   2 -10   7   48.15    2.50
   3 -10   7    2.09    0.75
   3 -10   7    1.29    0.60
   4 -10   7    6.68    1.13
   5 -10   7   33.77    2.16
   6 -10   7    4.16    1.09
   7 -10   7   -0.10    0.62
   8   9  -7    0.33    0.81
  -8  -9   7    0.06    0.80
   7   9  -7    5.09    1.24
  -7  -9   7    3.54    1.14
  -6  -9   7    0.76    0.66
  -5  -9   7    1.40    0.73
  -4  -9   7    7.60    1.34
  -3  -9   7    7.17    1.26
  -2  -9   7    2.72    0.83
  -1  -9   7   -0.33    0.42
   0  -9   7  105.52    3.74
   1  -9   7    0.72    0.54
   2  -9   7    6.92    1.14
   2  -9   7    5.37    0.93
   3  -9   7   16.58    1.62
   3  -9   7   15.00    1.55
   4  -9   7    2.11    0.72
   5  -9   7    3.61    0.93
   6  -9   7   39.87    2.45
   7  -9   7    2.27    0.97
   8  -9   7    0.23    0.82
   8   8  -7    0.09    0.69
  -8  -8   7    0.60    0.72
   7   8  -7   15.15    1.91
  -7  -8   7   12.17    1.79
  -6  -8   7   24.44    2.07
  -5  -8   7   21.62    1.82
  -4  -8   7    1.01    0.59
  -3  -8   7   22.70    1.74
  -2  -8   7   13.92    1.59
  -1  -8   7   26.68    1.77
   0  -8   7   10.47    1.34
   0  -8   7   10.29    1.11
   1  -8   7   40.22    1.94
   1  -8   7   41.84    2.09
   2  -8   7    0.49    0.43
   2  -8   7    0.57    0.47
   3  -8   7   17.57    1.40
   4  -8   7    4.85    0.94
   5  -8   7    0.99    0.62
   6  -8   7    4.73    1.03
   7  -8   7   11.66    1.60
   8  -8   7    0.17    0.78
   9   7  -7    2.61    1.06
  -9  -7   7    1.14    0.82
   8   7  -7   21.97    2.30
  -8  -7   7   20.24    2.19
   7   7  -7    6.28    1.24
  -7  -7   7    6.11    1.28
   6   7  -7    0.44    0.59
  -6  -7   7    0.31    0.55
  -5  -7   7    4.01    0.99
  -4  -7   7    0.82    0.55
  -3  -7   7    0.56    0.48
  -2  -7   7    9.07    0.92
  -2  -7   7   10.04    1.27
  -1  -7   7    4.99    0.74
  -1  -7   7    5.03    0.91
   0  -7   7   30.26    1.71
   0  -7   7   32.38    1.61
   1  -7   7   16.84    1.26
   1  -7   7   18.13    1.28
   2  -7   7   55.24    2.29
   2  -7   7   55.33    2.18
   3  -7   7   14.26    1.47
   4  -7   7    6.16    1.05
   5  -7   7   14.01    1.55
   6  -7   7    5.84    1.17
   7  -7   7    3.89    1.06
   8  -7   7   19.20    2.10
   9   6  -7    0.15    0.66
  -9  -6   7   -0.27    0.61
   8   6  -7   -0.42    0.56
  -8  -6   7    0.41    0.65
   7   6  -7   25.31    1.96
  -7  -6   7   26.51    2.01
   6   6  -7    1.05    0.57
  -6  -6   7    2.43    0.81
  -5  -6   7    4.10    0.93
  -4  -6   7   71.83    2.92
  -3  -6   7    1.14    0.56
  -3  -6   7    0.74    0.32
  -2  -6   7    6.47    0.75
  -2  -6   7    7.01    1.03
  -1  -6   7  114.99    2.94
  -1  -6   7  118.44    3.41
   0  -6   7   21.12    1.34
   0  -6   7   21.87    1.28
   1  -6   7   28.72    1.56
   1  -6   7   29.58    1.52
   2  -6   7   25.89    1.36
   2  -6   7   25.79    1.58
   3  -6   7    1.34    0.54
   4  -6   7    0.36    0.47
   5  -6   7   18.02    1.75
   6  -6   7    0.15    0.60
   7  -6   7    0.88    0.68
   8  -6   7    0.87    0.83
  10   5  -7    0.23    0.78
 -10  -5   7    0.43    0.78
   9   5  -7    3.13    1.02
  -9  -5   7    3.09    0.99
   8   5  -7   14.22    1.79
  -8  -5   7   11.84    1.62
   7   5  -7   14.35    1.69
  -7  -5   7   16.23    1.82
   6   5  -7   34.71    2.04
  -6  -5   7   32.75    2.07
  -5  -5   7    6.63    1.10
  -4  -5   7    0.25    0.44
  -3  -5   7   67.95    2.58
  -3  -5   7   65.16    1.83
  -2  -5   7    3.55    0.56
  -2  -5   7    3.26    0.70
  -1  -5   7    6.45    0.78
  -1  -5   7    6.00    0.86
   0  -5   7    8.23    0.93
   0  -5   7    8.56    0.95
   1  -5   7    0.81    0.40
   1  -5   7    1.46    0.43
   2  -5   7    0.98    0.47
   3  -5   7   32.33    1.78
   4  -5   7   15.74    1.54
   5  -5   7   13.86    1.58
   6  -5   7   -0.20    0.49
   7  -5   7    6.02    1.19
   8  -5   7   -0.18    0.64
  10   4  -7    0.43    0.81
 -10  -4   7    0.50    0.75
   9   4  -7    7.58    1.39
  -9  -4   7    8.27    1.45
   8   4  -7   24.75    1.90
  -8  -4   7   22.54    1.88
   7   4  -7    4.70    0.97
  -7  -4   7    4.11    0.97
   6   4  -7    8.73    1.23
  -6  -4   7    6.53    1.08
   5   4  -7   21.46    1.50
  -5  -4   7   19.00    1.46
  -4  -4   7   33.59    1.83
  -3  -4   7    0.66    0.39
  -3  -4   7    0.60    0.29
  -2  -4   7  248.21    5.20
  -2  -4   7  238.68    4.37
  -1  -4   7    0.95    0.34
  -1  -4   7    0.46    0.32
   0  -4   7    1.19    0.43
   0  -4   7    0.81    0.35
   1  -4   7   18.90    1.01
   1  -4   7   20.11    1.27
   2  -4   7    0.01    0.35
   3  -4   7    1.77    0.59
   4  -4   7   53.08    2.39
   5  -4   7   21.78    1.63
   6  -4   7    1.14    0.68
   7  -4   7    3.89    0.95
  11   3  -7    3.96    1.23
  10   3  -7    1.09    0.82
 -10  -3   7    0.13    0.63
   9   3  -7   25.78    2.03
  -9  -3   7   20.33    2.13
   8   3  -7   16.43    1.79
  -8  -3   7   13.96    1.68
   7   3  -7   13.89    1.52
  -7  -3   7    9.49    1.35
   6   3  -7   10.52    1.25
  -6  -3   7    7.66    1.18
   5   3  -7  121.82    3.51
  -5  -3   7  126.52    3.78
  -4  -3   7   60.36    2.35
  -4  -3   7   58.42    1.50
  -3  -3   7   10.01    0.71
  -3  -3   7    9.78    1.07
  -2  -3   7    1.45    0.46
  -2  -3   7    2.53    0.46
  -1  -3   7  128.36    3.14
  -1  -3   7  129.94    3.05
   0  -3   7    0.88    0.37
   0  -3   7    1.31    0.38
   1  -3   7   14.14    1.10
   1  -3   7   13.34    0.76
   2  -3   7   37.10    1.81
   3  -3   7    4.98    0.86
   4  -3   7   -0.54    0.35
   5  -3   7    5.17    1.00
   6  -3   7    1.46    0.74
   7  -3   7    5.92    1.18
   8  -3   7    1.09    0.80
  11   2  -7    0.16    0.76
 -11  -2   7    0.13    0.73
  10   2  -7   20.50    2.18
 -10  -2   7   17.59    2.03
   9   2  -7    0.54    0.60
  -9  -2   7    0.52    0.56
   8   2  -7    1.32    0.66
  -8  -2   7    1.43    0.68
   7   2  -7    0.15    0.45
  -7  -2   7   -0.08    0.41
   6   2  -7    0.05    0.39
  -6  -2   7    0.12    0.38
   5   2  -7   38.64    1.78
  -5  -2   7   35.25    1.89
  -4  -2   7   22.43    0.91
  -4  -2   7   20.18    1.33
  -3  -2   7  186.49    4.33
  -3  -2   7  195.74    3.54
  -2  -2   7   37.24    1.42
  -2  -2   7   36.33    1.57
  -1  -2   7    2.42    0.51
  -1  -2   7    2.75    0.50
   0  -2   7    3.60    0.63
   0  -2   7    3.89    0.51
   1  -2   7    4.36    0.73
   2  -2   7   -0.06    0.29
   3  -2   7    7.82    1.07
   4  -2   7   11.88    1.35
   5  -2   7    0.65    0.56
   7  -2   7    1.66    0.79
   7  -2   7    2.69    0.96
  11   1  -7    2.96    1.06
 -11  -1   7    3.18    1.10
  10   1  -7    1.66    0.77
 -10  -1   7    2.19    0.90
   9   1  -7   51.37    2.59
  -9  -1   7   49.31    2.73
   8   1  -7   14.43    1.58
  -8  -1   7   14.69    1.68
   7   1  -7    0.30    0.43
  -7  -1   7    0.19    0.45
   6   1  -7   83.60    2.74
  -6  -1   7   83.14    3.07
  -5  -1   7    3.11    0.72
  -4  -1   7    0.33    0.24
  -4  -1   7    0.59    0.38
  -3  -1   7   22.09    1.06
  -3  -1   7   24.71    1.36
  -2  -1   7   34.85    1.50
  -2  -1   7   35.35    1.42
  -1  -1   7   11.22    0.88
  -1  -1   7   12.34    0.81
   0  -1   7   76.82    1.91
   0  -1   7   78.68    2.45
   1  -1   7   82.88    2.65
   2  -1   7    3.54    0.71
   3  -1   7    5.85    0.98
   4  -1   7    0.19    0.46
   5  -1   7    2.95    0.85
   6  -1   7    0.71    0.68
   7  -1   7    3.33    1.09
  11   0  -7   14.59    1.81
 -11   0   7   13.48    1.83
  10   0  -7    0.79    0.63
 -10   0   7   -0.23    0.55
   9   0  -7    2.89    0.82
  -9   0   7    3.78    1.02
   8   0  -7    9.37    1.23
  -8   0   7   11.11    1.48
   7   0  -7    9.45    1.12
  -7   0   7    8.03    1.26
   6   0  -7    0.28    0.35
  -6   0   7    0.00    0.30
  -5   0   7  168.87    3.05
  -5   0   7  162.41    4.28
  -4   0   7   13.02    0.79
  -4   0   7   11.71    1.01
  -3   0   7    0.28    0.27
  -3   0   7   -0.29    0.18
  -2   0   7  194.37    4.07
  -2   0   7  188.60    3.87
  -1   0   7   32.93    1.29
  -1   0   7   29.83    1.43
   0   0   7    1.99    0.51
   0   0   7    2.23    0.38
   1   0   7   45.92    2.00
   2   0   7   19.90    1.42
   3   0   7    0.91    0.53
   4   0   7    0.51    0.51
   5   0   7   39.76    2.23
   6   0   7    2.25    0.84
   6   0   7    2.79    0.93
   7   0   7    0.12    0.69
 -12   1   7    0.88    0.88
 -11   1   7    0.33    0.64
  10  -1  -7   13.81    1.63
 -10   1   7   12.49    1.69
   9  -1  -7    4.07    0.91
  -9   1   7    6.80    1.22
   8  -1  -7    5.43    0.91
  -8   1   7    6.21    1.11
   7  -1  -7   47.68    1.99
  -7   1   7   51.74    2.48
   6  -1  -7   36.87    1.58
  -6   1   7   37.44    2.02
  -5   1   7    7.05    0.69
  -5   1   7    7.87    1.08
  -4   1   7   12.07    0.83
  -4   1   7   13.49    1.07
  -3   1   7   33.07    1.53
  -3   1   7   31.94    1.37
  -2   1   7   15.25    1.03
  -2   1   7   14.50    0.98
  -1   1   7  153.14    3.65
  -1   1   7  155.73    3.31
   0   1   7   43.70    1.91
   1   1   7    9.93    1.13
   2   1   7   43.20    2.05
   3   1   7   30.61    1.81
   4   1   7    6.67    1.15
   4   1   7    5.12    1.01
   5   1   7    4.37    1.04
   5   1   7    4.86    1.05
   6   1   7    6.65    1.22
   6   1   7    4.05    1.14
   7   1   7   -0.47    0.69
 -12   2   7    4.20    1.20
 -11   2   7    5.69    1.31
 -10   2   7    0.31    0.54
  -9   2   7    0.13    0.42
  -8   2   7   12.37    1.55
  -7   2   7    0.78    0.51
  -6   2   7  147.61    3.06
  -6   2   7  149.07    4.26
  -5   2   7   15.69    1.23
  -5   2   7   17.18    0.97
  -4   2   7    1.07    0.38
  -4   2   7    1.53    0.53
  -3   2   7   50.95    1.97
  -3   2   7   49.00    1.82
  -2   2   7   40.28    1.68
  -2   2   7   34.16    1.53
  -1   2   7   13.40    1.08
  -1   2   7   11.01    0.81
   1   2   7   -0.02    0.37
   2   2   7   13.91    1.45
   3   2   7   19.56    1.53
   3   2   7   19.60    1.50
   4   2   7    7.91    1.27
   4   2   7    8.39    1.27
   5   2   7    7.65    1.27
   5   2   7    7.21    1.30
   6   2   7   -0.03    0.65
 -12   3   7   10.51    1.77
 -11   3   7    5.03    1.18
 -10   3   7    0.19    0.49
  -9   3   7    0.04    0.43
  -8   3   7   17.65    1.54
  -7   3   7   12.21    1.50
  -6   3   7   10.00    1.30
  -6   3   7    8.18    0.85
  -5   3   7   57.81    2.39
  -5   3   7   58.09    1.94
  -4   3   7   23.25    1.44
  -4   3   7   23.54    1.27
  -3   3   7    0.10    0.29
  -3   3   7    0.08    0.27
  -2   3   7   66.84    2.23
  -2   3   7   65.83    2.31
  -1   3   7   22.47    1.41
  -1   3   7   22.43    1.20
   0   3   7    2.22    0.61
   1   3   7   49.02    2.22
   1   3   7   44.97    1.91
   2   3   7   17.04    1.33
   2   3   7   15.47    1.56
   3   3   7    3.47    0.83
   3   3   7    6.07    1.06
   4   3   7   60.15    2.86
   4   3   7   58.86    2.72
   5   3   7    1.75    0.77
   5   3   7    2.49    0.94
   6   3   7   13.29    1.93
 -12   4   7    2.41    1.01
 -11   4   7   14.33    1.93
 -10   4   7    0.63    0.63
  -9   4   7    0.54    0.52
  -8   4   7    4.64    1.02
  -7   4   7   21.55    1.63
  -6   4   7   12.43    1.42
  -6   4   7   13.89    1.04
  -5   4   7   10.78    1.32
  -5   4   7   10.94    1.05
  -4   4   7  113.93    3.08
  -4   4   7  113.82    3.47
  -3   4   7   12.54    1.27
  -3   4   7   10.84    1.14
  -2   4   7    3.19    0.65
  -2   4   7    3.31    0.70
  -1   4   7    3.51    0.65
  -1   4   7    3.48    0.74
   0   4   7   17.87    1.63
   1   4   7    7.99    1.13
   2   4   7   75.36    3.00
   3   4   7    0.05    0.54
   4   4   7    7.35    1.23
 -12   5   7    0.23    0.74
 -11   5   7   -0.26    0.59
 -10   5   7   10.67    1.66
  -9   5   7    6.37    1.22
  -8   5   7   25.15    1.91
  -7   5   7    0.34    0.44
  -7   5   7    0.47    0.38
  -6   5   7    0.88    0.50
  -6   5   7    2.48    0.58
  -5   5   7    2.40    0.74
  -5   5   7    1.76    0.55
  -4   5   7   41.24    1.87
  -4   5   7   43.87    2.12
  -3   5   7   27.51    1.61
  -3   5   7   30.04    1.69
  -2   5   7    7.29    0.96
  -2   5   7    4.50    0.83
   1  -5  -7    1.60    0.52
   1  -5  -7    0.82    0.44
  -1   5   7    1.04    0.51
   0   5   7    1.21    0.52
   1   5   7    6.21    1.07
   2   5   7   -0.09    0.49
   3   5   7   26.87    1.90
   4   5   7   -0.13    0.59
 -12   6   7    9.49    1.76
 -11   6   7    4.74    1.25
 -10   6   7   10.47    1.65
  -9   6   7   43.67    2.65
  -8   6   7    3.00    0.88
  -7   6   7    1.97    0.60
  -7   6   7    2.21    0.73
  -6   6   7    5.85    1.07
  -6   6   7    5.54    0.88
  -5   6   7    0.77    0.56
  -5   6   7    2.00    0.58
  -4   6   7   47.19    2.28
  -4   6   7   48.59    2.15
  -3   6   7   40.78    2.04
  -3   6   7   42.96    2.07
   2  -6  -7    9.93    1.19
   2  -6  -7   10.09    1.22
  -2   6   7    8.83    1.14
  -1   6   7   12.20    1.41
   0   6   7    1.43    0.59
   1   6   7    7.00    1.21
   2   6   7    2.16    0.81
   3   6   7   -0.23    0.48
   4   6   7    3.06    1.04
 -11   7   7    4.84    1.29
 -10   7   7    4.15    1.12
  -9   7   7    2.11    0.83
  -8   7   7   73.92    3.40
  -7   7   7    2.75    0.85
  -7   7   7    2.75    0.70
  -6   7   7    1.37    0.57
  -6   7   7    0.55    0.50
  -5   7   7   37.48    2.18
  -5   7   7   36.52    1.93
  -4   7   7    0.02    0.38
  -4   7   7   -0.05    0.36
   3  -7  -7    1.64    0.65
   3  -7  -7    1.66    0.64
  -3   7   7    1.43    0.58
   2  -7  -7    9.86    1.26
   2  -7  -7    9.72    1.29
  -2   7   7   10.76    1.32
  -1   7   7   10.00    1.33
   0   7   7    3.75    0.90
   1   7   7    4.29    0.98
   2   7   7    0.21    0.58
   3   7   7    1.83    0.79
 -11   8   7    9.38    1.73
 -10   8   7   14.59    1.96
  -9   8   7   10.30    1.64
  -8   8   7    6.85    1.33
  -7   8   7   45.01    2.23
  -7   8   7   51.17    2.78
  -6   8   7    1.30    0.62
  -6   8   7    0.96    0.60
  -5   8   7    0.89    0.63
  -5   8   7    1.69    0.60
   4  -8  -7    0.35    0.52
   4  -8  -7    0.35    0.47
  -4   8   7    0.67    0.47
   3  -8  -7   28.89    1.96
   3  -8  -7   29.13    1.91
  -3   8   7   26.04    1.79
   2  -8  -7    0.45    0.47
  -2   8   7    1.66    0.65
  -1   8   7   44.43    2.40
   0   8   7    3.11    0.92
   1   8   7    7.07    1.27
   2   8   7    0.09    0.64
 -11   9   7    1.54    0.90
 -10   9   7    2.91    1.12
  -9   9   7    4.19    1.15
  -8   9   7    1.90    0.82
  -7   9   7   11.02    1.64
  -7   9   7   11.09    1.42
  -6   9   7   63.29    3.10
  -6   9   7   59.84    2.71
   5  -9  -7   15.30    1.85
   5  -9  -7   11.41    1.56
  -5   9   7   13.09    1.53
   4  -9  -7    1.67    0.74
   4  -9  -7    1.74    0.75
  -4   9   7    1.26    0.64
   3  -9  -7    3.32    0.90
   3  -9  -7    3.25    0.95
  -3   9   7    2.31    0.80
  -2   9   7   11.58    1.46
  -1   9   7    0.47    0.57
   0   9   7   14.53    1.74
   1   9   7    1.06    0.71
 -10  10   7    1.19    0.83
  -9  10   7    9.91    1.73
  -8  10   7    6.20    1.29
  -7  10   7    4.13    0.99
  -7  10   7    3.40    0.99
   6 -10  -7   28.96    2.26
   6 -10  -7   22.77    1.98
  -6  10   7   29.55    2.03
   5 -10  -7   34.05    2.41
   5 -10  -7   36.61    2.46
  -5  10   7   40.41    2.33
   4 -10  -7    0.92    0.68
   4 -10  -7    2.16    0.80
  -4  10   7    0.46    0.59
   3 -10  -7    4.52    1.06
  -3  10   7    4.56    1.06
  -2  10   7    6.05    1.17
  -1  10   7    0.21    0.60
   0  10   7    1.66    0.79
  -9  11   7   -0.34    0.57
   8 -11  -7    1.63    0.82
   8 -11  -7    2.84    1.05
   7 -11  -7   10.84    1.73
   7 -11  -7    7.96    1.51
   6 -11  -7    9.98    1.69
   6 -11  -7   10.53    1.73
  -6  11   7    9.42    1.42
   5 -11  -7   16.30    2.06
   5 -11  -7   19.72    2.31
  -5  11   7   19.49    2.04
   4 -11  -7   15.49    1.96
  -4  11   7   15.47    1.79
  -3  11   7    3.51    1.00
  -2  11   7    0.89    0.71
  -1  11   7    0.86    0.73
   7 -12  -7    7.47    1.52
   7 -12  -7    4.86    1.34
   6 -12  -7    0.59    0.77
   6 -12  -7   -0.04    0.68
  -6  12   7    0.20    0.65
   5 -12  -7    1.63    0.88
  -5  12   7    0.48    0.61
   4 -12  -7   11.38    1.80
  -4  12   7   14.45    1.85
   1 -15   8    1.37    0.97
  -2 -14   8   23.30    2.75
  -1 -14   8    0.21    0.80
   0 -14   8    0.20    0.73
   1 -14   8   12.60    1.91
   2 -14   8    0.64    0.77
   3 -14   8   -0.07    0.71
   4 -14   8   17.28    2.00
  -4 -13   8    1.19    0.90
  -3 -13   8    3.58    1.22
  -2 -13   8    6.88    1.52
  -1 -13   8    8.10    1.57
   0 -13   8    0.80    0.72
   1 -13   8    8.07    1.54
   2 -13   8   14.38    1.97
   3 -13   8    6.54    1.27
   3 -13   8    5.34    1.26
   4 -13   8    0.46    0.66
   5 -13   8   13.75    1.89
  -5 -12   8    1.53    1.01
  -4 -12   8    0.43    0.79
  -3 -12   8    2.21    0.92
  -2 -12   8   14.81    2.03
  -1 -12   8    7.29    1.44
   0 -12   8   42.81    2.75
   1 -12   8    0.21    0.59
   2 -12   8    9.33    1.59
   3 -12   8   53.19    2.87
   3 -12   8   48.86    2.68
   4 -12   8    1.64    0.80
   5 -12   8    1.40    0.87
   6 -12   8    7.74    1.42
  -6 -11   8    6.45    1.46
  -5 -11   8    4.16    1.25
  -4 -11   8    9.18    1.65
  -3 -11   8   10.31    1.65
  -2 -11   8    0.27    0.63
  -1 -11   8    3.12    0.93
   0 -11   8   29.59    2.20
   1 -11   8    4.03    1.04
   2 -11   8   21.32    1.73
   2 -11   8   28.34    2.06
   3 -11   8    3.84    0.97
   4 -11   8   26.07    1.99
   5 -11   8    0.36    0.61
   6 -11   8    0.66    0.71
  -7 -10   8    0.14    0.78
  -6 -10   8    0.99    0.84
  -5 -10   8    0.27    0.57
  -4 -10   8   21.28    2.27
  -3 -10   8    4.96    1.13
  -2 -10   8    6.17    1.24
  -1 -10   8    9.72    1.47
   0 -10   8    5.90    1.16
   0 -10   8    7.76    1.12
   1 -10   8   44.93    2.25
   1 -10   8   43.93    2.45
   2 -10   8   11.01    1.39
   2 -10   8   11.38    1.47
   3 -10   8    1.26    0.66
   4 -10   8   17.04    1.78
   5 -10   8   29.04    2.10
   6 -10   8    1.53    0.86
   7 -10   8    0.77    0.78
  -8  -9   8    0.61    0.81
  -7  -9   8    2.89    1.08
  -6  -9   8    4.96    1.20
  -5  -9   8   13.70    1.82
  -4  -9   8   23.28    1.91
  -3  -9   8    4.57    1.04
  -2  -9   8    1.21    0.65
  -2  -9   8    0.74    0.46
  -1  -9   8   27.08    1.59
  -1  -9   8   27.01    1.92
   0  -9   8    4.96    1.00
   0  -9   8    2.98    0.70
   1  -9   8   -0.11    0.39
   1  -9   8    0.36    0.43
   2  -9   8   69.52    2.82
   2  -9   8   65.38    2.77
   3  -9   8    9.48    1.28
   4  -9   8    1.15    0.64
   5  -9   8   14.05    1.68
   6  -9   8   22.17    2.14
   7  -9   8   -0.03    0.67
   8   8  -8    0.23    0.72
  -8  -8   8    1.32    0.82
  -7  -8   8    7.53    1.45
  -6  -8   8    4.76    1.20
  -5  -8   8   -0.29    0.46
  -4  -8   8    1.93    0.78
  -3  -8   8   16.72    1.78
  -2  -8   8    2.73    0.79
  -2  -8   8    1.24    0.50
  -1  -8   8   14.25    1.56
  -1  -8   8   15.90    1.18
   0  -8   8    5.32    0.91
   0  -8   8    6.25    1.06
   1  -8   8   10.95    1.33
   1  -8   8    8.25    1.10
   2  -8   8    5.62    0.97
   2  -8   8    6.67    1.02
   3  -8   8   27.94    1.83
   4  -8   8   -0.28    0.39
   5  -8   8    7.34    1.28
   6  -8   8    4.53    1.10
   7  -8   8   17.10    2.02
   9   7  -8    3.13    1.14
  -9  -7   8    2.91    1.10
   8   7  -8    3.25    1.07
  -8  -7   8    2.36    0.92
   7   7  -8    9.15    1.48
  -7  -7   8    6.96    1.32
  -6  -7   8    1.13    0.64
  -5  -7   8    4.86    1.04
  -4  -7   8   19.21    1.63
  -3  -7   8    5.55    1.03
  -2  -7   8   27.09    1.77
  -2  -7   8   27.97    1.40
  -1  -7   8   14.25    1.10
  -1  -7   8   10.94    1.28
   0  -7   8   -0.11    0.36
   0  -7   8    0.43    0.45
   1  -7   8   95.44    3.04
   1  -7   8  101.16    3.17
   2  -7   8    8.59    1.16
   3  -7   8    0.44    0.49
   4  -7   8   15.02    1.60
   5  -7   8    1.14    0.66
   6  -7   8    0.06    0.65
   7  -7   8   22.78    2.31
   9   6  -8    0.23    0.65
  -9  -6   8   -0.39    0.58
   8   6  -8   16.42    1.97
  -8  -6   8   16.94    2.02
   7   6  -8    4.99    1.12
  -7  -6   8    2.62    0.86
  -6  -6   8   16.13    1.86
  -5  -6   8   52.42    2.64
  -4  -6   8   37.11    2.14
  -3  -6   8   33.60    1.42
  -3  -6   8   31.14    1.85
  -2  -6   8    1.14    0.44
  -2  -6   8   -0.05    0.29
  -1  -6   8   26.82    1.45
  -1  -6   8   26.29    1.57
   0  -6   8    8.36    1.04
   0  -6   8    8.68    1.03
   1  -6   8    0.53    0.40
   1  -6   8    1.18    0.52
   2  -6   8   16.67    1.32
   3  -6   8   -0.05    0.41
   4  -6   8    9.26    1.28
   5  -6   8   28.72    2.00
   6  -6   8   -0.70    0.43
   7  -6   8    0.80    0.70
  10   5  -8    5.95    1.44
 -10  -5   8    7.56    1.55
   9   5  -8    0.21    0.65
  -9  -5   8    0.56    0.62
   8   5  -8    0.90    0.71
  -8  -5   8    1.04    0.70
   7   5  -8   26.00    1.92
  -7  -5   8   25.77    1.95
  -6  -5   8   19.93    1.62
  -5  -5   8   35.90    2.13
  -4  -5   8   23.30    1.63
  -3  -5   8   21.93    1.51
  -3  -5   8   21.62    1.10
  -2  -5   8   70.91    2.20
  -2  -5   8   73.79    2.65
  -1  -5   8   47.06    1.87
  -1  -5   8   47.16    1.98
   0  -5   8    0.47    0.40
   0  -5   8    0.10    0.32
   1  -5   8   14.11    1.35
   1  -5   8   13.04    0.96
   2  -5   8    0.23    0.42
   3  -5   8   12.87    1.43
   4  -5   8   -0.06    0.41
   5  -5   8    0.33    0.53
   7  -5   8    3.82    1.05
  10   4  -8   -0.56    0.58
 -10  -4   8    0.77    0.78
   9   4  -8   17.72    2.04
  -9  -4   8   19.28    2.16
   8   4  -8    2.81    0.90
  -8  -4   8    2.19    0.84
   7   4  -8   25.14    1.81
  -7  -4   8   23.93    1.85
   6   4  -8   14.13    1.53
  -6  -4   8   14.43    1.59
  -5  -4   8    2.82    0.76
  -4  -4   8   20.49    1.46
  -3  -4   8   74.62    2.10
  -3  -4   8   74.74    2.72
  -2  -4   8    0.46    0.32
  -2  -4   8    0.12    0.33
  -1  -4   8   27.65    1.41
  -1  -4   8   29.57    1.50
   0  -4   8   97.00    2.67
   0  -4   8   95.11    2.86
   1  -4   8   11.79    1.23
   2  -4   8   68.46    2.62
   3  -4   8    9.30    1.22
   4  -4   8   22.12    1.69
   5  -4   8   -0.67    0.43
   6  -4   8    1.99    0.76
   7  -4   8    1.65    0.89
  11   3  -8    5.90    1.42
 -11  -3   8    3.77    1.25
  10   3  -8    0.48    0.68
 -10  -3   8   -0.76    0.54
   9   3  -8    1.98    0.84
  -9  -3   8    1.35    0.81
   8   3  -8   60.33    2.83
  -8  -3   8   58.40    2.97
   7   3  -8   23.24    1.67
  -7  -3   8   20.47    1.69
   6   3  -8    8.32    1.15
  -6  -3   8   11.76    1.45
  -5  -3   8  110.09    3.61
  -4  -3   8   19.15    0.94
  -4  -3   8   19.97    1.42
  -3  -3   8   42.69    1.54
  -3  -3   8   42.77    1.94
  -2  -3   8  253.61    5.23
  -2  -3   8  252.83    4.78
  -1  -3   8    0.03    0.30
  -1  -3   8    0.92    0.40
   0  -3   8   31.72    1.33
   0  -3   8   31.48    1.64
   1  -3   8    2.25    0.62
   2  -3   8    0.30    0.43
   3  -3   8   -0.23    0.35
   4  -3   8    0.12    0.44
   5  -3   8   11.19    1.50
   6  -3   8   11.83    1.57
   7  -3   8    2.14    0.95
  11   2  -8   17.93    2.16
 -11  -2   8   15.60    2.08
  10   2  -8    6.17    1.26
 -10  -2   8    7.99    1.48
   9   2  -8   28.69    2.02
  -9  -2   8   25.98    2.05
   8   2  -8   19.52    1.60
  -8  -2   8   18.47    1.94
   7   2  -8   47.86    2.27
  -7  -2   8   43.24    2.40
   6   2  -8    2.34    0.66
  -6  -2   8    1.23    0.57
  -5  -2   8    2.58    0.72
  -4  -2   8   89.03    2.19
  -4  -2   8   86.57    2.97
  -3  -2   8    4.06    0.60
  -3  -2   8    4.24    0.75
  -2  -2   8    0.42    0.32
  -2  -2   8    0.55    0.31
  -1  -2   8  178.02    4.01
  -1  -2   8  180.72    3.87
   0  -2   8    0.17    0.26
   0  -2   8   -0.03    0.32
   1  -2   8   19.15    1.36
   2  -2   8   53.77    2.34
   3  -2   8    3.55    0.82
   4  -2   8    1.49    0.67
   5  -2   8   14.22    1.63
   6  -2   8    0.26    0.64
   7  -2   8    2.10    0.90
   7  -2   8    0.94    0.87
  11   1  -8    1.06    0.81
 -11  -1   8    0.37    0.77
  10   1  -8    6.68    1.27
 -10  -1   8    8.69    1.53
   9   1  -8   16.47    1.75
  -9  -1   8   13.01    1.69
   8   1  -8   12.58    1.44
  -8  -1   8   13.19    1.66
   7   1  -8   29.11    1.72
  -7  -1   8   28.35    1.93
  -6  -1   8  137.24    4.21
  -5  -1   8   61.58    2.56
  -4  -1   8   46.26    1.56
  -4  -1   8   42.06    1.99
  -3  -1   8   56.26    1.86
  -3  -1   8   55.81    2.14
  -2  -1   8   38.14    1.63
  -2  -1   8   37.67    1.61
  -1  -1   8   -0.04    0.29
  -1  -1   8    0.04    0.25
   0  -1   8   54.70    2.16
   1  -1   8    0.20    0.36
   2  -1   8   -0.38    0.36
   3  -1   8    7.11    1.10
   4  -1   8    4.69    1.00
   5  -1   8   11.56    1.53
   6  -1   8    8.11    1.52
   6  -1   8    6.58    1.30
   7  -1   8    2.59    1.04
 -11   0   8    1.15    0.76
  10   0  -8    1.69    0.78
 -10   0   8    1.74    0.81
   9   0  -8   43.62    2.29
  -9   0   8   43.30    2.62
   8   0  -8    4.87    0.90
  -8   0   8    3.94    1.00
   7   0  -8   11.39    1.23
  -7   0   8   11.58    1.49
  -6   0   8  140.66    4.23
  -5   0   8   97.69    2.37
  -5   0   8  106.45    3.40
  -4   0   8    3.97    0.77
  -4   0   8    3.93    0.59
  -3   0   8   92.84    2.55
  -3   0   8   95.34    2.89
  -2   0   8   73.30    2.29
  -2   0   8   71.69    2.33
  -1   0   8   65.20    1.97
  -1   0   8   63.78    2.29
   0   0   8    0.73    0.42
   1   0   8   25.72    1.62
   2   0   8    5.17    0.93
   3   0   8    3.41    0.82
   4   0   8   21.31    1.70
   5   0   8    0.89    0.67
   5   0   8    1.04    0.69
   6   0   8    0.37    0.70
   6   0   8    1.05    0.80
 -12   1   8    0.13    0.81
 -11   1   8   10.59    1.70
 -10   1   8    2.60    0.91
  -9   1   8    0.28    0.56
  -8   1   8   30.99    2.06
  -7   1   8    0.90    0.58
  -6   1   8   84.44    3.15
  -5   1   8  257.08    4.61
  -5   1   8  252.50    5.78
  -4   1   8   57.75    1.96
  -4   1   8   56.75    2.26
  -3   1   8   44.18    1.77
  -3   1   8   45.99    1.91
  -2   1   8  121.20    3.24
  -2   1   8  123.42    3.14
  -1   1   8   81.45    2.69
  -1   1   8   79.66    2.28
   0   1   8    0.17    0.40
   1   1   8   38.56    1.99
   2   1   8   60.49    2.60
   3   1   8   13.21    1.56
   4   1   8    0.32    0.58
   4   1   8   -0.04    0.47
   5   1   8   19.88    1.98
   5   1   8   20.52    2.18
   6   1   8    0.44    0.72
   6   1   8    0.41    0.72
 -12   2   8    7.93    1.64
 -11   2   8    0.38    0.71
 -10   2   8   15.43    1.91
  -9   2   8    3.31    0.93
  -8   2   8   -0.24    0.44
  -7   2   8   68.51    2.99
  -6   2   8    2.29    0.48
  -6   2   8    2.38    0.71
  -5   2   8    0.50    0.35
  -5   2   8    0.39    0.40
  -4   2   8  295.31    5.48
  -4   2   8  298.17    6.20
  -3   2   8    6.54    0.89
  -3   2   8    5.79    0.84
  -2   2   8   22.57    1.29
  -2   2   8   22.98    1.42
  -1   2   8   39.19    1.89
   0   2   8   13.89    1.40
   1   2   8    3.70    0.80
   2   2   8   -0.20    0.45
   3   2   8   17.74    1.77
   3   2   8   19.06    1.58
   4   2   8    8.93    1.34
   4   2   8   10.03    1.47
   5   2   8    0.59    0.68
   5   2   8    0.54    0.74
 -12   3   8    2.85    1.02
 -11   3   8    5.65    1.31
 -10   3   8    2.23    0.86
  -9   3   8    2.29    0.82
  -8   3   8    1.65    0.69
  -7   3   8    0.17    0.48
  -6   3   8   56.61    2.59
  -6   3   8   63.15    2.07
  -5   3   8    0.53    0.40
  -5   3   8    1.24    0.45
  -4   3   8   23.72    1.52
  -4   3   8   21.03    1.32
  -3   3   8  110.00    3.17
  -3   3   8  114.25    3.32
  -2   3   8    6.15    0.86
  -2   3   8    6.63    0.96
  -1   3   8    0.34    0.42
   0   3   8   57.18    2.45
   1   3   8    2.51    0.74
   2   3   8    7.92    1.18
   3   3   8    5.48    1.12
   4   3   8   11.71    1.55
   5   3   8    8.44    1.46
 -12   4   8    2.04    1.10
 -11   4   8    8.29    1.54
 -10   4   8    5.60    1.20
  -9   4   8    4.10    1.01
  -8   4   8   35.93    2.25
  -7   4   8    6.68    1.16
  -6   4   8   14.42    1.09
  -6   4   8   12.94    1.52
  -5   4   8   31.22    1.87
  -5   4   8   33.21    1.64
  -4   4   8    7.18    1.06
  -4   4   8    8.63    1.07
  -3   4   8   15.99    1.46
  -3   4   8   12.77    1.12
  -2   4   8   59.73    2.42
  -2   4   8   59.03    2.25
  -1   4   8    0.12    0.42
   0   4   8    2.34    0.68
   1   4   8   49.92    2.49
   2   4   8   10.66    1.49
   3   4   8    5.54    1.13
   4   4   8    7.46    1.31
 -12   5   8    2.49    1.11
 -11   5   8   12.73    1.90
 -10   5   8    0.05    0.54
  -9   5   8    2.71    0.90
  -8   5   8   18.70    2.02
  -7   5   8   14.50    1.17
  -7   5   8   12.91    1.61
  -6   5   8    0.10    0.33
  -6   5   8    0.50    0.45
  -5   5   8   61.27    2.69
  -5   5   8   59.58    2.33
  -4   5   8   22.87    1.57
  -4   5   8   24.11    1.50
  -3   5   8    7.49    1.07
  -3   5   8    6.41    0.99
  -2   5   8    4.88    0.83
  -2   5   8    5.45    0.95
  -1   5   8   14.28    1.48
   0   5   8    3.00    0.79
   1   5   8    0.16    0.51
   2   5   8   19.73    1.98
   3   5   8    7.72    1.33
   4   5   8    0.03    0.66
 -11   6   8    4.81    1.26
 -10   6   8   13.49    1.85
  -9   6   8   -0.22    0.44
  -8   6   8   27.24    2.05
  -7   6   8   43.68    2.49
  -7   6   8   46.30    2.07
  -6   6   8    8.07    1.09
  -6   6   8    8.37    1.27
  -5   6   8   28.35    1.67
  -5   6   8   31.65    1.99
  -4   6   8   16.34    1.31
  -4   6   8   16.38    1.41
  -3   6   8   32.94    1.88
  -3   6   8   30.41    1.82
  -2   6   8    0.04    0.39
  -1   6   8    6.86    1.19
   0   6   8   14.17    1.65
   1   6   8    2.65    0.86
   2   6   8    1.16    0.74
   3   6   8   15.35    1.88
 -11   7   8    1.96    0.99
 -10   7   8    0.60    0.72
  -9   7   8   41.65    2.67
  -8   7   8   -0.10    0.49
  -7   7   8   16.11    1.53
  -7   7   8   13.65    1.72
  -6   7   8   58.98    2.90
  -6   7   8   60.01    2.55
  -5   7   8   -0.12    0.41
  -5   7   8    0.36    0.53
  -4   7   8    0.01    0.39
  -4   7   8    0.50    0.51
   3  -7  -8   50.68    2.42
   3  -7  -8   46.39    2.39
  -3   7   8   47.19    2.36
  -2   7   8    5.55    1.03
  -1   7   8    1.89    0.70
   0   7   8    1.48    0.70
   1   7   8    7.69    1.34
   2   7   8    1.11    0.79
 -11   8   8   17.95    2.32
 -10   8   8   -0.05    0.66
  -9   8   8    0.24    0.56
  -8   8   8   39.80    2.17
  -8   8   8   37.22    2.52
  -7   8   8    0.48    0.56
  -7   8   8   -0.28    0.41
  -6   8   8    2.18    0.80
  -6   8   8    1.17    0.60
  -5   8   8   10.02    1.48
  -5   8   8    9.04    1.29
   4  -8  -8    0.21    0.52
   4  -8  -8   -0.15    0.41
  -4   8   8    1.24    0.62
   3  -8  -8    0.01    0.46
   3  -8  -8    0.09    0.44
  -3   8   8    0.03    0.41
  -2   8   8   54.71    2.71
  -1   8   8    8.18    1.29
   0   8   8   12.81    1.71
   1   8   8    2.29    0.90
 -10   9   8    6.90    1.48
  -9   9   8    1.51    0.86
  -8   9   8   -0.15    0.51
  -8   9   8    0.33    0.54
  -7   9   8   31.95    2.31
  -7   9   8   31.18    2.00
  -6   9   8    1.42    0.66
  -6   9   8    0.18    0.55
   5  -9  -8    2.71    0.93
   5  -9  -8    3.06    0.98
  -5   9   8    3.54    0.91
   4  -9  -8   19.04    2.06
   4  -9  -8   19.18    2.09
  -4   9   8   22.15    2.07
  -3   9   8   17.67    1.86
  -2   9   8    0.66    0.56
  -1   9   8   14.34    1.75
   0   9   8    5.61    1.24
  -9  10   8    6.81    1.43
  -8  10   8   -0.04    0.54
  -7  10   8    0.03    0.59
  -7  10   8    1.09    0.67
   6 -10  -8   21.13    2.30
   6 -10  -8   21.88    2.30
  -6  10   8   20.88    2.08
   5 -10  -8   -0.17    0.53
   5 -10  -8    1.13    0.72
  -5  10   8    1.58    0.74
   4 -10  -8    0.06    0.55
   4 -10  -8   -0.07    0.63
  -4  10   8   -0.09    0.53
  -3  10   8    1.10    0.71
  -2  10   8   -0.12    0.48
  -1  10   8    0.90    0.79
   8 -11  -8    1.72    0.91
   8 -11  -8    1.22    0.86
   7 -11  -8   -0.23    0.65
   7 -11  -8    0.65    0.71
  -7  11   8    0.33    0.58
   6 -11  -8    0.93    0.74
   6 -11  -8    2.03    0.95
  -6  11   8    0.76    0.70
   5 -11  -8   17.38    2.16
   5 -11  -8   14.60    2.02
  -5  11   8   10.61    1.52
   4 -11  -8    0.25    0.69
  -4  11   8   -0.16    0.62
  -3  11   8    0.44    0.70
  -2 -14   9    1.18    0.90
  -1 -14   9    0.24    0.92
   0 -14   9   11.07    1.90
   1 -14   9    0.45    0.72
   1 -14   9    1.48    0.97
   2 -14   9    1.34    0.88
   2 -14   9    2.25    1.07
   3 -14   9    0.63    0.84
  -3 -13   9   -0.67    0.64
  -2 -13   9   22.98    2.61
  -1 -13   9    0.34    0.66
   0 -13   9    1.08    0.69
   0 -13   9    1.01    0.81
   1 -13   9    9.84    1.50
   1 -13   9   12.66    1.90
   2 -13   9    0.62    0.70
   2 -13   9   -0.26    0.62
   3 -13   9   11.62    1.69
   4 -13   9   10.31    1.62
  -5 -12   9    3.25    1.18
  -4 -12   9    8.71    1.69
  -3 -12   9    4.47    1.19
  -2 -12   9    0.96    0.76
  -1 -12   9   50.90    3.09
   0 -12   9    3.27    0.90
   0 -12   9    2.30    0.87
   1 -12   9    1.26    0.81
   1 -12   9    0.84    0.65
   2 -12   9   13.74    1.82
   2 -12   9   12.17    1.59
   3 -12   9   -0.11    0.65
   4 -12   9   13.19    1.73
   5 -12   9    6.02    1.32
  -6 -11   9    2.42    1.05
  -5 -11   9    0.04    0.65
  -4 -11   9    0.15    0.61
  -3 -11   9   25.23    2.18
  -2 -11   9    1.96    0.82
  -1 -11   9    0.86    0.65
  -1 -11   9    1.21    0.61
   0 -11   9   33.42    2.03
   0 -11   9   36.00    2.41
   1 -11   9    0.16    0.53
   1 -11   9   -0.39    0.50
   2 -11   9    0.77    0.63
   2 -11   9    0.92    0.66
   3 -11   9   16.75    1.81
   4 -11   9    0.53    0.64
   5 -11   9    0.24    0.73
   6 -11   9    8.58    1.50
  -7 -10   9   -0.15    0.71
  -6 -10   9   14.74    2.09
  -5 -10   9    6.15    1.28
  -4 -10   9    2.86    0.97
  -3 -10   9    1.01    0.63
  -2 -10   9    3.03    0.92
  -1 -10   9    3.10    0.95
  -1 -10   9    3.68    0.81
   0 -10   9    2.67    0.80
   0 -10   9    2.36    0.79
   1 -10   9   63.02    2.78
   1 -10   9   62.48    2.91
   2 -10   9   -0.19    0.47
   3 -10   9    0.37    0.51
   4 -10   9   11.89    1.62
   5 -10   9    0.54    0.69
   6 -10   9    7.36    1.46
  -8  -9   9   -0.32    0.72
  -7  -9   9    3.21    1.10
  -6  -9   9   -0.15    0.61
  -5  -9   9   44.69    2.78
  -4  -9   9   48.30    2.80
  -3  -9   9    0.85    0.59
  -2  -9   9   25.98    1.57
  -2  -9   9   24.52    1.87
  -1  -9   9    4.83    1.02
  -1  -9   9    6.00    0.94
   0  -9   9    0.33    0.51
   0  -9   9    0.44    0.47
   1  -9   9   15.36    1.61
   1  -9   9   16.55    1.63
   2  -9   9   40.35    2.24
   3  -9   9    1.83    0.76
   4  -9   9    0.53    0.57
   5  -9   9   28.38    2.13
   6  -9   9   -0.17    0.61
  -8  -8   9   -0.56    0.56
  -7  -8   9    4.28    1.16
  -6  -8   9    3.97    1.08
  -5  -8   9    1.61    0.73
  -4  -8   9   29.83    2.10
  -3  -8   9   -0.06    0.40
  -2  -8   9    0.62    0.53
  -2  -8   9    0.59    0.41
  -1  -8   9   24.90    1.74
  -1  -8   9   19.97    1.41
   0  -8   9    7.84    1.17
   0  -8   9    7.89    1.06
   1  -8   9    4.39    0.87
   1  -8   9    3.93    0.86
   2  -8   9   66.29    2.81
   3  -8   9   34.19    2.12
   4  -8   9    1.53    0.75
   5  -8   9    0.18    0.61
   6  -8   9   38.97    2.55
   7  -8   9    0.32    0.77
   9   7  -9    3.93    1.24
  -9  -7   9    1.34    0.95
  -8  -7   9    0.11    0.61
  -7  -7   9    0.30    0.55
  -6  -7   9   12.09    1.65
  -5  -7   9    3.71    0.95
  -4  -7   9   -0.15    0.45
  -3  -7   9  105.10    3.73
  -2  -7   9    0.18    0.41
  -2  -7   9    0.02    0.36
  -1  -7   9    0.80    0.50
  -1  -7   9    1.17    0.50
   0  -7   9   47.18    2.16
   0  -7   9   42.13    2.05
   1  -7   9   -0.19    0.42
   2  -7   9    6.24    1.02
   3  -7   9   39.22    2.26
   4  -7   9   19.67    1.94
   5  -7   9   23.18    2.19
   6  -7   9   14.06    1.84
   7  -7   9    1.17    0.93
   9   6  -9    1.38    0.88
  -9  -6   9    1.13    0.82
   8   6  -9   15.01    1.91
  -8  -6   9   12.81    1.78
  -7  -6   9    3.22    0.99
  -6  -6   9    2.04    0.77
  -5  -6   9   49.33    2.60
  -4  -6   9   21.81    1.70
  -3  -6   9    5.56    1.00
  -3  -6   9    6.98    0.83
  -2  -6   9   83.04    2.57
  -2  -6   9   81.83    2.99
  -1  -6   9    0.09    0.36
  -1  -6   9    0.20    0.39
   0  -6   9    1.59    0.56
   0  -6   9    1.47    0.58
   1  -6   9   40.64    2.07
   2  -6   9    4.13    0.85
   3  -6   9    1.16    0.62
   4  -6   9   51.40    2.61
   5  -6   9    4.43    1.06
   6  -6   9   20.68    2.14
   7  -6   9   14.03    1.93
  10   5  -9    0.51    0.77
 -10  -5   9    0.34    0.77
   9   5  -9    2.82    1.05
  -9  -5   9    2.31    1.00
   8   5  -9   28.98    2.16
  -8  -5   9   29.32    2.22
  -7  -5   9   67.51    3.19
  -6  -5   9    4.81    1.04
  -5  -5   9   11.34    1.44
  -4  -5   9    9.94    1.35
  -3  -5   9    9.64    0.95
  -3  -5   9    7.89    1.13
  -2  -5   9    1.05    0.52
  -2  -5   9    2.00    0.54
  -1  -5   9  103.42    3.04
  -1  -5   9  100.56    3.12
   0  -5   9   12.10    1.26
   0  -5   9   13.14    1.09
   1  -5   9   13.64    1.40
   2  -5   9   67.98    2.75
   3  -5   9    0.33    0.49
   4  -5   9    3.45    0.93
   5  -5   9   72.21    3.28
   6  -5   9    0.22    0.66
   7  -5   9    0.57    0.83
  10   4  -9    2.05    0.95
 -10  -4   9    1.60    0.82
   9   4  -9   -0.03    0.53
  -9  -4   9    0.06    0.60
   8   4  -9   16.04    1.80
  -8  -4   9   13.47    1.78
  -7  -4   9    8.19    1.34
  -6  -4   9   79.32    3.31
  -5  -4   9    9.75    1.34
  -4  -4   9   49.50    2.33
  -3  -4   9   88.44    2.50
  -3  -4   9   85.78    2.97
  -2  -4   9   17.09    1.16
  -2  -4   9   17.46    1.26
  -1  -4   9    6.15    0.86
  -1  -4   9    7.18    0.94
   0  -4   9   33.55    1.79
   1  -4   9    2.25    0.65
   2  -4   9    0.26    0.47
   3  -4   9   57.81    2.67
   4  -4   9    0.74    0.62
   5  -4   9   -0.25    0.57
   6  -4   9   15.75    1.86
  11   3  -9    1.91    0.96
 -11  -3   9    0.33    0.81
  10   3  -9    2.10    0.89
 -10  -3   9    1.63    0.87
   9   3  -9   31.50    2.19
  -9  -3   9   30.17    2.28
   8   3  -9    1.39    0.70
  -8  -3   9    1.11    0.67
  -7  -3   9    8.78    1.35
  -6  -3   9   31.30    2.02
  -5  -3   9    0.36    0.43
  -4  -3   9   42.04    2.11
  -4  -3   9   42.27    1.57
  -3  -3   9   -0.25    0.27
  -3  -3   9    0.13    0.34
  -2  -3   9   78.03    2.62
  -2  -3   9   74.34    2.42
  -1  -3   9   27.29    1.52
  -1  -3   9   28.23    1.43
   0  -3   9   13.35    1.34
   1  -3   9   26.17    1.67
   2  -3   9    3.14    0.83
   3  -3   9    0.33    0.50
   4  -3   9   10.36    1.46
   5  -3   9    0.80    0.66
   6  -3   9    7.86    1.41
  11   2  -9   -0.27    0.78
 -11  -2   9    1.72    0.90
  10   2  -9   -0.10    0.61
 -10  -2   9    0.38    0.60
   9   2  -9    1.32    0.74
  -9  -2   9    0.23    0.59
   8   2  -9   40.92    2.24
  -8  -2   9   41.11    2.53
  -7  -2   9    0.16    0.50
  -6  -2   9    1.67    0.66
  -5  -2   9  183.50    4.95
  -4  -2   9   30.86    1.37
  -4  -2   9   31.36    1.81
  -3  -2   9   13.37    1.01
  -3  -2   9   12.87    1.12
  -2  -2   9   30.73    1.53
  -2  -2   9   31.03    1.58
  -1  -2   9    3.40    0.62
  -1  -2   9    3.12    0.67
   0  -2   9    6.31    0.95
   1  -2   9   19.66    1.47
   2  -2   9   57.50    2.57
   3  -2   9   16.22    1.67
   4  -2   9   13.48    1.60
   5  -2   9    7.41    1.28
   6  -2   9    2.31    0.99
 -11  -1   9    9.47    1.74
  10   1  -9   15.44    1.83
 -10  -1   9   14.52    1.97
   9   1  -9    0.50    0.60
  -9  -1   9    0.89    0.70
   8   1  -9    0.73    0.54
  -8  -1   9    0.83    0.64
  -7  -1   9   34.00    2.16
  -6  -1   9    4.53    0.96
  -5  -1   9    6.71    1.08
  -4  -1   9  138.03    3.19
  -4  -1   9  136.91    3.91
  -3  -1   9    4.84    0.84
  -3  -1   9    5.03    0.76
  -2  -1   9    0.05    0.34
  -2  -1   9    0.53    0.41
  -1  -1   9  159.43    4.01
  -1  -1   9  150.46    3.48
   0  -1   9   33.73    1.86
   1  -1   9   14.17    1.47
   2  -1   9    7.01    1.08
   3  -1   9    1.09    0.64
   4  -1   9    2.34    0.84
   5  -1   9    8.84    1.43
   6  -1   9    5.95    1.30
   6  -1   9    6.29    1.35
 -11   0   9   -0.08    0.65
 -10   0   9    0.25    0.61
  -9   0   9   15.50    1.93
  -8   0   9   12.90    1.68
  -7   0   9   10.35    1.45
  -6   0   9   78.88    3.17
  -5   0   9   18.19    1.47
  -5   0   9   18.36    1.08
  -4   0   9    0.33    0.42
  -4   0   9    0.13    0.32
  -3   0   9   10.05    1.05
  -3   0   9   10.19    1.13
  -2   0   9   26.82    1.41
  -2   0   9   27.36    1.52
  -1   0   9    0.79    0.45
   0   0   9   56.94    2.43
   1   0   9    9.29    1.23
   2   0   9   16.66    1.69
   3   0   9   34.48    2.13
   4   0   9    2.06    0.80
   5   0   9    4.29    1.11
   5   0   9    4.08    1.11
 -12   1   9    5.08    1.34
 -11   1   9    0.79    0.76
 -10   1   9   10.52    1.66
  -9   1   9    3.79    1.01
  -8   1   9   15.97    1.85
  -7   1   9    2.96    0.81
  -6   1   9   16.61    1.45
  -5   1   9  130.83    3.14
  -5   1   9  124.54    3.85
  -4   1   9   19.33    1.23
  -4   1   9   18.31    1.36
  -3   1   9   89.02    2.77
  -3   1   9   88.62    2.85
  -2   1   9  115.47    3.10
  -2   1   9  110.70    3.28
  -1   1   9   10.54    1.20
   0   1   9    1.58    0.62
   1   1   9   27.42    1.80
   2   1   9    1.24    0.67
   3   1   9   -0.49    0.43
   4   1   9   23.30    2.18
   4   1   9   20.91    2.16
   5   1   9    0.96    0.75
   5   1   9    0.95    0.75
 -12   2   9    0.61    0.80
 -11   2   9   16.74    2.13
 -10   2   9    0.51    0.61
  -9   2   9    2.27    0.81
  -8   2   9   23.81    1.89
  -7   2   9   10.48    1.46
  -6   2   9   17.07    1.75
  -6   2   9   12.48    0.97
  -5   2   9   45.98    1.89
  -5   2   9   47.32    2.29
  -4   2   9   31.70    1.76
  -4   2   9   33.89    1.67
  -3   2   9    2.38    0.64
  -3   2   9    3.27    0.73
  -2   2   9   12.20    1.01
  -2   2   9   12.69    1.31
  -1   2   9   45.28    2.19
   0   2   9    0.25    0.46
   1   2   9    2.65    0.76
   2   2   9   22.18    1.72
   3   2   9    0.02    0.53
   4   2   9    0.94    0.72
   5   2   9   14.15    1.80
 -12   3   9    0.68    0.89
 -11   3   9    3.52    1.14
 -10   3   9   18.13    2.12
  -9   3   9    1.16    0.67
  -8   3   9    4.21    1.00
  -7   3   9   43.14    2.43
  -6   3   9    1.76    0.65
  -6   3   9    2.50    0.58
  -5   3   9   22.08    1.59
  -5   3   9   21.05    1.34
  -4   3   9   37.58    1.81
  -4   3   9   34.30    1.91
  -3   3   9   85.93    2.92
  -3   3   9   82.24    2.86
  -2   3   9   12.99    1.41
  -1   3   9    7.69    1.14
   0   3   9   10.31    1.31
   1   3   9    3.52    0.92
   2   3   9   28.82    2.03
   3   3   9   13.11    1.68
   4   3   9    4.33    1.12
 -12   4   9    0.49    0.79
 -11   4   9   13.82    2.02
 -10   4   9    0.66    0.58
  -9   4   9   23.47    1.97
  -8   4   9    2.33    0.80
  -7   4   9    7.85    1.30
  -6   4   9   27.56    1.55
  -6   4   9   30.58    2.01
  -5   4   9   11.64    1.22
  -5   4   9   13.61    1.55
  -4   4   9    4.00    0.80
  -4   4   9    6.06    1.01
  -3   4   9  111.82    3.48
  -3   4   9  111.01    3.45
  -2   4   9    9.03    1.23
  -1   4   9    0.30    0.43
   0   4   9    3.65    0.88
   1   4   9   14.32    1.72
   2   4   9    0.92    0.68
   3   4   9    0.32    0.69
   4   4   9    0.65    0.80
 -11   5   9    4.18    1.23
 -10   5   9    3.08    1.06
  -9   5   9    7.14    1.41
  -8   5   9   25.28    2.02
  -7   5   9   28.55    1.65
  -7   5   9   23.90    1.89
  -6   5   9   17.61    1.32
  -6   5   9   18.44    1.62
  -5   5   9   27.15    1.83
  -5   5   9   24.24    1.57
  -4   5   9    6.44    1.08
  -4   5   9    7.70    1.11
  -3   5   9   32.66    1.87
  -3   5   9   30.31    1.86
  -2   5   9   24.14    1.72
  -1   5   9   19.52    1.57
   0   5   9    2.69    0.89
   1   5   9   42.78    2.50
   2   5   9    5.73    1.16
   3   5   9    1.19    0.95
 -11   6   9    0.22    0.75
 -10   6   9    1.08    0.83
  -9   6   9   11.34    1.73
  -8   6   9    0.95    0.67
  -7   6   9   38.48    2.00
  -7   6   9   42.42    2.50
  -6   6   9   51.96    2.71
  -6   6   9   46.46    2.22
  -5   6   9   17.53    1.81
  -5   6   9   16.70    1.58
  -4   6   9   70.63    2.96
  -4   6   9   68.48    2.84
  -3   6   9    9.65    1.32
  -3   6   9    7.37    1.15
  -2   6   9   12.63    1.52
  -1   6   9   11.92    1.54
   0   6   9   -0.19    0.54
   1   6   9    0.51    0.70
   2   6   9    5.82    1.26
 -11   7   9    6.60    1.48
 -10   7   9    0.32    0.69
  -9   7   9    0.15    0.54
  -8   7   9    7.89    1.42
  -7   7   9    8.28    1.41
  -7   7   9    8.07    1.17
  -6   7   9    5.08    1.09
  -6   7   9    5.01    0.99
  -5   7   9    4.16    0.88
  -5   7   9    5.46    1.11
  -4   7   9    0.41    0.53
  -4   7   9    0.24    0.42
  -3   7   9    2.23    0.75
  -2   7   9    3.66    0.93
  -1   7   9    0.02    0.54
   0   7   9   48.15    2.76
   1   7   9    1.19    0.80
 -10   8   9    4.39    1.26
  -9   8   9    0.32    0.67
  -8   8   9    1.11    0.62
  -8   8   9    1.61    0.76
  -7   8   9   15.40    1.66
  -7   8   9   14.47    1.87
  -6   8   9    8.98    1.50
  -6   8   9    8.21    1.27
  -5   8   9    5.53    1.18
  -5   8   9    8.06    1.23
   4  -8  -9   15.01    1.79
   4  -8  -9   14.51    1.71
  -4   8   9   16.09    1.73
  -3   8   9   19.84    1.96
  -2   8   9    3.68    0.98
  -1   8   9   10.20    1.57
   0   8   9   -0.33    0.62
 -10   9   9    0.49    0.71
  -9   9   9    1.18    0.86
  -8   9   9    7.64    1.49
  -8   9   9    7.33    1.21
  -7   9   9    0.52    0.73
  -7   9   9    0.43    0.56
  -6   9   9    1.66    0.76
  -6   9   9    0.83    0.70
   5  -9  -9    0.26    0.55
   5  -9  -9   -0.04    0.55
  -5   9   9    0.60    0.60
  -4   9   9    4.74    1.06
  -3   9   9    0.21    0.59
  -2   9   9    4.44    1.07
  -1   9   9   10.03    1.54
  -8  10   9   -0.67    0.62
  -8  10   9    0.85    0.69
  -7  10   9    0.02    0.66
  -7  10   9    1.17    0.78
   6 -10  -9    1.05    0.78
   6 -10  -9    0.76    0.73
  -6  10   9    0.91    0.68
   5 -10  -9    6.84    1.41
   5 -10  -9    9.51    1.68
  -5  10   9    7.70    1.33
  -4  10   9   -0.22    0.60
  -3  10   9    0.28    0.70
  -1 -14  10    1.33    1.03
   0 -14  10    6.55    1.55
   1 -14  10    0.12    0.79
   1 -14  10    0.42    0.82
  -3 -13  10   16.29    2.28
  -2 -13  10    3.31    1.16
  -1 -13  10   10.56    1.75
   0 -13  10   14.76    1.79
   0 -13  10   13.55    1.99
   1 -13  10    5.28    1.19
   1 -13  10    6.59    1.42
   2 -13  10    1.14    0.76
   3 -13  10    0.30    0.67
  -4 -12  10    0.73    0.76
  -3 -12  10    1.63    0.96
  -2 -12  10   50.86    3.14
  -1 -12  10    3.45    1.13
   0 -12  10    3.75    0.99
   0 -12  10    2.60    0.99
   1 -12  10    1.65    0.78
   1 -12  10    1.73    0.86
   2 -12  10    5.25    1.13
   3 -12  10    6.80    1.36
   4 -12  10   -0.11    0.71
  -6 -11  10   -0.15    0.78
  -5 -11  10    8.31    1.68
  -4 -11  10    1.65    0.89
  -3 -11  10    2.19    0.91
  -2 -11  10    1.57    0.80
  -1 -11  10   61.43    2.70
  -1 -11  10   51.64    2.93
   0 -11  10    2.51    0.81
   0 -11  10    1.98    0.85
   1 -11  10   10.38    1.42
   1 -11  10    7.77    1.41
   2 -11  10    9.54    1.46
   3 -11  10   13.49    1.75
   4 -11  10    0.31    0.70
   5 -11  10    2.23    1.03
  -7 -10  10    1.91    1.03
  -6 -10  10    4.72    1.31
  -5 -10  10    1.14    0.83
  -4 -10  10    1.05    0.76
  -3 -10  10   11.83    1.69
  -2 -10  10    6.21    1.27
  -1 -10  10   23.47    1.66
  -1 -10  10   23.51    1.91
   0 -10  10   37.05    2.30
   0 -10  10   38.14    2.17
   1 -10  10    9.22    1.33
   2 -10  10   -0.31    0.52
   3 -10  10   20.45    2.04
   4 -10  10    0.58    0.72
   5 -10  10   12.87    1.77
  -7  -9  10    5.42    1.33
  -6  -9  10   26.13    2.28
  -5  -9  10    8.50    1.51
  -4  -9  10    0.40    0.67
  -3  -9  10   14.32    1.76
  -2  -9  10    0.31    0.54
  -1  -9  10    9.06    1.34
  -1  -9  10    8.66    1.17
   0  -9  10    4.99    0.95
   0  -9  10    5.00    1.05
   1  -9  10   57.04    2.69
   2  -9  10    3.19    0.85
   3  -9  10    0.22    0.52
   4  -9  10   18.11    1.96
   5  -9  10   -0.26    0.64
   6  -9  10    6.03    1.36
  -8  -8  10    1.30    0.91
  -7  -8  10    0.44    0.66
  -6  -8  10    1.90    0.87
  -5  -8  10   23.99    2.00
  -4  -8  10   26.87    2.04
  -3  -8  10    2.87    0.84
  -2  -8  10   44.53    2.43
  -2  -8  10   47.96    2.11
  -1  -8  10    0.79    0.53
  -1  -8  10    0.59    0.50
   0  -8  10    0.31    0.45
   0  -8  10    0.93    0.56
   1  -8  10   36.14    2.09
   2  -8  10   75.37    3.13
   3  -8  10    0.02    0.53
   4  -8  10    1.00    0.71
   5  -8  10   33.54    2.36
   6  -8  10    0.21    0.92
  -9  -7  10    0.98    0.86
  -8  -7  10    0.89    0.72
  -7  -7  10    4.75    1.11
  -6  -7  10    4.44    1.11
  -5  -7  10    6.15    1.23
  -4  -7  10  154.58    4.89
  -3  -7  10   34.29    2.13
  -2  -7  10    6.47    0.95
  -2  -7  10    4.42    0.91
  -1  -7  10    2.57    0.70
  -1  -7  10    3.11    0.78
   0  -7  10   11.34    1.30
   0  -7  10   11.26    1.34
   1  -7  10    0.00    0.45
   2  -7  10   53.11    2.60
   3  -7  10   24.75    1.90
   4  -7  10    7.10    1.28
   5  -7  10    6.47    1.34
   6  -7  10   40.03    2.73
  -9  -6  10    6.52    1.41
  -8  -6  10    4.83    1.21
  -7  -6  10    0.03    0.50
  -6  -6  10   10.87    1.53
  -5  -6  10    1.69    0.70
  -4  -6  10   16.03    1.73
  -3  -6  10   45.89    2.38
  -3  -6  10   55.74    2.07
  -2  -6  10   13.68    1.50
  -2  -6  10   11.45    1.20
  -1  -6  10   -0.03    0.37
  -1  -6  10   -0.22    0.35
   0  -6  10   11.91    1.35
   1  -6  10    0.44    0.48
   2  -6  10    0.98    0.62
   3  -6  10   25.34    1.88
   4  -6  10   33.49    2.26
   5  -6  10    6.93    1.34
   6  -6  10    3.60    1.14
  10   5 -10   -0.20    0.76
 -10  -5  10    0.91    0.82
  -9  -5  10    0.29    0.74
  -8  -5  10    3.85    1.06
  -7  -5  10    1.04    0.69
  -6  -5  10    5.15    1.08
  -5  -5  10    1.42    0.66
  -4  -5  10   20.48    1.60
  -3  -5  10    4.12    0.89
  -3  -5  10    4.18    0.73
  -2  -5  10   99.85    3.30
  -2  -5  10  100.82    3.01
  -1  -5  10   58.45    2.37
  -1  -5  10   54.10    2.25
   0  -5  10   11.56    1.33
   1  -5  10   23.81    1.66
   2  -5  10    7.25    1.20
   3  -5  10    2.61    0.80
   4  -5  10   43.74    2.59
   5  -5  10   23.39    2.27
   6  -5  10    4.57    1.26
  10   4 -10    1.62    0.92
 -10  -4  10    0.63    0.83
   9   4 -10    3.00    1.00
  -9  -4  10    3.19    1.05
  -8  -4  10   15.05    1.90
  -7  -4  10   13.45    1.71
  -6  -4  10    4.57    1.00
  -5  -4  10    5.04    1.04
  -4  -4  10    0.61    0.49
  -3  -4  10   16.57    1.32
  -3  -4  10   18.43    1.22
  -2  -4  10    0.28    0.38
  -2  -4  10    1.03    0.52
  -1  -4  10  119.37    3.35
  -1  -4  10  120.67    3.53
   0  -4  10    1.37    0.62
   1  -4  10    3.28    0.81
   2  -4  10   18.17    1.80
   3  -4  10   15.19    1.72
   4  -4  10   -0.62    0.51
   5  -4  10   10.39    1.57
   6  -4  10    0.48    0.77
 -11  -3  10    0.06    0.75
  10   3 -10    0.00    0.67
 -10  -3  10    0.48    0.67
   9   3 -10    0.19    0.67
  -9  -3  10    0.66    0.68
  -8  -3  10    7.52    1.39
  -7  -3  10    7.08    1.25
  -6  -3  10    8.45    1.34
  -5  -3  10   17.94    1.52
  -4  -3  10    0.26    0.35
  -4  -3  10    1.73    0.67
  -3  -3  10   19.95    1.28
  -3  -3  10   17.81    1.39
  -2  -3  10   27.09    1.56
  -2  -3  10   24.61    1.52
  -1  -3  10   -0.35    0.39
   0  -3  10   69.58    2.74
   1  -3  10    1.64    0.65
   2  -3  10   16.86    1.78
   3  -3  10   53.69    2.72
   4  -3  10    0.82    0.65
   5  -3  10   -0.33    0.68
 -11  -2  10    2.02    1.07
  10   2 -10    6.68    1.32
 -10  -2  10    5.26    1.30
   9   2 -10    8.26    1.30
  -9  -2  10    7.03    1.38
  -8  -2  10   -0.13    0.51
  -7  -2  10    6.91    1.24
  -6  -2  10   10.59    1.43
  -5  -2  10   11.52    1.45
  -4  -2  10   -0.41    0.33
  -4  -2  10   -0.07    0.38
  -3  -2  10    0.14    0.39
  -3  -2  10   -0.39    0.34
  -2  -2  10    5.77    0.89
  -2  -2  10    5.33    0.88
  -1  -2  10   43.94    2.08
   0  -2  10   51.25    2.35
   1  -2  10   24.97    1.74
   2  -2  10   -0.11    0.41
   3  -2  10    0.08    0.58
   4  -2  10   12.14    1.68
   5  -2  10    0.78    0.78
 -11  -1  10   12.98    1.99
 -10  -1  10    0.77    0.75
  -9  -1  10   -0.01    0.53
  -8  -1  10   27.25    2.10
  -7  -1  10   -0.15    0.40
  -6  -1  10   15.85    1.74
  -5  -1  10   45.68    2.33
  -4  -1  10    0.56    0.43
  -4  -1  10    1.09    0.46
  -3  -1  10   33.10    1.79
  -3  -1  10   30.67    1.63
  -2  -1  10    1.20    0.50
  -2  -1  10    0.93    0.51
  -1  -1  10    5.59    0.96
   0  -1  10    0.73    0.53
   1  -1  10    0.49    0.50
   2  -1  10   46.42    2.46
   3  -1  10   13.54    1.66
   4  -1  10    1.20    0.83
   5  -1  10   12.86    1.81
 -11   0  10    2.85    1.11
 -10   0  10   13.73    1.95
  -9   0  10    0.47    0.66
  -8   0  10    5.00    1.12
  -7   0  10   26.96    1.99
  -6   0  10    0.03    0.39
  -5   0  10   14.24    1.58
  -5   0  10   14.89    1.11
  -4   0  10   18.34    1.25
  -4   0  10   20.41    1.48
  -3   0  10   20.27    1.39
  -3   0  10   19.34    1.33
  -2   0  10   35.13    1.88
  -1   0  10   40.30    2.10
   0   0  10    1.63    0.66
   1   0  10    0.15    0.43
   2   0  10   27.18    1.97
   3   0  10    3.73    1.05
   4   0  10    4.50    1.12
   5   0  10    3.38    1.14
   5   0  10    6.29    1.30
 -11   1  10    2.15    1.01
 -10   1  10   16.24    2.05
  -9   1  10   22.18    2.31
  -8   1  10    6.77    1.25
  -7   1  10    0.55    0.49
  -6   1  10   34.19    2.08
  -5   1  10    0.72    0.53
  -5   1  10    0.74    0.46
  -4   1  10    3.82    0.80
  -4   1  10    2.67    0.67
  -3   1  10   33.56    1.76
  -3   1  10   32.68    1.78
  -2   1  10   -0.14    0.45
  -1   1  10    2.61    0.76
   0   1  10    3.69    0.85
   1   1  10    4.02    0.96
   2   1  10    5.34    1.10
   3   1  10    8.04    1.39
   4   1  10   -0.05    0.59
 -11   2  10    5.19    1.36
 -10   2  10    0.50    0.66
  -9   2  10    5.45    1.20
  -8   2  10   20.38    2.14
  -7   2  10   10.22    1.46
  -6   2  10    4.66    0.99
  -5   2  10   29.38    1.88
  -5   2  10   32.18    1.65
  -4   2  10    2.36    0.64
  -4   2  10    2.46    0.72
  -3   2  10   63.13    2.56
  -3   2  10   66.24    2.57
  -2   2  10   53.36    2.41
  -1   2  10   18.84    1.51
   0   2  10   22.90    1.74
   1   2  10   20.29    1.97
   2   2  10    2.46    0.85
   3   2  10   -0.52    0.60
   4   2  10   12.90    1.77
 -11   3  10    9.10    1.66
 -10   3  10    9.21    1.59
  -9   3  10    6.49    1.35
  -8   3  10   17.20    1.97
  -7   3  10   29.85    2.06
  -6   3  10    0.84    0.61
  -6   3  10    1.34    0.51
  -5   3  10    8.89    1.13
  -5   3  10    9.25    1.28
  -4   3  10   30.64    1.75
  -4   3  10   28.46    1.79
  -3   3  10   11.07    1.27
  -3   3  10   14.34    1.50
  -2   3  10    5.63    1.04
  -1   3  10   23.20    1.76
   0   3  10    1.36    0.65
   1   3  10    2.15    0.83
   2   3  10   10.48    1.57
   3   3  10    0.83    0.68
 -11   4  10    1.94    0.94
 -10   4  10    8.69    1.55
  -9   4  10    7.30    1.39
  -8   4  10   -0.05    0.46
  -7   4  10    9.86    1.49
  -6   4  10    0.75    0.46
  -6   4  10    0.87    0.59
  -5   4  10    3.50    0.91
  -5   4  10    4.85    0.91
  -4   4  10   11.93    1.39
  -4   4  10   13.18    1.46
  -3   4  10   39.55    2.12
  -2   4  10    6.99    1.16
  -1   4  10   28.41    1.96
   0   4  10   53.26    2.75
   1   4  10    9.80    1.48
   2   4  10    0.19    0.60
   3   4  10    4.18    1.19
 -11   5  10    0.22    0.71
 -10   5  10    7.62    1.48
  -9   5  10   12.23    1.75
  -8   5  10    3.86    1.03
  -7   5  10   11.78    1.64
  -6   5  10   18.36    1.92
  -6   5  10   19.91    1.48
  -5   5  10    0.57    0.55
  -5   5  10    0.04    0.45
  -4   5  10   26.41    1.78
  -4   5  10   24.35    1.73
  -3   5  10   28.06    1.93
  -2   5  10   18.78    1.90
  -1   5  10    0.88    0.59
   0   5  10    0.73    0.63
   1   5  10   12.36    1.65
   2   5  10    1.24    0.85
 -11   6  10    6.37    1.48
 -10   6  10    3.83    1.13
  -9   6  10   -0.09    0.57
  -8   6  10   25.48    2.12
  -7   6  10    7.58    1.37
  -7   6  10    9.70    1.28
  -6   6  10    0.79    0.51
  -6   6  10   -0.23    0.47
  -5   6  10   10.27    1.34
  -5   6  10    8.21    1.34
  -4   6  10   16.57    1.75
  -4   6  10   19.06    1.86
  -3   6  10    0.70    0.55
  -2   6  10    3.10    0.92
  -1   6  10    4.89    1.15
   0   6  10   16.63    1.99
   1   6  10    4.00    1.11
 -10   7  10   14.53    2.02
  -9   7  10    0.56    0.62
  -8   7  10    0.10    0.55
  -7   7  10   31.19    1.99
  -7   7  10   28.11    2.20
  -6   7  10    0.25    0.49
  -6   7  10    0.50    0.60
  -5   7  10   11.21    1.57
  -5   7  10    8.03    1.27
  -4   7  10   22.72    2.10
  -3   7  10    0.34    0.52
  -2   7  10    2.17    0.81
  -1   7  10   26.33    2.13
   0   7  10    1.64    0.85
 -10   8  10   -0.39    0.60
  -9   8  10   -0.17    0.61
  -8   8  10    4.77    1.21
  -7   8  10    0.84    0.79
  -7   8  10    0.91    0.62
  -6   8  10   16.69    1.83
  -6   8  10   21.56    2.25
  -5   8  10   -0.03    0.47
  -5   8  10   -0.28    0.47
  -4   8  10    8.16    1.31
  -3   8  10    4.58    1.07
  -2   8  10    0.00    0.62
  -1   8  10    1.79    0.95
  -9   9  10    6.06    1.46
  -8   9  10    0.35    0.66
  -8   9  10    0.33    0.72
  -7   9  10    1.28    0.74
  -7   9  10    1.18    0.79
  -6   9  10    0.78    0.72
  -6   9  10    0.08    0.57
   5  -9 -10   32.78    2.42
   5  -9 -10   27.08    2.15
  -5   9  10   27.21    2.13
  -4   9  10    0.59    0.72
  -3   9  10    3.75    1.01
  -7  10  10    0.74    0.76
  -7  10  10    0.34    0.74
   6 -10 -10    2.87    1.02
   6 -10 -10    2.59    1.10
  -6  10  10    0.91    0.80
  -5  10  10    7.61    1.42
  -2 -13  11    4.35    1.34
  -1 -13  11    2.21    1.02
   0 -13  11    8.98    1.45
   0 -13  11    6.52    1.45
   1 -13  11    0.22    0.76
   2 -13  11    0.05    0.74
  -4 -12  11    2.29    1.04
  -3 -12  11    2.85    1.05
  -2 -12  11    5.99    1.34
  -1 -12  11    6.07    1.40
   0 -12  11    1.30    0.80
   0 -12  11    0.50    0.70
   1 -12  11   14.07    1.75
   2 -12  11    7.98    1.46
   3 -12  11   -0.38    0.71
  -5 -11  11   16.67    2.22
  -4 -11  11    0.54    0.70
  -3 -11  11    1.88    0.96
  -2 -11  11   13.46    1.87
  -1 -11  11    0.77    0.72
  -1 -11  11    0.97    0.68
   0 -11  11    4.66    1.07
   0 -11  11    3.81    1.05
   1 -11  11    0.70    0.67
   2 -11  11   12.27    1.68
   3 -11  11    0.20    0.69
   4 -11  11    0.11    0.72
  -6 -10  11    3.59    1.18
  -5 -10  11    0.83    0.84
  -4 -10  11   12.23    1.75
  -3 -10  11    0.42    0.65
  -2 -10  11    0.12    0.53
  -1 -10  11   40.10    2.24
  -1 -10  11   43.96    2.57
   0 -10  11    8.80    1.38
   0 -10  11    6.59    1.17
   1 -10  11   15.54    1.78
   2 -10  11    4.49    1.05
   3 -10  11    1.24    0.78
   4 -10  11    2.60    1.03
  -7  -9  11    1.61    0.96
  -6  -9  11   23.94    2.56
  -5  -9  11    0.83    0.70
  -4  -9  11    0.12    0.55
  -3  -9  11    4.43    1.07
  -2  -9  11   44.39    2.58
  -1  -9  11    4.85    0.99
  -1  -9  11    3.62    0.95
   0  -9  11   24.45    1.81
   1  -9  11    4.29    1.04
   2  -9  11    5.27    1.14
   3  -9  11    4.68    1.14
   4  -9  11    1.89    0.94
   5  -9  11    2.29    0.98
  -8  -8  11    4.15    1.26
  -7  -8  11    4.51    1.20
  -6  -8  11    7.28    1.38
  -5  -8  11   10.83    1.64
  -4  -8  11    0.66    0.64
  -3  -8  11    7.11    1.32
  -2  -8  11   30.66    1.78
  -2  -8  11   25.05    1.89
  -1  -8  11    0.59    0.57
  -1  -8  11    1.37    0.66
   0  -8  11    2.04    0.75
   1  -8  11   39.63    2.30
   2  -8  11    0.12    0.59
   3  -8  11    5.36    1.17
   4  -8  11    4.81    1.17
   5  -8  11    0.81    0.82
  -9  -7  11    1.62    0.96
  -8  -7  11   18.00    2.21
  -7  -7  11    0.06    0.57
  -6  -7  11    1.12    0.66
  -5  -7  11    7.99    1.36
  -4  -7  11   45.35    2.57
  -3  -7  11   12.22    1.55
  -2  -7  11    7.05    1.17
  -2  -7  11    9.40    1.17
  -1  -7  11   10.14    1.26
  -1  -7  11   11.75    1.43
   0  -7  11    0.43    0.57
   1  -7  11   12.34    1.51
   2  -7  11   19.10    1.90
   3  -7  11   -0.46    0.53
   4  -7  11    0.02    0.67
   5  -7  11   10.39    1.68
  -9  -6  11    2.34    1.00
  -8  -6  11    0.65    0.65
  -7  -6  11   13.79    1.88
  -6  -6  11    0.44    0.59
  -5  -6  11    0.11    0.47
  -4  -6  11   20.69    1.65
  -3  -6  11   11.89    1.48
  -2  -6  11    4.55    0.86
  -2  -6  11    3.77    0.87
  -1  -6  11   10.75    1.28
   0  -6  11   20.63    1.58
   1  -6  11    3.06    0.86
   2  -6  11    9.50    1.38
   3  -6  11   63.18    3.11
   4  -6  11   -0.20    0.64
   5  -6  11    2.48    0.96
 -10  -5  11    4.51    1.31
  -9  -5  11    9.33    1.65
  -8  -5  11    0.33    0.62
  -7  -5  11    0.57    0.58
  -6  -5  11    0.11    0.51
  -5  -5  11    1.29    0.62
  -4  -5  11    0.87    0.53
  -3  -5  11  116.43    3.29
  -3  -5  11  117.84    3.83
  -2  -5  11   72.96    2.83
  -2  -5  11   73.82    2.71
  -1  -5  11   20.29    1.53
   0  -5  11    1.33    0.65
   1  -5  11    0.09    0.52
   2  -5  11   -0.29    0.50
   3  -5  11    5.28    1.15
   4  -5  11   13.71    1.81
   5  -5  11    0.10    0.83
 -10  -4  11   -0.31    0.66
  -9  -4  11    2.57    1.01
  -8  -4  11   15.49    1.97
  -7  -4  11   -0.02    0.44
  -6  -4  11    1.99    0.75
  -5  -4  11    9.01    1.34
  -4  -4  11   53.77    2.58
  -3  -4  11    6.33    0.91
  -3  -4  11    5.73    0.98
  -2  -4  11    0.61    0.49
  -2  -4  11    1.11    0.53
  -1  -4  11   54.47    2.43
   0  -4  11    0.52    0.47
   1  -4  11   -0.23    0.40
   2  -4  11   18.99    1.91
   3  -4  11    6.71    1.27
   4  -4  11    5.79    1.25
   5  -4  11   11.45    1.78
 -10  -3  11   11.73    1.81
  -9  -3  11    1.95    0.86
  -8  -3  11   -0.35    0.41
  -7  -3  11    8.70    1.43
  -6  -3  11   -0.11    0.44
  -5  -3  11    7.14    1.18
  -4  -3  11   21.79    1.63
  -4  -3  11   19.91    1.32
  -3  -3  11    2.99    0.74
  -3  -3  11    2.18    0.61
  -2  -3  11    0.12    0.41
  -2  -3  11    0.52    0.44
  -1  -3  11   98.70    3.31
   0  -3  11   -0.30    0.38
   1  -3  11   -0.16    0.48
   2  -3  11    2.81    0.86
   3  -3  11    0.95    0.68
   4  -3  11    0.40    0.65
   5  -3  11   10.55    1.73
 -11  -2  11   14.62    2.16
 -10  -2  11    7.22    1.52
  -9  -2  11    6.28    1.32
  -8  -2  11    2.72    0.88
  -7  -2  11   17.90    2.03
  -6  -2  11   22.76    1.80
  -5  -2  11   16.25    1.75
  -4  -2  11    3.82    0.89
  -4  -2  11    4.86    0.81
  -3  -2  11   16.11    1.26
  -3  -2  11   16.26    1.32
  -2  -2  11    1.06    0.56
  -1  -2  11   48.77    2.36
   0  -2  11   43.39    2.29
   1  -2  11   10.48    1.44
   2  -2  11   16.79    1.85
   3  -2  11    3.31    0.97
   4  -2  11   -0.42    0.62
 -11  -1  11    2.97    1.15
 -10  -1  11    2.74    1.00
  -9  -1  11    1.26    0.75
  -8  -1  11    3.72    1.03
  -7  -1  11    9.11    1.42
  -6  -1  11   13.89    1.69
  -5  -1  11   47.01    2.44
  -4  -1  11    0.04    0.40
  -4  -1  11    0.50    0.45
  -3  -1  11   32.12    1.79
  -3  -1  11   29.83    1.75
  -2  -1  11    1.01    0.52
  -1  -1  11   32.17    1.93
   0  -1  11    4.01    0.93
   1  -1  11   45.18    2.47
   2  -1  11    2.69    0.89
   3  -1  11    2.28    0.88
   4  -1  11    8.42    1.54
 -11   0  11   23.28    2.63
 -10   0  11   -1.15    0.45
  -9   0  11    6.21    1.31
  -8   0  11   23.86    2.01
  -7   0  11    9.50    1.47
  -6   0  11    3.43    0.92
  -5   0  11   14.70    1.64
  -5   0  11   17.66    1.28
  -4   0  11   35.25    1.81
  -4   0  11   37.58    2.03
  -3   0  11    0.80    0.46
  -3   0  11    0.44    0.44
  -2   0  11   18.53    1.49
  -1   0  11    3.23    0.82
   0   0  11    1.58    0.68
   1   0  11    0.33    0.55
   2   0  11   19.68    2.03
   3   0  11   -0.06    0.66
   4   0  11    0.11    0.72
 -11   1  11    0.02    0.72
 -10   1  11   11.93    1.88
  -9   1  11    0.00    0.56
  -8   1  11    0.79    0.60
  -7   1  11   32.58    2.25
  -6   1  11    2.98    0.90
  -5   1  11    1.79    0.72
  -5   1  11    2.67    0.66
  -4   1  11    0.07    0.40
  -4   1  11    0.21    0.46
  -3   1  11   82.37    3.01
  -2   1  11   14.28    1.56
  -1   1  11    4.71    0.97
   0   1  11   10.25    1.41
   1   1  11    7.04    1.26
   2   1  11   12.79    1.73
   3   1  11   17.08    2.03
 -11   2  11    0.23    0.69
 -10   2  11    0.79    0.72
  -9   2  11   27.16    2.22
  -8   2  11   -0.08    0.49
  -7   2  11   12.51    1.68
  -6   2  11   14.13    1.70
  -5   2  11   13.26    1.34
  -5   2  11   12.75    1.52
  -4   2  11    3.64    0.83
  -4   2  11    5.02    0.96
  -3   2  11   28.70    1.87
  -2   2  11    9.59    1.31
  -1   2  11    9.35    1.37
   0   2  11    0.13    0.51
   1   2  11    3.08    0.92
   2   2  11    4.62    1.11
   3   2  11    3.47    1.13
 -11   3  11    6.95    1.51
 -10   3  11    0.24    0.60
  -9   3  11    2.24    1.00
  -8   3  11   31.84    2.32
  -7   3  11    0.45    0.55
  -6   3  11    0.42    0.52
  -6   3  11    1.26    0.54
  -5   3  11    0.84    0.58
  -5   3  11    0.48    0.50
  -4   3  11   20.22    1.55
  -4   3  11   21.26    1.61
  -3   3  11    0.48    0.49
  -2   3  11   23.41    1.80
  -1   3  11   29.02    2.05
   0   3  11   13.96    1.73
   1   3  11    5.21    1.24
   2   3  11    1.77    0.91
 -11   4  11    3.79    1.17
 -10   4  11   20.58    2.40
  -9   4  11    0.41    0.57
  -8   4  11    5.42    1.20
  -7   4  11   26.82    2.08
  -6   4  11    0.87    0.62
  -6   4  11    0.84    0.56
  -5   4  11    6.25    1.03
  -5   4  11    4.53    1.01
  -4   4  11   40.28    2.25
  -3   4  11   10.88    1.43
  -2   4  11    3.13    0.89
  -1   4  11    9.36    1.43
   0   4  11   19.47    2.06
   1   4  11    2.22    0.93
   2   4  11    4.49    1.19
 -11   5  11    1.67    1.01
 -10   5  11   18.20    2.29
  -9   5  11    6.24    1.36
  -8   5  11    3.25    1.02
  -7   5  11    2.85    0.97
  -6   5  11   19.20    1.78
  -6   5  11   19.99    2.05
  -5   5  11    0.51    0.50
  -5   5  11    0.03    0.47
  -4   5  11    0.23    0.54
  -3   5  11   26.82    2.00
  -2   5  11    2.31    0.85
  -1   5  11    0.27    0.62
   0   5  11   20.25    2.14
   1   5  11    1.14    0.82
 -10   6  11   23.02    2.65
  -9   6  11   18.63    2.27
  -8   6  11   10.23    1.69
  -7   6  11    0.34    0.57
  -7   6  11    0.16    0.57
  -6   6  11    1.36    0.68
  -6   6  11    0.83    0.72
  -5   6  11   26.05    1.97
  -5   6  11   26.54    1.92
  -4   6  11    5.81    1.19
  -3   6  11    1.83    0.78
  -2   6  11    6.54    1.29
  -1   6  11    1.14    0.82
   0   6  11    0.54    0.66
 -10   7  11    0.27    0.74
  -9   7  11    1.30    0.85
  -8   7  11    9.89    1.68
  -7   7  11    9.62    1.39
  -7   7  11    9.64    1.63
  -6   7  11    2.80    0.89
  -6   7  11    4.35    1.15
  -5   7  11    9.34    1.39
  -4   7  11   14.39    1.79
  -3   7  11   -0.15    0.63
  -2   7  11    4.40    1.13
  -1   7  11   13.07    1.87
  -9   8  11    9.88    1.75
  -8   8  11    1.61    0.85
  -7   8  11   21.70    2.10
  -7   8  11   20.04    2.30
  -6   8  11    7.21    1.42
  -6   8  11    6.80    1.27
  -5   8  11    6.42    1.25
  -4   8  11    7.64    1.41
  -3   8  11   22.32    2.27
  -7   9  11    0.14    0.66
  -7   9  11    0.45    0.78
  -6   9  11   17.80    2.18
  -6   9  11   22.03    2.29
  -5   9  11    0.93    0.77
  -3 -12  12    5.59    1.39
  -2 -12  12    0.77    0.77
  -1 -12  12    1.38    0.86
   0 -12  12    6.06    1.26
   1 -12  12    0.25    0.70
   2 -12  12    2.34    0.99
  -5 -11  12    1.30    0.93
  -4 -11  12    0.22    0.76
  -3 -11  12    0.92    0.76
  -2 -11  12    5.68    1.30
  -1 -11  12    0.41    0.70
   0 -11  12   -0.08    0.64
   1 -11  12   31.61    2.28
   2 -11  12    1.88    0.95
   3 -11  12    1.32    0.91
  -6 -10  12    2.48    1.05
  -5 -10  12    9.63    1.70
  -4 -10  12   15.58    2.04
  -3 -10  12    0.09    0.60
  -2 -10  12    2.18    0.83
  -1 -10  12    1.10    0.71
  -1 -10  12    2.29    0.80
   0 -10  12    7.51    1.29
   1 -10  12    2.07    0.83
   2 -10  12    5.91    1.28
   3 -10  12   -0.35    0.64
  -7  -9  12    5.59    1.37
  -6  -9  12   -0.17    0.58
  -5  -9  12    0.16    0.65
  -4  -9  12    5.15    1.18
  -3  -9  12   13.20    1.80
  -2  -9  12    1.09    0.75
  -1  -9  12    5.19    1.05
   0  -9  12   27.72    2.02
   1  -9  12    1.36    0.75
   2  -9  12    3.00    1.02
   3  -9  12   10.50    1.57
   4  -9  12    1.02    0.87
  -8  -8  12    1.70    0.99
  -7  -8  12   -0.17    0.59
  -6  -8  12   19.34    2.17
  -5  -8  12    0.36    0.58
  -4  -8  12    4.52    1.14
  -3  -8  12   40.82    2.51
  -2  -8  12    5.18    1.11
  -2  -8  12    7.66    1.16
  -1  -8  12   20.56    1.66
   0  -8  12   15.42    1.71
   1  -8  12    1.95    0.83
   2  -8  12    1.04    0.69
   3  -8  12    0.59    0.78
   4  -8  12   -0.80    0.64
  -8  -7  12    5.08    1.33
  -7  -7  12    4.80    1.18
  -6  -7  12    3.84    1.12
  -5  -7  12   30.36    2.21
  -4  -7  12    1.10    0.66
  -3  -7  12    1.74    0.77
  -2  -7  12   13.02    1.44
  -2  -7  12   14.55    1.66
  -1  -7  12    7.57    1.21
   0  -7  12    8.24    1.29
   1  -7  12    4.84    1.08
   2  -7  12    8.57    1.40
   3  -7  12    6.02    1.30
   4  -7  12    2.07    1.01
  -9  -6  12    1.46    0.88
  -8  -6  12    3.78    1.18
  -7  -6  12    4.46    1.09
  -6  -6  12    0.00    0.56
  -5  -6  12    0.83    0.65
  -4  -6  12   19.89    1.71
  -3  -6  12    2.55    0.79
  -2  -6  12    1.07    0.59
  -2  -6  12    0.80    0.58
  -1  -6  12  128.43    4.03
   0  -6  12   -0.08    0.54
   1  -6  12    2.21    0.79
   2  -6  12   38.04    2.41
   3  -6  12    1.39    0.80
   4  -6  12   -0.39    0.61
  -9  -5  12    4.74    1.30
  -8  -5  12   -0.01    0.64
  -7  -5  12   27.11    2.23
  -6  -5  12    4.81    1.09
  -5  -5  12    1.30    0.64
  -4  -5  12   65.59    3.00
  -3  -5  12   12.17    1.48
  -3  -5  12   14.55    1.44
  -2  -5  12    2.39    0.76
  -1  -5  12    0.40    0.57
   0  -5  12   25.28    1.86
   1  -5  12    0.43    0.57
   2  -5  12    0.32    0.59
   3  -5  12   33.33    2.35
   4  -5  12    1.10    0.86
 -10  -4  12    7.81    1.61
  -9  -4  12    1.63    0.90
  -8  -4  12    1.22    0.74
  -7  -4  12    2.01    0.85
  -6  -4  12   -0.04    0.47
  -5  -4  12    3.11    0.91
  -4  -4  12   14.02    1.64
  -3  -4  12   58.45    2.40
  -3  -4  12   56.18    2.63
  -2  -4  12   64.10    2.63
  -1  -4  12    2.30    0.76
   0  -4  12    1.95    0.74
   1  -4  12   15.98    1.74
   2  -4  12    1.81    0.81
   3  -4  12    2.86    0.97
   4  -4  12    9.93    1.58
 -10  -3  12    6.67    1.48
  -9  -3  12    9.46    1.65
  -8  -3  12   22.03    2.39
  -7  -3  12    4.60    1.12
  -6  -3  12    1.46    0.67
  -5  -3  12   27.14    1.97
  -4  -3  12    0.64    0.54
  -3  -3  12    0.73    0.56
  -3  -3  12    0.44    0.51
  -2  -3  12   39.27    2.12
  -1  -3  12   10.33    1.37
   0  -3  12    8.26    1.30
   1  -3  12   15.62    1.78
   2  -3  12    8.20    1.42
   3  -3  12    0.09    0.65
   4  -3  12    4.16    1.16
 -10  -2  12   24.29    2.63
  -9  -2  12    0.55    0.73
  -8  -2  12    0.21    0.62
  -7  -2  12   22.58    1.93
  -6  -2  12    2.33    0.83
  -5  -2  12    8.17    1.30
  -4  -2  12   42.58    2.04
  -4  -2  12   44.32    2.34
  -3  -2  12   16.35    1.55
  -2  -2  12   -0.06    0.47
  -1  -2  12   72.73    3.01
   0  -2  12    6.37    1.17
   1  -2  12    1.38    0.70
   2  -2  12    4.21    1.09
   3  -2  12    2.26    0.99
 -10  -1  12    1.58    0.87
  -9  -1  12    3.87    1.15
  -8  -1  12   10.73    1.70
  -7  -1  12    6.76    1.35
  -6  -1  12   45.60    2.62
  -5  -1  12    2.82    0.83
  -4  -1  12   13.67    1.55
  -4  -1  12   13.12    1.36
  -3  -1  12   27.61    1.78
  -2  -1  12    0.27    0.48
  -1  -1  12   -0.18    0.48
   0  -1  12  100.08    3.77
   1  -1  12    4.92    1.10
   2  -1  12    0.56    0.73
   3  -1  12    6.65    1.40
 -11   0  12    6.94    1.61
 -10   0  12    2.01    0.95
  -9   0  12    2.75    0.99
  -8   0  12    7.18    1.42
  -7   0  12   11.22    1.59
  -6   0  12   12.38    1.62
  -5   0  12   37.53    2.22
  -5   0  12   33.43    1.84
  -4   0  12   -0.02    0.44
  -4   0  12   -0.21    0.46
  -3   0  12   44.88    2.31
  -2   0  12   31.90    2.04
  -1   0  12    0.78    0.63
   0   0  12   -0.20    0.56
   1   0  12   27.59    2.15
   2   0  12    0.23    0.65
   3   0  12    4.45    1.18
 -11   1  12    1.09    0.85
 -10   1  12   -0.55    0.63
  -9   1  12    0.73    0.73
  -8   1  12    2.13    0.91
  -7   1  12    3.16    0.98
  -6   1  12    9.50    1.42
  -5   1  12    6.75    1.04
  -5   1  12    6.67    1.18
  -4   1  12   61.23    2.66
  -4   1  12   60.06    2.70
  -3   1  12    0.73    0.63
  -2   1  12    0.70    0.58
  -1   1  12   13.17    1.63
   0   1  12   -0.22    0.60
   1   1  12    0.31    0.69
   2   1  12   41.38    2.68
 -11   2  12    1.11    0.94
 -10   2  12    2.43    0.96
  -9   2  12    1.48    0.84
  -8   2  12   12.99    1.82
  -7   2  12    8.94    1.50
  -6   2  12    0.09    0.56
  -5   2  12   -0.25    0.44
  -5   2  12    0.06    0.40
  -4   2  12    0.44    0.54
  -3   2  12    9.30    1.35
  -2   2  12    2.87    0.87
  -1   2  12    1.31    0.76
   0   2  12    9.95    1.55
   1   2  12    2.31    0.95
   2   2  12    3.03    1.03
 -10   3  12    2.11    0.96
  -9   3  12    8.04    1.52
  -8   3  12    0.52    0.65
  -7   3  12    0.23    0.62
  -6   3  12    1.65    0.77
  -6   3  12    2.54    0.75
  -5   3  12    0.54    0.52
  -5   3  12    0.26    0.54
  -4   3  12    0.28    0.58
  -3   3  12   29.64    2.06
  -2   3  12    2.09    0.86
  -1   3  12    3.36    1.01
   0   3  12    1.30    0.83
   1   3  12    2.92    1.00
 -10   4  12    2.78    1.10
  -9   4  12   -0.42    0.65
  -8   4  12   14.40    1.95
  -7   4  12    0.42    0.64
  -6   4  12   12.19    1.65
  -6   4  12   10.63    1.38
  -5   4  12    4.82    1.07
  -5   4  12    3.84    0.97
  -4   4  12   -0.01    0.52
  -3   4  12    0.57    0.64
  -2   4  12   22.48    2.21
  -1   4  12   -0.05    0.60
   0   4  12    0.36    0.70
 -10   5  12   38.73    2.92
  -9   5  12   11.04    1.78
  -8   5  12    2.55    0.95
  -7   5  12   22.18    2.31
  -6   5  12    0.37    0.58
  -6   5  12    0.67    0.68
  -5   5  12    4.51    1.07
  -4   5  12   14.39    1.77
  -3   5  12   -0.66    0.57
  -2   5  12    1.63    0.86
  -1   5  12    6.18    1.31
  -9   6  12   21.19    2.49
  -8   6  12    0.60    0.69
  -7   6  12    0.57    0.60
  -7   6  12    0.44    0.63
  -6   6  12   18.81    1.95
  -6   6  12   20.61    2.21
  -5   6  12    2.45    0.86
  -4   6  12    3.30    1.00
  -3   6  12    9.72    1.54
  -2   6  12    2.73    1.02
  -8   7  12    1.81    0.94
  -7   7  12    7.79    1.48
  -7   7  12    4.63    1.11
  -6   7  12    0.20    0.64
  -6   7  12    0.42    0.71
  -5   7  12   19.50    2.08
  -4   7  12    2.25    0.96
  -3   7  12   -0.77    0.65
  -6   8  12    0.39    0.74
  -4 -11  13    2.75    1.10
  -3 -11  13   11.08    1.84
  -2 -11  13    4.51    1.29
   0 -11  13    9.02    1.49
   1 -11  13    1.76    0.98
  -5 -10  13    9.29    1.73
  -4 -10  13    0.80    0.81
  -3 -10  13    7.37    1.43
  -2 -10  13    1.96    0.90
  -1 -10  13    0.61    0.75
   0 -10  13    1.63    0.91
   1 -10  13   16.83    1.98
   2 -10  13    1.19    0.88
  -6  -9  13    2.94    1.04
  -5  -9  13    2.19    0.97
  -4  -9  13   12.67    1.77
  -3  -9  13    3.14    0.96
  -2  -9  13   -0.04    0.57
  -1  -9  13   44.60    2.46
   0  -9  13    3.88    1.08
   1  -9  13   -0.09    0.65
   2  -9  13   10.17    1.59
  -7  -8  13   14.71    2.03
  -6  -8  13    1.91    0.95
  -5  -8  13    5.80    1.27
  -4  -8  13    3.24    1.01
  -3  -8  13   22.02    1.87
  -1  -8  13    0.31    0.63
   0  -8  13   16.08    1.80
   1  -8  13    0.75    0.69
   2  -8  13    3.29    1.07
   3  -8  13   22.18    2.38
  -8  -7  13   -0.15    0.74
  -7  -7  13    5.20    1.25
  -6  -7  13    2.56    0.96
  -5  -7  13    6.12    1.23
  -4  -7  13    3.62    1.03
  -3  -7  13    3.81    0.97
  -2  -7  13   12.28    1.51
  -1  -7  13   31.70    2.07
   0  -7  13    6.45    1.28
   1  -7  13   12.96    1.70
   2  -7  13    6.17    1.35
   3  -7  13    2.69    1.00
  -8  -6  13   13.08    1.95
  -7  -6  13    0.36    0.62
  -6  -6  13    3.70    1.09
  -5  -6  13    8.62    1.41
  -4  -6  13    1.52    0.75
  -3  -6  13    0.35    0.51
  -2  -6  13   30.91    1.98
  -1  -6  13    8.45    1.32
   0  -6  13   18.94    1.99
   1  -6  13    7.02    1.31
   2  -6  13    5.93    1.31
   3  -6  13    6.78    1.43
  -9  -5  13    0.32    0.76
  -8  -5  13    1.71    0.93
  -7  -5  13   29.65    2.37
  -6  -5  13    0.25    0.63
  -5  -5  13    4.36    1.04
  -4  -5  13   38.89    2.40
  -3  -5  13    0.98    0.59
  -2  -5  13   14.41    1.57
  -1  -5  13   25.19    1.85
   0  -5  13    2.43    0.88
   1  -5  13    0.39    0.64
   2  -5  13   10.06    1.54
   3  -5  13    5.72    1.28
  -9  -4  13    1.43    0.85
  -8  -4  13    6.64    1.40
  -7  -4  13    0.53    0.68
  -6  -4  13   19.08    2.09
  -5  -4  13    1.66    0.73
  -4  -4  13   -0.35    0.44
  -3  -4  13   77.96    2.98
  -2  -4  13    0.00    0.54
  -1  -4  13    0.58    0.61
   0  -4  13   37.48    2.31
   1  -4  13    0.36    0.64
   2  -4  13    1.66    0.85
   3  -4  13    7.56    1.48
 -10  -3  13    4.44    1.30
  -9  -3  13    1.46    0.84
  -8  -3  13    4.28    1.15
  -7  -3  13    1.29    0.76
  -6  -3  13   13.44    1.73
  -5  -3  13   28.47    2.09
  -4  -3  13   38.44    2.27
  -3  -3  13   -0.47    0.42
  -2  -3  13   42.04    2.31
  -1  -3  13    6.44    1.18
   0  -3  13   -0.11    0.59
   1  -3  13   20.43    2.09
   2  -3  13    0.23    0.74
   3  -3  13    0.41    0.74
 -10  -2  13   -0.51    0.68
  -9  -2  13    2.34    0.98
  -8  -2  13    0.77    0.71
  -7  -2  13   -0.22    0.48
  -6  -2  13    1.00    0.69
  -5  -2  13    5.98    1.17
  -4  -2  13   31.30    1.88
  -4  -2  13   30.11    2.04
  -3  -2  13   35.67    2.09
  -2  -2  13   17.04    1.79
  -1  -2  13   53.11    2.72
   0  -2  13   25.35    1.98
   1  -2  13   -0.05    0.61
   2  -2  13    9.45    1.59
 -10  -1  13    3.37    1.11
  -9  -1  13   -0.33    0.52
  -8  -1  13    2.96    1.02
  -7  -1  13   11.77    1.71
  -6  -1  13    2.82    0.89
  -5  -1  13    4.11    0.99
  -4  -1  13   36.93    2.08
  -3  -1  13    7.60    1.23
  -2  -1  13    5.20    1.05
  -1  -1  13   34.36    2.28
   0  -1  13   32.36    2.30
   1  -1  13    6.01    1.26
   2  -1  13    1.55    0.85
 -10   0  13    0.46    0.79
  -9   0  13    5.75    1.33
  -8   0  13    0.58    0.69
  -7   0  13    0.59    0.62
  -6   0  13    5.71    1.20
  -5   0  13    2.47    0.86
  -4   0  13    4.12    0.93
  -3   0  13   20.83    1.67
  -2   0  13    2.40    0.82
  -1   0  13   11.87    1.63
   0   0  13   10.80    1.65
   1   0  13    3.35    1.17
 -10   1  13    1.44    0.96
  -9   1  13   -0.09    0.57
  -8   1  13    8.03    1.51
  -7   1  13    1.61    0.79
  -6   1  13    9.54    1.50
  -5   1  13   13.79    1.55
  -5   1  13   13.24    1.66
  -4   1  13    0.17    0.58
  -3   1  13    0.70    0.62
  -2   1  13    9.18    1.45
  -1   1  13    3.64    1.01
   0   1  13    0.13    0.60
   1   1  13   12.52    1.77
 -10   2  13    2.62    1.14
  -9   2  13    2.12    0.93
  -8   2  13    1.12    0.75
  -7   2  13   11.95    1.75
  -6   2  13    9.15    1.45
  -5   2  13    5.24    1.05
  -4   2  13    6.34    1.19
  -3   2  13    2.66    0.87
  -2   2  13    0.86    0.70
  -1   2  13    4.87    1.18
   0   2  13    0.12    0.73
 -10   3  13    2.45    1.07
  -9   3  13    0.18    0.65
  -8   3  13    1.06    0.76
  -7   3  13    1.29    0.86
  -6   3  13    8.09    1.43
  -5   3  13   11.15    1.48
  -4   3  13    2.52    0.83
  -3   3  13   17.91    1.97
  -2   3  13   22.99    2.27
  -1   3  13    1.48    0.85
   0   3  13   -0.02    0.76
  -9   4  13   11.04    1.86
  -8   4  13    0.08    0.63
  -7   4  13   17.16    2.09
  -6   4  13   15.29    1.89
  -6   4  13   12.90    1.56
  -5   4  13    4.74    1.05
  -4   4  13   17.93    1.97
  -3   4  13    5.94    1.25
  -2   4  13    5.05    1.19
  -1   4  13    1.19    0.83
  -9   5  13    6.48    1.54
  -8   5  13    7.12    1.48
  -7   5  13    0.82    0.75
  -6   5  13    4.07    1.04
  -5   5  13    7.50    1.37
  -4   5  13    1.96    0.91
  -3   5  13    8.83    1.56
  -2   5  13   10.85    1.71
  -8   6  13    0.33    0.75
  -7   6  13    7.77    1.54
  -6   6  13   -0.10    0.61
  -5   6  13    8.85    1.50
  -4   6  13    7.58    1.47
  -4 -10  14    2.45    1.05
  -3 -10  14   12.77    1.91
   0 -10  14   11.59    1.69
  -5  -9  14   11.88    1.81
  -4  -9  14    2.85    0.98
  -3  -9  14    4.73    1.17
  -1  -9  14    0.31    0.75
   0  -9  14    1.95    0.95
   1  -9  14    9.77    1.61
  -6  -8  14   10.22    1.74
  -5  -8  14    0.61    0.72
  -4  -8  14   15.97    1.94
  -1  -8  14   12.21    1.63
   0  -8  14    0.56    0.72
   1  -8  14   -0.23    0.71
  -7  -7  14    0.78    0.76
  -6  -7  14    8.11    1.49
  -5  -7  14    5.74    1.33
  -4  -7  14    0.24    0.65
  -2  -7  14    0.09    0.64
  -1  -7  14    0.12    0.61
   0  -7  14   22.97    2.22
   1  -7  14    0.17    0.71
  -8  -6  14    2.32    1.04
  -7  -6  14    1.15    0.82
  -6  -6  14   10.86    1.75
  -5  -6  14    8.56    1.49
  -4  -6  14    1.87    0.85
  -2  -6  14    6.09    1.20
  -1  -6  14   10.24    1.54
   0  -6  14    2.04    0.86
   1  -6  14    2.67    1.00
   2  -6  14   -0.53    0.74
  -8  -5  14   11.48    1.86
  -7  -5  14    0.47    0.74
  -6  -5  14    4.22    1.15
  -5  -5  14    1.26    0.76
  -4  -5  14    2.62    0.89
  -2  -5  14    9.80    1.41
  -1  -5  14    6.94    1.26
   0  -5  14    5.52    1.24
   1  -5  14    0.74    0.74
   2  -5  14    5.61    1.28
  -9  -4  14    0.18    0.73
  -8  -4  14    0.04    0.66
  -7  -4  14   33.12    2.50
  -6  -4  14    2.81    0.99
  -5  -4  14    3.01    0.96
  -3  -4  14    0.88    0.68
  -2  -4  14    0.63    0.66
  -1  -4  14    5.42    1.19
   0  -4  14   -0.27    0.63
   1  -4  14    3.25    1.07
  -9  -3  14    5.87    1.44
  -8  -3  14    0.43    0.76
  -7  -3  14    7.71    1.48
  -6  -3  14   14.73    1.87
  -5  -3  14    0.82    0.68
  -3  -3  14   19.04    1.87
  -2  -3  14    1.07    0.76
  -1  -3  14    1.49    0.79
   0  -3  14   21.79    2.20
   1  -3  14   -0.16    0.70
  -9  -2  14    0.63    0.78
  -8  -2  14    1.94    0.99
  -7  -2  14    3.95    1.15
  -6  -2  14    0.16    0.65
  -5  -2  14   26.26    2.06
  -4  -2  14    2.24    0.78
  -3  -2  14    0.25    0.59
  -2  -2  14   15.51    1.79
  -1  -2  14    2.49    0.89
   0  -2  14    0.76    0.77
   1  -2  14   15.19    2.02
  -9  -1  14    0.42    0.70
  -8  -1  14    3.40    1.11
  -7  -1  14    5.51    1.29
  -6  -1  14   -0.77    0.48
  -4  -1  14   17.84    1.79
  -3  -1  14    5.12    1.12
  -2  -1  14   -0.43    0.57
  -1  -1  14   21.85    2.20
   0  -1  14   -0.08    0.74
   1  -1  14    0.44    0.83
  -9   0  14    0.46    0.74
  -8   0  14    0.31    0.72
  -7   0  14    3.35    1.07
  -6   0  14    8.49    1.45
  -4   0  14   15.94    1.74
  -3   0  14   19.27    1.97
  -2   0  14    1.50    0.83
  -1   0  14    3.61    1.09
   0   0  14   10.05    1.69
  -9   1  14    8.14    1.63
  -8   1  14    1.58    0.94
  -7   1  14    4.72    1.19
  -6   1  14   13.53    1.79
  -5   1  14    0.16    0.59
  -4   1  14    0.52    0.65
  -3   1  14   18.01    1.97
  -2   1  14    1.51    0.89
  -1   1  14    1.52    0.91
  -9   2  14    0.23    0.79
  -8   2  14    3.06    1.08
  -7   2  14    2.27    0.93
  -5   2  14   13.51    1.64
  -4   2  14    0.45    0.70
  -3   2  14    0.83    0.84
  -2   2  14   27.20    2.60
  -1   2  14    1.10    0.92
  -9   3  14    1.03    0.91
  -8   3  14    1.01    0.83
  -7   3  14   15.06    2.01
  -5   3  14    1.59    0.81
  -4   3  14   24.20    2.27
  -3   3  14   -0.63    0.66
  -2   3  14    3.30    1.13
  -8   4  14   -0.06    0.70
  -7   4  14    0.29    0.71
  -6   4  14   17.04    1.89
  -5   4  14    1.56    0.83
  -4   4  14    1.16    0.80
  -3   4  14   19.01    2.18
  -6   5  14    0.47    0.74
  -5   5  14    8.06    1.46
  -5  -8  15    2.69    1.01
  -1  -8  15    0.81    0.87
  -6  -7  15    0.32    0.73
  -5  -7  15    1.85    0.95
  -1  -7  15    1.76    0.95
   0  -7  15    1.93    0.98
  -7  -6  15    3.25    1.18
  -6  -6  15    2.37    1.04
  -5  -6  15    5.14    1.26
  -2  -6  15    0.54    0.74
  -1  -6  15    1.35    0.89
   0  -6  15    3.37    1.04
  -7  -5  15    0.36    0.77
  -6  -5  15    5.91    1.36
  -5  -5  15    3.42    1.07
  -2  -5  15    7.25    1.32
  -1  -5  15    0.71    0.81
   0  -5  15    2.26    0.93
  -8  -4  15    3.75    1.17
  -7  -4  15    2.86    1.09
  -6  -4  15    0.19    0.67
  -3  -4  15    3.80    1.03
  -2  -4  15    1.70    0.85
  -1  -4  15    2.26    0.93
   0  -4  15    1.01    0.87
  -8  -3  15    0.07    0.77
  -7  -3  15   16.88    2.14
  -6  -3  15   -0.02    0.65
  -3  -3  15    2.43    0.92
  -2  -3  15    0.38    0.65
  -1  -3  15    8.56    1.52
   0  -3  15    2.10    0.97
  -8  -2  15    0.26    0.83
  -7  -2  15   -0.24    0.72
  -6  -2  15   44.66    2.82
  -3  -2  15   12.24    1.63
  -2  -2  15   -0.21    0.66
  -1  -2  15    0.20    0.67
  -8  -1  15    6.66    1.52
  -7  -1  15    5.73    1.31
  -4  -1  15    1.98    0.85
  -3  -1  15    0.73    0.77
  -2  -1  15    2.41    0.97
  -1  -1  15    1.96    0.97
  -8   0  15   -0.08    0.74
  -7   0  15   25.32    2.21
  -4   0  15   32.84    2.28
  -3   0  15   -0.19    0.58
  -2   0  15    1.00    0.81
  -8   1  15    3.29    1.15
  -7   1  15    0.50    0.72
  -4   1  15    9.65    1.50
  -3   1  15   10.18    1.69
  -2   1  15    0.23    0.83
  -5   2  15    6.45    1.26
  -4   2  15    3.18    1.09
  -3   2  15    0.11    0.80
  -5   3  15   12.17    1.76
  -2  -5  16   -0.22    0.68
  -2  -4  16    1.37    0.82
  -3  -3  16    4.18    1.10
  -3  -2  16    3.78    1.11
   0   0   0    0.00    0.00
;
_shelx_hkl_checksum   39311
