# Supplementary material for: Superhydrophilic FeIV 2MnII Nanocluster: A Combined Diagnostic and Therapeutic Agent
Source: Angew Chem Int Ed Engl. 2025 Oct 7;64(49):e202512874. doi: 10.1002/anie.202512874 (PMC12668307; doi:10.1002/anie.202512874)
Supplement: Supplementary file 2 — Supporting Information [file ANIE-64-e202512874-s001.zip › FeMn.cif]

 
data_180305bbb_0m
 
_audit_creation_method            'SHELXL-2018/3'
_shelx_SHELXL_version_number      '2018/3'
_chemical_name_systematic         ?
_chemical_name_common             ?
_chemical_melting_point           ?
_chemical_formula_moiety          'C12 H20 Fe Mn N12 O10, 8(H2 O)'
_chemical_formula_sum
 'C12 H36 Fe Mn N12 O18' 
_chemical_formula_weight          747.32

loop_
 _atom_type_symbol
 _atom_type_description
 _atom_type_scat_dispersion_real
 _atom_type_scat_dispersion_imag
 _atom_type_scat_source
 'C'  'C'   0.0033   0.0016
 'International Tables Vol C Tables 4.2.6.8 and 6.1.1.4'
 'H'  'H'   0.0000   0.0000
 'International Tables Vol C Tables 4.2.6.8 and 6.1.1.4'
 'Mn'  'Mn'   0.3368   0.7283
 'International Tables Vol C Tables 4.2.6.8 and 6.1.1.4'
 'Fe'  'Fe'   0.3463   0.8444
 'International Tables Vol C Tables 4.2.6.8 and 6.1.1.4'
 'N'  'N'   0.0061   0.0033
 'International Tables Vol C Tables 4.2.6.8 and 6.1.1.4'
 'O'  'O'   0.0106   0.0060
 'International Tables Vol C Tables 4.2.6.8 and 6.1.1.4'
 
_space_group_crystal_system       triclinic
_space_group_IT_number            2
_space_group_name_H-M_alt         'P -1'
_space_group_name_Hall            '-P 1'
 
_shelx_space_group_comment
;
The symmetry employed for this shelxl refinement is uniquely defined
by the following loop, which should always be used as a source of
symmetry information in preference to the above space-group names.
They are only intended as comments.
;
 
loop_
 _space_group_symop_operation_xyz
 'x, y, z'
 '-x, -y, -z'
 
_cell_length_a                    10.610(7)
_cell_length_b                    12.022(8)
_cell_length_c                    12.153(8)
_cell_angle_alpha                 83.511(7)
_cell_angle_beta                  72.918(8)
_cell_angle_gamma                 82.244(8)
_cell_volume                      1463.8(17)
_cell_formula_units_Z             2
_cell_measurement_temperature     296(2)
_cell_measurement_reflns_used     1135
_cell_measurement_theta_min       2.35
_cell_measurement_theta_max       22.16
 
_exptl_crystal_description         block
_exptl_crystal_colour             black
_exptl_crystal_density_meas       ?
_exptl_crystal_density_method     ?
_exptl_crystal_density_diffrn     1.696          
_exptl_crystal_F_000              774
_exptl_transmission_factor_min    ?
_exptl_transmission_factor_max    ?
_exptl_crystal_size_max           0.300
_exptl_crystal_size_mid           0.220
_exptl_crystal_size_min           0.190
_exptl_absorpt_coefficient_mu     1.023
_shelx_estimated_absorpt_T_min    0.749
_shelx_estimated_absorpt_T_max    0.829
_exptl_absorpt_correction_type    multi-scan
_exptl_absorpt_correction_T_min   0.763
_exptl_absorpt_correction_T_max   0.823
_exptl_absorpt_process_details    'SADABS, Bruker (2000)'
_exptl_absorpt_special_details    ?
_diffrn_ambient_temperature       296(2)
_diffrn_radiation_wavelength      0.71073
_diffrn_radiation_type            MoK\a
_diffrn_source                     'sealed tube'
_diffrn_radiation_monochromator  'graphite'
_diffrn_measurement_device_type  'CCD area detector'
_diffrn_measurement_method       'phi and omega scans'
_diffrn_detector_area_resol_mean  ?
_diffrn_reflns_number             7339
_diffrn_reflns_av_unetI/netI      0.1225
_diffrn_reflns_av_R_equivalents   0.0571
_diffrn_reflns_limit_h_min        -12
_diffrn_reflns_limit_h_max        12
_diffrn_reflns_limit_k_min        -13
_diffrn_reflns_limit_k_max        14
_diffrn_reflns_limit_l_min        -8
_diffrn_reflns_limit_l_max        14
_diffrn_reflns_theta_min          2.020
_diffrn_reflns_theta_max          25.002
_diffrn_reflns_theta_full         25.002
_diffrn_measured_fraction_theta_max   0.970
_diffrn_measured_fraction_theta_full  0.970
_diffrn_reflns_Laue_measured_fraction_max    0.970
_diffrn_reflns_Laue_measured_fraction_full   0.970
_diffrn_reflns_point_group_measured_fraction_max   0.970
_diffrn_reflns_point_group_measured_fraction_full  0.970
_reflns_number_total              5010
_reflns_number_gt                 2950
_reflns_threshold_expression      'I > 2\s(I)'
_reflns_Friedel_coverage          0.000
_reflns_Friedel_fraction_max      .
_reflns_Friedel_fraction_full     .
 
_reflns_special_details
;
 Reflections were merged by SHELXL according to the crystal
 class for the calculation of statistics and refinement.
 
 _reflns_Friedel_fraction is defined as the number of unique
 Friedel pairs measured divided by the number that would be
 possible theoretically, ignoring centric projections and
 systematic absences.
;
 
_computing_data_collection         'Bruker SMART'
_computing_cell_refinement      'Bruker SMART'
_computing_data_reduction       'Bruker SAINT'
_computing_structure_solution   'Bruker SHELXTL'
_computing_structure_refinement 'SHELXL-2018/3 (Sheldrick, 2018)'
_computing_molecular_graphics      'Bruker SHELXTL'
_computing_publication_material 'Bruker SHELXTL'
_refine_special_details           ?
_refine_ls_structure_factor_coef  Fsqd
_refine_ls_matrix_type            full
_refine_ls_weighting_scheme       calc
_refine_ls_weighting_details
'w=1/[\s^2^(Fo^2^)+(0.2000P)^2^] where P=(Fo^2^+2Fc^2^)/3'
_atom_sites_solution_primary      ?
_atom_sites_solution_secondary    ?
_atom_sites_solution_hydrogens    mixed
_refine_ls_hydrogen_treatment     constr
_refine_ls_extinction_method      'SHELXL-2018/3 (Sheldrick 2018)'
_refine_ls_extinction_coef        0.037(6)
_refine_ls_extinction_expression
 'Fc^*^=kFc[1+0.001xFc^2^\l^3^/sin(2\q)]^-1/4^'
_refine_ls_number_reflns          5010
_refine_ls_number_parameters      380
_refine_ls_number_restraints      0
_refine_ls_R_factor_all           0.1660
_refine_ls_R_factor_gt            0.1188
_refine_ls_wR_factor_ref          0.3283
_refine_ls_wR_factor_gt           0.2914
_refine_ls_goodness_of_fit_ref    1.073
_refine_ls_restrained_S_all       1.073
_refine_ls_shift/su_max           0.000
_refine_ls_shift/su_mean          0.000
 
loop_
 _atom_site_label
 _atom_site_type_symbol
 _atom_site_fract_x
 _atom_site_fract_y
 _atom_site_fract_z
 _atom_site_U_iso_or_equiv
 _atom_site_adp_type
 _atom_site_occupancy
 _atom_site_site_symmetry_order  
 _atom_site_calc_flag
 _atom_site_refinement_flags_posn
 _atom_site_refinement_flags_adp
 _atom_site_refinement_flags_occupancy
 _atom_site_disorder_assembly
 _atom_site_disorder_group
C1 C 0.1332(9) 0.2733(8) 0.1411(9) 0.033(2) Uani 1 1 d . . . . .
C2 C 0.2101(10) 0.1591(8) 0.1230(9) 0.033(2) Uani 1 1 d . . . . .
C3 C 0.5999(10) 0.2836(8) 0.1440(9) 0.033(2) Uani 1 1 d . . . . .
C4 C 0.5336(9) 0.4014(8) 0.1353(9) 0.030(2) Uani 1 1 d . . . . .
C5 C 0.2384(9) 0.3125(7) 0.4819(9) 0.027(2) Uani 1 1 d . . . . .
C6 C 0.2737(9) 0.1869(7) 0.4828(8) 0.025(2) Uani 1 1 d . . . . .
C7 C 0.3373(10) -0.0096(7) 0.2774(9) 0.035(2) Uani 1 1 d . . . . .
H7A H 0.241370 -0.005883 0.297463 0.042 Uiso 1 1 calc R U . . .
H7B H 0.371682 -0.088553 0.279182 0.042 Uiso 1 1 calc R U . . .
C8 C 0.5247(9) 0.0445(8) 0.1332(9) 0.029(2) Uani 1 1 d . . . . .
H8A H 0.554819 0.082663 0.056966 0.035 Uiso 1 1 calc R U . . .
H8B H 0.568161 -0.031914 0.130009 0.035 Uiso 1 1 calc R U . . .
C9 C 0.5148(10) 0.0482(8) 0.3292(10) 0.038(3) Uani 1 1 d . . . . .
H9A H 0.536790 0.088615 0.384609 0.045 Uiso 1 1 calc R U . . .
H9B H 0.559113 -0.027685 0.331744 0.045 Uiso 1 1 calc R U . . .
C10 C 0.3030(10) 0.5429(8) 0.2836(9) 0.032(2) Uani 1 1 d . . . . .
H10A H 0.265566 0.621117 0.286256 0.038 Uiso 1 1 calc R U . . .
H10B H 0.386499 0.537305 0.302385 0.038 Uiso 1 1 calc R U . . .
C11 C 0.2062(10) 0.5103(8) 0.1384(9) 0.031(2) Uani 1 1 d . . . . .
H11A H 0.225771 0.482380 0.062638 0.037 Uiso 1 1 calc R U . . .
H11B H 0.164679 0.587029 0.134329 0.037 Uiso 1 1 calc R U . . .
C12 C 0.0906(9) 0.4750(8) 0.3384(9) 0.031(2) Uani 1 1 d . . . . .
H12A H 0.034810 0.424194 0.393234 0.037 Uiso 1 1 calc R U . . .
H12B H 0.043267 0.549983 0.343758 0.037 Uiso 1 1 calc R U . . .
Mn1 Mn 0.17551(15) 0.23041(12) 0.72654(13) 0.0327(5) Uani 1 1 d . . . . .
Fe1 Fe 0.33039(13) 0.26876(10) 0.24885(12) 0.0257(5) Uani 1 1 d . . . . .
N1 N 0.1130(7) 0.4408(6) 0.2223(7) 0.0287(18) Uani 1 1 d . . . . .
N2 N 0.1656(8) 0.3262(6) 0.2146(7) 0.0302(19) Uani 1 1 d . . . . .
N3 N 0.3187(7) 0.1505(6) 0.1556(7) 0.0270(18) Uani 1 1 d . . . . .
N4 N 0.3852(8) 0.0403(7) 0.1606(7) 0.034(2) Uani 1 1 d . . . . .
N5 N 0.5667(8) 0.1021(6) 0.2156(8) 0.033(2) Uani 1 1 d . . . . .
N6 N 0.5188(7) 0.2165(6) 0.2106(7) 0.0282(19) Uani 1 1 d . . . . .
N7 N 0.4020(8) 0.4012(6) 0.1569(7) 0.0289(19) Uani 1 1 d . . . . .
N8 N 0.3285(8) 0.5101(7) 0.1675(7) 0.0319(19) Uani 1 1 d . . . . .
N9 N 0.2135(8) 0.4752(6) 0.3701(7) 0.0287(18) Uani 1 1 d . . . . .
N10 N 0.2708(8) 0.3628(6) 0.3797(7) 0.0277(18) Uani 1 1 d . . . . .
N11 N 0.3067(8) 0.1546(7) 0.3768(7) 0.0293(18) Uani 1 1 d . . . . .
N12 N 0.3725(8) 0.0422(6) 0.3648(7) 0.0304(19) Uani 1 1 d . . . . .
O1 O 0.0465(7) 0.3038(6) 0.0884(7) 0.0439(19) Uani 1 1 d . . . . .
O2 O 0.1681(7) 0.0833(6) 0.0853(8) 0.049(2) Uani 1 1 d . . . . .
O3 O 0.7212(7) 0.2631(6) 0.0926(7) 0.0430(19) Uani 1 1 d . . . . .
O4 O 0.5949(7) 0.4854(6) 0.1137(7) 0.0403(18) Uani 1 1 d . . . . .
O5 O 0.1857(7) 0.3546(5) 0.5768(6) 0.0344(17) Uani 1 1 d . . . . .
O6 O 0.2685(7) 0.1294(5) 0.5731(6) 0.0326(16) Uani 1 1 d . . . . .
O7 O 0.1599(8) 0.0980(6) 0.8549(7) 0.053(2) Uani 1 1 d . . . . .
H7C H 0.114931 0.046546 0.849457 0.063 Uiso 1 1 d R U . . .
H7D H 0.133711 0.120356 0.922677 0.063 Uiso 1 1 d R U . . .
O8 O -0.0172(8) 0.2076(8) 0.7117(7) 0.061(2) Uani 1 1 d . . . . .
H8C H -0.076643 0.218294 0.775071 0.073 Uiso 1 1 d R U . . .
H8D H -0.037813 0.244174 0.654341 0.073 Uiso 1 1 d R U . . .
O9 O 0.0934(8) 0.3458(6) 0.8540(7) 0.046(2) Uani 1 1 d . . . . .
H9C H 0.133065 0.404817 0.840858 0.055 Uiso 1 1 d R U . . .
H9D H 0.093805 0.314967 0.920388 0.055 Uiso 1 1 d R U . . .
O10 O 0.3782(8) 0.2504(7) 0.7170(8) 0.055(2) Uani 1 1 d . . . . .
H10C H 0.436434 0.223664 0.659069 0.067 Uiso 1 1 d R U . . .
H10D H 0.397714 0.227184 0.779239 0.067 Uiso 1 1 d R U . . .
O11 O 0.1716(4) 0.5490(5) 0.8167(4) 0.045(2) Uani 1 1 d G . . . .
H11C H 0.095328 0.584869 0.823223 0.068 Uiso 1 1 d G U . . .
H11D H 0.208184 0.586259 0.851882 0.068 Uiso 1 1 d G U . . .
O12 O 0.8834(5) 0.1033(4) 0.1767(3) 0.049(2) Uani 1 1 d G . . . .
H12D H 0.937776 0.124655 0.207159 0.059 Uiso 1 1 d R U . . .
H12C H 0.834048 0.159866 0.158575 0.059 Uiso 1 1 d R U . . .
O13 O 0.7650(5) 0.1583(4) 0.8877(3) 0.050(2) Uani 1 1 d G . . . .
H13A H 0.775792 0.186617 0.944886 0.076 Uiso 1 1 d G U . . .
H13B H 0.776328 0.087590 0.903181 0.076 Uiso 1 1 d G U . . .
O14 O 0.4864(4) 0.2778(3) 0.8880(3) 0.063(2) Uani 1 1 d G . . . .
H14B H 0.482850 0.344371 0.856003 0.075 Uiso 1 1 d R U . . .
H14A H 0.566404 0.249044 0.876787 0.075 Uiso 1 1 d R U . . .
O15 O 0.7577(4) 0.4141(3) 0.4240(3) 0.079(3) Uani 1 1 d G . . . .
H15A H 0.805043 0.444485 0.361719 0.118 Uiso 1 1 d G U . . .
H15B H 0.682565 0.453056 0.435783 0.118 Uiso 1 1 d G U . . .
O16 O 0.7906(4) 0.0982(3) 0.4215(3) 0.091(4) Uani 1 1 d G . . . .
H16A H 0.762571 0.048686 0.475762 0.136 Uiso 1 1 d G U . . .
H16B H 0.857611 0.064108 0.375812 0.136 Uiso 1 1 d G U . . .
O17 O 0.5695(3) 0.2577(3) 0.5138(3) 0.107(4) Uani 1 1 d G . . . .
H17A H 0.646997 0.260223 0.519475 0.128 Uiso 1 1 d R U . . .
H17B H 0.576405 0.241684 0.445813 0.128 Uiso 1 1 d R U . . .
O18 O 0.9170(3) 0.2370(4) 0.5148(3) 0.102(4) Uani 1 1 d G . . . .
H18A H 0.905376 0.178909 0.486660 0.154 Uiso 1 1 d G U . . .
H18B H 0.886009 0.291971 0.476527 0.154 Uiso 1 1 d G U . . .
 
loop_
 _atom_site_aniso_label
 _atom_site_aniso_U_11
 _atom_site_aniso_U_22
 _atom_site_aniso_U_33
 _atom_site_aniso_U_23
 _atom_site_aniso_U_13
 _atom_site_aniso_U_12
C1 0.027(5) 0.027(5) 0.035(6) 0.002(4) 0.000(5) 0.002(4)
C2 0.037(6) 0.029(5) 0.037(6) -0.001(4) -0.017(5) -0.007(4)
C3 0.027(5) 0.032(5) 0.042(6) -0.009(5) -0.014(5) 0.005(4)
C4 0.020(5) 0.039(6) 0.034(5) -0.001(5) -0.011(4) -0.006(4)
C5 0.021(5) 0.022(5) 0.040(6) -0.011(4) -0.013(4) 0.005(4)
C6 0.028(5) 0.013(4) 0.035(6) -0.002(4) -0.014(4) 0.003(4)
C7 0.037(6) 0.013(4) 0.051(7) -0.006(4) -0.003(5) -0.006(4)
C8 0.023(5) 0.030(5) 0.032(5) -0.010(4) -0.001(4) -0.003(4)
C9 0.036(6) 0.026(5) 0.055(7) 0.001(5) -0.025(5) 0.003(4)
C10 0.031(5) 0.024(5) 0.042(6) -0.004(4) -0.012(5) -0.003(4)
C11 0.038(6) 0.021(5) 0.037(6) 0.000(4) -0.017(5) 0.000(4)
C12 0.027(5) 0.019(5) 0.041(6) 0.001(4) -0.006(4) 0.005(4)
Mn1 0.0363(9) 0.0278(8) 0.0345(9) -0.0026(7) -0.0119(7) -0.0003(7)
Fe1 0.0244(8) 0.0205(7) 0.0337(9) -0.0029(6) -0.0110(6) -0.0007(5)
N1 0.020(4) 0.024(4) 0.042(5) 0.004(4) -0.012(4) 0.001(3)
N2 0.030(4) 0.019(4) 0.042(5) -0.002(4) -0.014(4) 0.004(3)
N3 0.029(4) 0.018(4) 0.041(5) -0.005(3) -0.020(4) 0.001(3)
N4 0.038(5) 0.029(4) 0.036(5) -0.013(4) -0.012(4) 0.006(4)
N5 0.029(4) 0.020(4) 0.054(6) -0.010(4) -0.018(4) 0.000(3)
N6 0.023(4) 0.017(4) 0.047(5) -0.007(4) -0.015(4) 0.006(3)
N7 0.028(4) 0.021(4) 0.034(5) 0.005(3) -0.008(4) 0.000(3)
N8 0.032(5) 0.029(4) 0.034(5) -0.004(4) -0.011(4) 0.003(4)
N9 0.036(5) 0.011(3) 0.041(5) -0.003(3) -0.015(4) 0.001(3)
N10 0.031(4) 0.021(4) 0.034(5) -0.003(4) -0.017(4) 0.005(3)
N11 0.026(4) 0.029(4) 0.033(5) -0.007(4) -0.010(4) 0.004(3)
N12 0.040(5) 0.017(4) 0.031(4) -0.006(3) -0.006(4) 0.005(3)
O1 0.044(4) 0.043(4) 0.054(5) -0.005(4) -0.029(4) 0.000(3)
O2 0.049(5) 0.033(4) 0.077(6) -0.020(4) -0.032(4) -0.003(3)
O3 0.025(4) 0.044(4) 0.051(5) -0.004(4) 0.002(3) -0.001(3)
O4 0.031(4) 0.030(4) 0.062(5) 0.001(4) -0.017(4) -0.006(3)
O5 0.041(4) 0.022(3) 0.039(4) -0.005(3) -0.011(3) 0.004(3)
O6 0.044(4) 0.022(3) 0.032(4) -0.002(3) -0.013(3) 0.000(3)
O7 0.088(6) 0.039(4) 0.039(5) 0.005(4) -0.025(4) -0.026(4)
O8 0.044(5) 0.090(7) 0.052(5) 0.007(5) -0.017(4) -0.025(5)
O9 0.066(5) 0.032(4) 0.042(4) -0.006(3) -0.017(4) -0.004(4)
O10 0.044(5) 0.066(6) 0.063(6) -0.016(5) -0.019(4) -0.012(4)
O11 0.033(4) 0.040(4) 0.068(6) -0.004(4) -0.024(4) -0.004(3)
O12 0.041(4) 0.037(4) 0.081(6) -0.010(4) -0.036(4) 0.001(3)
O13 0.068(5) 0.040(4) 0.044(5) -0.008(4) -0.009(4) -0.019(4)
O14 0.090(7) 0.042(5) 0.064(6) 0.003(4) -0.033(5) -0.016(5)
O15 0.101(8) 0.060(6) 0.073(7) -0.015(5) -0.006(6) -0.035(6)
O16 0.138(10) 0.064(6) 0.078(8) -0.001(6) -0.031(7) -0.041(7)
O17 0.103(9) 0.117(10) 0.098(9) -0.035(8) 0.002(7) -0.049(8)
O18 0.162(12) 0.082(8) 0.097(9) 0.002(7) -0.082(9) -0.035(8)
 
_geom_special_details
;
 All esds (except the esd in the dihedral angle between two l.s. planes)
 are estimated using the full covariance matrix.  The cell esds are taken
 into account individually in the estimation of esds in distances, angles
 and torsion angles; correlations between esds in cell parameters are only
 used when they are defined by crystal symmetry.  An approximate (isotropic)
 treatment of cell esds is used for estimating esds involving l.s. planes.
;
 
loop_
 _geom_bond_atom_site_label_1
 _geom_bond_atom_site_label_2
 _geom_bond_distance
 _geom_bond_site_symmetry_2
 _geom_bond_publ_flag
C1 O1 1.261(12) . ?
C1 N2 1.300(13) . ?
C1 C2 1.503(13) . ?
C2 O2 1.250(11) . ?
C2 N3 1.312(12) . ?
C3 O3 1.259(11) . ?
C3 N6 1.295(12) . ?
C3 C4 1.501(13) . ?
C4 O4 1.236(11) . ?
C4 N7 1.343(11) . ?
C5 O5 1.256(11) . ?
C5 N10 1.290(12) . ?
C5 C6 1.505(12) . ?
C6 O6 1.221(11) . ?
C6 N11 1.320(12) . ?
C7 N12 1.449(13) . ?
C7 N4 1.449(13) . ?
C7 H7A 0.9700 . ?
C7 H7B 0.9700 . ?
C8 N4 1.425(12) . ?
C8 N5 1.477(12) . ?
C8 H8A 0.9700 . ?
C8 H8B 0.9700 . ?
C9 N5 1.440(13) . ?
C9 N12 1.453(12) . ?
C9 H9A 0.9700 . ?
C9 H9B 0.9700 . ?
C10 N8 1.446(13) . ?
C10 N9 1.449(12) . ?
C10 H10A 0.9700 . ?
C10 H10B 0.9700 . ?
C11 N8 1.442(12) . ?
C11 N1 1.467(12) . ?
C11 H11A 0.9700 . ?
C11 H11B 0.9700 . ?
C12 N1 1.457(13) . ?
C12 N9 1.464(12) . ?
C12 H12A 0.9700 . ?
C12 H12B 0.9700 . ?
Mn1 O7 2.087(7) . ?
Mn1 O9 2.109(7) . ?
Mn1 O8 2.160(8) . ?
Mn1 O10 2.164(8) . ?
Mn1 O5 2.206(7) . ?
Mn1 O6 2.243(7) . ?
Fe1 N2 1.935(8) . ?
Fe1 N11 1.935(8) . ?
Fe1 N7 1.945(7) . ?
Fe1 N6 1.946(7) . ?
Fe1 N3 1.953(8) . ?
Fe1 N10 1.957(8) . ?
N1 N2 1.417(10) . ?
N3 N4 1.418(10) . ?
N5 N6 1.402(10) . ?
N7 N8 1.429(10) . ?
N9 N10 1.411(10) . ?
N11 N12 1.437(10) . ?
O7 H7C 0.8500 . ?
O7 H7D 0.8501 . ?
O8 H8C 0.8500 . ?
O8 H8D 0.8500 . ?
O9 H9C 0.8500 . ?
O9 H9D 0.8499 . ?
O10 H10C 0.8500 . ?
O10 H10D 0.8501 . ?
O11 H11C 0.8500 . ?
O11 H11D 0.8502 . ?
O12 H12D 0.8501 . ?
O12 H12C 0.8501 . ?
O13 H13A 0.8500 . ?
O13 H13B 0.8500 . ?
O14 H14B 0.8501 . ?
O14 H14A 0.8499 . ?
O15 H15A 0.8500 . ?
O15 H15B 0.8500 . ?
O16 H16A 0.8498 . ?
O16 H16B 0.8501 . ?
O17 H17A 0.8500 . ?
O17 H17B 0.8500 . ?
O18 H18A 0.8498 . ?
O18 H18B 0.8500 . ?
 
loop_
 _geom_angle_atom_site_label_1
 _geom_angle_atom_site_label_2
 _geom_angle_atom_site_label_3
 _geom_angle
 _geom_angle_site_symmetry_1
 _geom_angle_site_symmetry_3
 _geom_angle_publ_flag
O1 C1 N2 129.0(9) . . ?
O1 C1 C2 118.6(10) . . ?
N2 C1 C2 112.4(9) . . ?
O2 C2 N3 126.6(9) . . ?
O2 C2 C1 121.5(9) . . ?
N3 C2 C1 111.8(9) . . ?
O3 C3 N6 129.1(9) . . ?
O3 C3 C4 119.4(9) . . ?
N6 C3 C4 111.5(8) . . ?
O4 C4 N7 126.3(9) . . ?
O4 C4 C3 122.9(8) . . ?
N7 C4 C3 110.7(8) . . ?
O5 C5 N10 128.7(9) . . ?
O5 C5 C6 118.2(9) . . ?
N10 C5 C6 113.0(8) . . ?
O6 C6 N11 128.7(8) . . ?
O6 C6 C5 120.9(9) . . ?
N11 C6 C5 110.4(8) . . ?
N12 C7 N4 115.3(7) . . ?
N12 C7 H7A 108.5 . . ?
N4 C7 H7A 108.5 . . ?
N12 C7 H7B 108.5 . . ?
N4 C7 H7B 108.5 . . ?
H7A C7 H7B 107.5 . . ?
N4 C8 N5 114.5(8) . . ?
N4 C8 H8A 108.6 . . ?
N5 C8 H8A 108.6 . . ?
N4 C8 H8B 108.6 . . ?
N5 C8 H8B 108.6 . . ?
H8A C8 H8B 107.6 . . ?
N5 C9 N12 115.1(8) . . ?
N5 C9 H9A 108.5 . . ?
N12 C9 H9A 108.5 . . ?
N5 C9 H9B 108.5 . . ?
N12 C9 H9B 108.5 . . ?
H9A C9 H9B 107.5 . . ?
N8 C10 N9 113.5(8) . . ?
N8 C10 H10A 108.9 . . ?
N9 C10 H10A 108.9 . . ?
N8 C10 H10B 108.9 . . ?
N9 C10 H10B 108.9 . . ?
H10A C10 H10B 107.7 . . ?
N8 C11 N1 112.6(8) . . ?
N8 C11 H11A 109.1 . . ?
N1 C11 H11A 109.1 . . ?
N8 C11 H11B 109.1 . . ?
N1 C11 H11B 109.1 . . ?
H11A C11 H11B 107.8 . . ?
N1 C12 N9 113.1(7) . . ?
N1 C12 H12A 109.0 . . ?
N9 C12 H12A 109.0 . . ?
N1 C12 H12B 109.0 . . ?
N9 C12 H12B 109.0 . . ?
H12A C12 H12B 107.8 . . ?
O7 Mn1 O9 90.0(3) . . ?
O7 Mn1 O8 90.1(3) . . ?
O9 Mn1 O8 92.4(3) . . ?
O7 Mn1 O10 94.2(3) . . ?
O9 Mn1 O10 94.0(3) . . ?
O8 Mn1 O10 172.4(3) . . ?
O7 Mn1 O5 172.3(3) . . ?
O9 Mn1 O5 96.2(3) . . ?
O8 Mn1 O5 85.3(3) . . ?
O10 Mn1 O5 89.8(3) . . ?
O7 Mn1 O6 98.1(3) . . ?
O9 Mn1 O6 171.8(3) . . ?
O8 Mn1 O6 88.8(3) . . ?
O10 Mn1 O6 84.3(3) . . ?
O5 Mn1 O6 75.8(2) . . ?
N2 Fe1 N11 112.6(3) . . ?
N2 Fe1 N7 86.2(3) . . ?
N11 Fe1 N7 155.4(4) . . ?
N2 Fe1 N6 155.0(4) . . ?
N11 Fe1 N6 87.0(3) . . ?
N7 Fe1 N6 80.3(3) . . ?
N2 Fe1 N3 80.8(3) . . ?
N11 Fe1 N3 86.3(3) . . ?
N7 Fe1 N3 113.3(4) . . ?
N6 Fe1 N3 85.4(3) . . ?
N2 Fe1 N10 86.5(3) . . ?
N11 Fe1 N10 79.3(3) . . ?
N7 Fe1 N10 86.5(3) . . ?
N6 Fe1 N10 113.3(3) . . ?
N3 Fe1 N10 155.4(3) . . ?
N2 N1 C12 111.0(7) . . ?
N2 N1 C11 108.7(7) . . ?
C12 N1 C11 110.2(8) . . ?
C1 N2 N1 115.5(8) . . ?
C1 N2 Fe1 116.3(6) . . ?
N1 N2 Fe1 122.5(6) . . ?
C2 N3 N4 115.4(8) . . ?
C2 N3 Fe1 115.8(6) . . ?
N4 N3 Fe1 123.7(6) . . ?
N3 N4 C8 110.4(7) . . ?
N3 N4 C7 107.7(7) . . ?
C8 N4 C7 109.2(8) . . ?
N6 N5 C9 111.2(8) . . ?
N6 N5 C8 109.6(7) . . ?
C9 N5 C8 107.8(7) . . ?
C3 N6 N5 116.2(8) . . ?
C3 N6 Fe1 117.3(6) . . ?
N5 N6 Fe1 122.7(6) . . ?
C4 N7 N8 114.5(8) . . ?
C4 N7 Fe1 114.8(6) . . ?
N8 N7 Fe1 121.6(6) . . ?
N7 N8 C11 110.4(7) . . ?
N7 N8 C10 109.9(7) . . ?
C11 N8 C10 110.8(8) . . ?
N10 N9 C10 111.1(7) . . ?
N10 N9 C12 108.4(7) . . ?
C10 N9 C12 109.8(8) . . ?
C5 N10 N9 115.3(8) . . ?
C5 N10 Fe1 117.5(6) . . ?
N9 N10 Fe1 122.5(6) . . ?
C6 N11 N12 114.3(8) . . ?
C6 N11 Fe1 118.6(6) . . ?
N12 N11 Fe1 122.2(6) . . ?
N11 N12 C7 110.1(7) . . ?
N11 N12 C9 108.5(7) . . ?
C7 N12 C9 108.9(8) . . ?
C5 O5 Mn1 113.0(6) . . ?
C6 O6 Mn1 111.4(6) . . ?
Mn1 O7 H7C 115.5 . . ?
Mn1 O7 H7D 112.8 . . ?
H7C O7 H7D 110.4 . . ?
Mn1 O8 H8C 110.7 . . ?
Mn1 O8 H8D 115.2 . . ?
H8C O8 H8D 112.4 . . ?
Mn1 O9 H9C 112.9 . . ?
Mn1 O9 H9D 110.7 . . ?
H9C O9 H9D 109.3 . . ?
Mn1 O10 H10C 115.1 . . ?
Mn1 O10 H10D 112.7 . . ?
H10C O10 H10D 110.9 . . ?
H11C O11 H11D 104.5 . . ?
H12D O12 H12C 110.0 . . ?
H13A O13 H13B 104.5 . . ?
H14B O14 H14A 110.7 . . ?
H15A O15 H15B 104.5 . . ?
H16A O16 H16B 104.5 . . ?
H17A O17 H17B 108.2 . . ?
H18A O18 H18B 104.5 . . ?
 
_refine_diff_density_max    4.391
_refine_diff_density_min   -0.765
_refine_diff_density_rms    0.237

_shelx_res_file
;
TITL 180110cc_0m inP-1
    180305bbb_0m.res
    created by SHELXL-2018/3 at 17:48:41 on 12-Apr-2025
CELL 0.71073 10.61 12.022 12.153 83.511 72.918 82.244
ZERR 2 0.007 0.008 0.008 0.007 0.008 0.008
LATT 1
SFAC C  H  Mn Fe N  O
UNIT 24 72 2 2 24 36
OMIT  -3.00  50.01
L.S. 15
ACTA
BOND $H
FMAP 2
PLAN 5
SIZE 0.3 0.22 0.19
TEMP 23
WGHT    0.200000
EXTI    0.037390
FVAR       0.20502
C1    1    0.133181    0.273312    0.141053    11.00000    0.02666    0.02746 =
         0.03512    0.00230    0.00034    0.00188
C2    1    0.210104    0.159083    0.123021    11.00000    0.03661    0.02888 =
         0.03726   -0.00107   -0.01742   -0.00679
C3    1    0.599861    0.283611    0.143994    11.00000    0.02659    0.03178 =
         0.04250   -0.00928   -0.01378    0.00474
C4    1    0.533571    0.401436    0.135251    11.00000    0.02042    0.03939 =
         0.03365   -0.00109   -0.01074   -0.00632
C5    1    0.238387    0.312493    0.481928    11.00000    0.02121    0.02191 =
         0.03983   -0.01101   -0.01346    0.00537
C6    1    0.273708    0.186945    0.482770    11.00000    0.02827    0.01272 =
         0.03518   -0.00213   -0.01449    0.00314
C7    1    0.337254   -0.009615    0.277429    11.00000    0.03657    0.01292 =
         0.05110   -0.00636   -0.00320   -0.00576
AFIX  23
H7A   2    0.241370   -0.005883    0.297463    11.00000   -1.20000
H7B   2    0.371682   -0.088553    0.279182    11.00000   -1.20000
AFIX   0
C8    1    0.524688    0.044478    0.133207    11.00000    0.02306    0.03023 =
         0.03214   -0.01041   -0.00106   -0.00307
AFIX  23
H8A   2    0.554819    0.082663    0.056966    11.00000   -1.20000
H8B   2    0.568161   -0.031914    0.130009    11.00000   -1.20000
AFIX   0
C9    1    0.514844    0.048224    0.329153    11.00000    0.03638    0.02606 =
         0.05504    0.00120   -0.02474    0.00313
AFIX  23
H9A   2    0.536790    0.088615    0.384609    11.00000   -1.20000
H9B   2    0.559113   -0.027685    0.331744    11.00000   -1.20000
AFIX   0
C10   1    0.302996    0.542928    0.283591    11.00000    0.03059    0.02443 =
         0.04178   -0.00388   -0.01204   -0.00309
AFIX  23
H10A  2    0.265566    0.621117    0.286256    11.00000   -1.20000
H10B  2    0.386499    0.537305    0.302385    11.00000   -1.20000
AFIX   0
C11   1    0.206194    0.510261    0.138356    11.00000    0.03755    0.02125 =
         0.03715    0.00034   -0.01671    0.00023
AFIX  23
H11A  2    0.225771    0.482380    0.062638    11.00000   -1.20000
H11B  2    0.164679    0.587029    0.134329    11.00000   -1.20000
AFIX   0
C12   1    0.090564    0.474987    0.338392    11.00000    0.02705    0.01891 =
         0.04066    0.00078   -0.00607    0.00459
AFIX  23
H12A  2    0.034810    0.424194    0.393234    11.00000   -1.20000
H12B  2    0.043267    0.549983    0.343758    11.00000   -1.20000
AFIX   0
MN1   3    0.175510    0.230414    0.726542    11.00000    0.03630    0.02778 =
         0.03445   -0.00256   -0.01192   -0.00028
FE1   4    0.330392    0.268764    0.248851    11.00000    0.02437    0.02048 =
         0.03372   -0.00292   -0.01098   -0.00075
N1    5    0.113003    0.440829    0.222268    11.00000    0.01969    0.02357 =
         0.04231    0.00410   -0.01180    0.00087
N2    5    0.165614    0.326236    0.214552    11.00000    0.02987    0.01893 =
         0.04209   -0.00188   -0.01366    0.00363
N3    5    0.318666    0.150506    0.155649    11.00000    0.02874    0.01805 =
         0.04063   -0.00526   -0.02013    0.00086
N4    5    0.385153    0.040308    0.160579    11.00000    0.03800    0.02932 =
         0.03630   -0.01306   -0.01236    0.00593
N5    5    0.566683    0.102070    0.215595    11.00000    0.02934    0.01995 =
         0.05414   -0.01013   -0.01773   -0.00004
N6    5    0.518761    0.216521    0.210566    11.00000    0.02312    0.01677 =
         0.04690   -0.00688   -0.01548    0.00627
N7    5    0.401971    0.401158    0.156943    11.00000    0.02836    0.02091 =
         0.03445    0.00466   -0.00802    0.00031
N8    5    0.328526    0.510050    0.167547    11.00000    0.03182    0.02934 =
         0.03413   -0.00396   -0.01126    0.00329
N9    5    0.213458    0.475152    0.370100    11.00000    0.03567    0.01117 =
         0.04117   -0.00310   -0.01536    0.00145
N10   5    0.270838    0.362822    0.379683    11.00000    0.03054    0.02076 =
         0.03449   -0.00270   -0.01659    0.00524
N11   5    0.306710    0.154620    0.376818    11.00000    0.02614    0.02908 =
         0.03269   -0.00688   -0.00981    0.00383
N12   5    0.372486    0.042188    0.364808    11.00000    0.03979    0.01693 =
         0.03084   -0.00615   -0.00631    0.00517
O1    6    0.046519    0.303787    0.088444    11.00000    0.04383    0.04294 =
         0.05375   -0.00483   -0.02912    0.00009
O2    6    0.168113    0.083315    0.085329    11.00000    0.04950    0.03299 =
         0.07660   -0.01960   -0.03247   -0.00289
O3    6    0.721158    0.263147    0.092601    11.00000    0.02468    0.04408 =
         0.05099   -0.00419    0.00247   -0.00057
O4    6    0.594892    0.485377    0.113721    11.00000    0.03097    0.03001 =
         0.06209    0.00120   -0.01688   -0.00641
O5    6    0.185656    0.354621    0.576844    11.00000    0.04060    0.02189 =
         0.03918   -0.00513   -0.01122    0.00364
O6    6    0.268466    0.129392    0.573104    11.00000    0.04371    0.02196 =
         0.03245   -0.00163   -0.01333    0.00036
O7    6    0.159921    0.097996    0.854937    11.00000    0.08805    0.03906 =
         0.03918    0.00485   -0.02506   -0.02590
AFIX   3
H7C   2    0.114931    0.046546    0.849457    11.00000   -1.20000
H7D   2    0.133711    0.120356    0.922677    11.00000   -1.20000
AFIX   0
O8    6   -0.017153    0.207574    0.711731    11.00000    0.04448    0.09026 =
         0.05201    0.00677   -0.01678   -0.02549
AFIX   3
H8C   2   -0.076643    0.218294    0.775071    11.00000   -1.20000
H8D   2   -0.037813    0.244174    0.654341    11.00000   -1.20000
AFIX   0
O9    6    0.093355    0.345767    0.853998    11.00000    0.06630    0.03195 =
         0.04194   -0.00573   -0.01745   -0.00405
AFIX   3
H9C   2    0.133065    0.404817    0.840858    11.00000   -1.20000
H9D   2    0.093805    0.314967    0.920388    11.00000   -1.20000
AFIX   0
O10   6    0.378194    0.250444    0.716959    11.00000    0.04395    0.06611 =
         0.06282   -0.01556   -0.01866   -0.01163
AFIX   3
H10C  2    0.436434    0.223664    0.659069    11.00000   -1.20000
H10D  2    0.397714    0.227184    0.779239    11.00000   -1.20000
AFIX   6
O11   6    0.171563    0.548976    0.816687    11.00000    0.03339    0.04044 =
         0.06801   -0.00423   -0.02375   -0.00391
H11C  2    0.095328    0.584869    0.823223    11.00000   -1.50000
H11D  2    0.208184    0.586259    0.851882    11.00000   -1.50000
O12   6    0.883379    0.103313    0.176716    11.00000    0.04140    0.03673 =
         0.08093   -0.00963   -0.03566    0.00101
AFIX   3
H12D  2    0.937776    0.124655    0.207159    11.00000   -1.20000
H12C  2    0.834048    0.159866    0.158575    11.00000   -1.20000
AFIX   5
O13   6    0.764972    0.158323    0.887711    11.00000    0.06756    0.03976 =
         0.04412   -0.00776   -0.00856   -0.01874
H13A  2    0.775792    0.186617    0.944886    11.00000   -1.50000
H13B  2    0.776328    0.087590    0.903181    11.00000   -1.50000
O14   6    0.486399    0.277846    0.888023    11.00000    0.08990    0.04222 =
         0.06407    0.00317   -0.03327   -0.01636
AFIX   3
H14B  2    0.482850    0.344371    0.856003    11.00000   -1.20000
H14A  2    0.566404    0.249044    0.876787    11.00000   -1.20000
AFIX   5
O15   6    0.757668    0.414063    0.423976    11.00000    0.10061    0.05982 =
         0.07295   -0.01528   -0.00569   -0.03456
H15A  2    0.805043    0.444485    0.361719    11.00000   -1.50000
H15B  2    0.682565    0.453056    0.435783    11.00000   -1.50000
O16   6    0.790589    0.098220    0.421468    11.00000    0.13820    0.06392 =
         0.07811   -0.00089   -0.03119   -0.04092
H16A  2    0.762571    0.048686    0.475762    11.00000   -1.50000
H16B  2    0.857611    0.064108    0.375812    11.00000   -1.50000
O17   6    0.569473    0.257690    0.513846    11.00000    0.10286    0.11746 =
         0.09815   -0.03464    0.00150   -0.04865
AFIX   3
H17A  2    0.646997    0.260223    0.519475    11.00000   -1.20000
H17B  2    0.576405    0.241684    0.445813    11.00000   -1.20000
AFIX   5
O18   6    0.916960    0.237018    0.514818    11.00000    0.16201    0.08180 =
         0.09664    0.00209   -0.08169   -0.03492
H18A  2    0.905376    0.178909    0.486660    11.00000   -1.50000
H18B  2    0.886009    0.291971    0.476527    11.00000   -1.50000
AFIX   0
HKLF 4


REM  180110cc_0m inP-1
REM wR2 = 0.3283, GooF = S = 1.073, Restrained GooF = 1.073 for all data
REM R1 = 0.1188 for 2950 Fo > 4sig(Fo) and 0.1660 for all 5010 data
REM 380 parameters refined using 0 restraints

END

WGHT      0.2000      0.0000

REM Highest difference peak  4.391,  deepest hole -0.765,  1-sigma level  0.237
Q1    1   0.6733  0.1247  0.2483  11.00000  0.05    4.39
Q2    1   0.1565  0.6201  0.2777  11.00000  0.05    4.09
Q3    1   0.0046  0.4129  0.2452  11.00000  0.05    3.36
Q4    1   0.5016 -0.0920  0.2681  11.00000  0.05    3.08
Q5    1   1.0030 -0.0227  0.2463  11.00000  0.05    1.29
;
_shelx_res_checksum   96210

_shelx_hkl_file
;
  -1   0   0   39.46    2.15
   1   0   0   41.48    2.29
  -2   0   0  368.26   17.65
   2   0   0  373.84   18.54
  -3   0   0  124.39    6.80
   3   0   0  137.43    7.23
  -4   0   0   21.12    2.13
   4   0   0   11.23    1.87
  -5   0   0    0.73    1.09
   5   0   0    0.57    1.12
  -6   0   0  111.61    6.99
   6   0   0  124.06    7.43
  -7   0   0    2.31    1.72
   7   0   0    1.34    1.71
  -8   0   0   23.02    3.38
   8   0   0   12.97    2.96
  -9   0   0    3.17    2.22
   9   0   0   -0.07    1.90
 -10   0   0    6.50    2.87
  10   0   0    4.50    2.59
 -11   0   0   -2.22    2.38
  11   0   0   -0.16    2.42
 -12   0   0    9.62    3.35
  12   0   0    7.02    3.23
 -13   0   0    4.53    3.52
 -13   1   0    7.58    3.57
 -12   1   0    2.56    2.82
 -11   1   0    5.57    3.19
  10  -1   0    1.13    2.31
 -10   1   0    2.07    2.50
   9  -1   0    6.62    2.48
  -9   1   0   13.58    3.12
   8  -1   0    3.99    2.12
  -8   1   0    8.77    2.63
   7  -1   0   66.63    5.28
  -7   1   0   67.46    5.21
   6  -1   0   43.79    3.78
  -6   1   0   41.22    3.74
   5  -1   0  225.73   12.55
  -5   1   0  242.12   12.20
   4  -1   0   14.43    1.82
  -4   1   0   18.47    2.16
   3  -1   0   18.63    1.86
  -3   1   0   21.01    1.59
  -3   1   0   22.06    2.14
   2  -1   0   34.36    2.27
  -2   1   0   33.43    2.09
  -2   1   0   34.26    2.43
  -1   1   0  323.50   15.16
  -1   1   0  322.63   15.36
  -1  -1   0  908.46   41.20
   1   1   0  858.83   43.16
  -2  -1   0    0.60    0.58
   2   1   0    0.35    0.70
  -3  -1   0   28.51    2.14
   3   1   0   18.32    2.15
  -4  -1   0    7.32    1.38
   4   1   0    4.46    1.31
  -5  -1   0  182.49    9.63
   5   1   0  184.53   10.38
  -6  -1   0    0.30    1.18
   6   1   0   -0.98    1.36
  -7  -1   0   59.51    4.67
   7   1   0   62.13    5.10
  -8  -1   0    1.67    1.81
   8   1   0   -0.55    1.76
  -9  -1   0    2.53    2.18
   9   1   0    6.75    2.45
 -10  -1   0    4.67    2.45
  10   1   0   -1.08    1.96
 -11  -1   0   12.15    3.32
  11   1   0   10.76    3.38
 -12  -1   0    1.42    2.96
  12   1   0   -0.46    2.57
 -13  -1   0    2.33    3.51
  13   1   0    3.70    3.16
 -12   2   0    9.58    3.97
 -11   2   0   -0.71    2.68
 -10   2   0    0.62    2.68
   9  -2   0    0.66    2.06
  -9   2   0   -2.47    2.19
   8  -2   0   64.69    5.29
  -8   2   0   58.04    5.26
   7  -2   0    1.16    1.65
  -7   2   0    1.22    1.92
   6  -2   0   56.98    4.51
  -6   2   0   62.07    4.70
   5  -2   0    4.20    1.36
  -5   2   0    3.97    0.96
  -5   2   0    4.23    1.76
   4  -2   0    4.99    1.20
  -4   2   0    8.74    1.69
  -4   2   0    7.60    1.12
   3  -2   0  160.46    8.49
  -3   2   0  160.48    8.14
  -3   2   0  165.47    8.58
   2  -2   0   58.10    3.17
  -2   2   0   57.01    3.51
  -2   2   0   51.18    3.39
  -1   2   0    7.21    1.04
  -1   2   0    9.30    1.16
   0   2   0  175.01    8.29
   0   2   0  162.36    8.17
  -1  -2   0   15.21    1.23
   1   2   0   17.19    1.46
   1   2   0   16.01    1.49
  -2  -2   0   79.23    4.30
   2   2   0   81.74    4.25
   2   2   0   79.86    4.79
  -3  -2   0   34.86    2.40
   3   2   0   30.39    2.74
   3   2   0   32.74    2.10
  -4  -2   0    7.57    1.37
   4   2   0    6.90    0.81
   4   2   0    9.93    1.75
  -5  -2   0   62.58    4.08
   5   2   0   56.05    4.49
  -6  -2   0   44.71    3.69
   6   2   0   41.63    4.04
  -7  -2   0   18.22    2.70
   7   2   0   14.39    2.78
  -8  -2   0    2.19    1.79
   8   2   0   -0.14    1.81
  -9  -2   0    4.69    2.23
   9   2   0    8.30    2.68
 -10  -2   0   30.35    4.12
  10   2   0   32.13    4.63
 -11  -2   0    1.06    2.52
  11   2   0    0.43    2.28
 -12  -2   0    6.90    3.21
  12   2   0    4.36    2.98
 -13  -2   0    5.60    3.36
  13   2   0    7.52    3.42
 -12   3   0    2.13    3.41
 -11   3   0   12.33    3.61
 -10   3   0   21.54    4.24
  -9   3   0    4.40    2.52
  -8   3   0   49.58    5.49
   7  -3   0  137.17    8.44
  -7   3   0  136.69    8.64
   6  -3   0    1.15    1.31
  -6   3   0   -0.10    0.99
  -6   3   0   -1.80    1.69
   5  -3   0   80.25    5.09
   4  -3   0    1.70    0.98
  -4   3   0    1.98    1.01
  -4   3   0    1.27    1.40
   3  -3   0   18.21    1.78
  -3   3   0   25.14    2.57
  -3   3   0   24.43    2.22
  -2   3   0  207.69   10.54
  -2   3   0  207.74   10.46
  -1   3   0  221.66   11.39
  -1   3   0  238.79   11.41
   0   3   0   39.47    2.66
   0   3   0   43.17    3.00
   0   3   0   44.05    2.47
  -1  -3   0   28.17    1.84
   1   3   0   23.02    2.24
   1   3   0   23.11    2.07
  -2  -3   0   73.88    4.35
   2   3   0   81.73    4.50
   2   3   0   82.66    4.88
  -3  -3   0    9.52    1.35
   3   3   0    4.66    1.47
   3   3   0    7.88    1.14
  -4  -3   0   84.92    4.71
   4   3   0   74.36    5.23
  -5  -3   0   76.27    4.66
   5   3   0   70.53    3.99
   5   3   0   79.51    5.40
  -6  -3   0    0.52    1.28
   6   3   0    1.17    1.50
  -7  -3   0   94.41    6.24
   7   3   0   98.79    7.04
  -8  -3   0    5.58    2.05
   8   3   0    9.88    2.67
  -9  -3   0    0.77    1.80
   9   3   0    1.93    2.10
 -10  -3   0    2.40    2.25
  10   3   0    0.78    2.10
 -11  -3   0   10.46    3.02
  11   3   0   11.15    3.34
 -12  -3   0    0.75    2.61
  12   3   0   -0.88    2.51
  13   3   0    9.29    3.60
 -12   4   0    1.07    3.53
 -11   4   0    7.84    3.57
 -10   4   0    4.02    2.88
  -9   4   0    2.33    2.66
  -8   4   0    9.49    2.80
  -7   4   0    6.23    2.62
  -6   4   0  119.90    7.01
  -6   4   0  120.39    7.69
   5  -4   0    1.08    1.18
  -5   4   0   -1.69    1.51
  -5   4   0   -0.36    1.12
   4  -4   0   34.37    2.52
  -4   4   0   32.02    3.02
  -4   4   0   27.06    3.21
  -3   4   0   37.15    3.09
  -3   4   0   30.14    2.96
  -2   4   0   13.97    1.91
  -2   4   0   13.65    1.94
  -1   4   0    2.45    1.08
  -1   4   0    2.88    1.14
   0   4   0  180.34    9.42
   0   4   0  192.02    9.35
   0   4   0  187.14    9.60
  -1  -4   0  252.79   12.03
   1   4   0  236.15   12.59
   1   4   0  250.26   12.31
  -2  -4   0   11.96    1.42
   2   4   0    7.77    1.31
   2   4   0    9.95    1.45
  -3  -4   0   26.72    2.26
   3   4   0   28.14    2.79
   3   4   0   28.20    2.47
  -4  -4   0   86.43    4.94
   4   4   0   80.39    5.52
   4   4   0   79.67    4.70
  -5  -4   0   25.12    2.53
   5   4   0   21.24    2.07
   5   4   0   25.41    3.01
  -6  -4   0   31.30    3.16
   6   4   0   24.18    3.33
  -7  -4   0   36.19    3.87
   7   4   0   46.72    4.58
  -8  -4   0   10.15    2.37
   8   4   0    7.53    2.64
  -9  -4   0    4.29    2.08
   9   4   0    6.13    2.42
 -10  -4   0    1.00    2.06
  10   4   0    1.37    2.04
 -11  -4   0    4.69    2.63
  11   4   0    5.28    2.80
  12   4   0    4.04    3.07
  13   4   0    3.66    3.17
 -11   5   0   -1.23    2.55
 -10   5   0    7.53    3.45
  -9   5   0    9.87    3.36
  -8   5   0    2.31    2.68
  -7   5   0   18.64    3.52
  -6   5   0   26.29    3.89
  -6   5   0   30.03    3.33
  -5   5   0   56.21    4.66
  -5   5   0   48.28    4.13
  -4   5   0   10.00    2.24
  -4   5   0    9.86    2.00
  -3   5   0   15.35    2.37
  -3   5   0   12.71    2.09
  -2   5   0   10.57    1.87
  -2   5   0    7.46    1.78
  -1   5   0    5.31    1.40
  -1   5   0    7.08    1.52
   0   5   0  112.57    6.54
   0   5   0  115.95    6.06
  -1  -5   0    3.35    0.93
   1   5   0    3.78    1.22
   1   5   0    0.78    0.84
  -2  -5   0   19.82    2.00
   2   5   0   14.41    1.97
   2   5   0   14.99    1.99
  -3  -5   0   22.67    2.41
   3   5   0   19.92    2.28
   3   5   0   21.27    2.58
  -4  -5   0   41.04    3.26
   4   5   0   38.44    3.65
   4   5   0   42.59    3.20
  -5  -5   0  192.14   10.08
   5   5   0  181.92    9.69
   5   5   0  196.48   11.10
  -6  -5   0   26.00    2.93
   6   5   0   24.32    3.46
  -7  -5   0   -0.10    1.48
   7   5   0    1.54    2.14
  -8  -5   0   30.70    3.72
   8   5   0   27.44    4.04
  -9  -5   0   20.34    3.34
   9   5   0   12.85    3.27
 -10  -5   0    2.87    2.21
  10   5   0    1.32    2.24
  11   5   0   37.36    5.28
  12   5   0    1.36    2.84
 -11   6   0    0.45    3.31
 -10   6   0    3.82    2.92
  -9   6   0    3.00    3.17
  -8   6   0   34.73    4.83
  -7   6   0   18.64    3.50
  -6   6   0    5.47    2.24
  -6   6   0    4.68    2.36
  -5   6   0    8.81    2.43
  -5   6   0    3.95    2.05
  -4   6   0   19.73    2.84
  -4   6   0   13.64    2.56
  -3   6   0   34.43    3.62
  -3   6   0   38.26    3.56
  -2   6   0   10.31    2.09
  -2   6   0    8.06    1.94
  -1   6   0   48.40    3.60
  -1   6   0   40.18    3.79
   0  -6   0  124.16    5.81
   0  -6   0  131.71    6.97
   0   6   0  125.05    7.40
  -1  -6   0   -0.27    0.85
   1   6   0   -1.76    0.84
   1   6   0   -2.94    0.82
  -2  -6   0    8.11    1.47
   2   6   0    6.64    1.60
   2   6   0    8.76    1.78
   3   6   0   61.55    4.52
  -4  -6   0  162.28    9.26
   4   6   0  171.47   10.14
   4   6   0  185.66    9.38
  -5  -6   0   10.46    2.00
   5   6   0    6.90    1.63
   5   6   0    7.42    2.10
  -6  -6   0  104.75    6.63
   6   6   0  103.92    7.38
  -7  -6   0    3.27    1.60
   7   6   0    1.29    2.04
  -8  -6   0   28.89    3.63
   8   6   0   42.03    4.87
  -9  -6   0   24.89    3.66
   9   6   0   27.24    4.34
  10   6   0   25.17    4.43
  11   6   0   -0.40    2.41
  12   6   0   12.35    3.81
 -11   7   0    6.19    3.66
 -10   7   0    2.27    3.21
  -9   7   0   19.49    4.12
  -8   7   0   -2.58    2.15
  -7   7   0   24.72    4.27
  -6   7   0    1.41    1.91
  -6   7   0    0.24    2.31
  -5   7   0    0.25    2.06
  -5   7   0   -2.58    1.66
  -4   7   0   -2.15    1.56
  -4   7   0   -0.41    1.94
  -3   7   0  184.14   10.49
  -3   7   0  192.13   10.69
  -2   7   0   -0.89    1.50
  -2   7   0   -0.95    1.35
  -1   7   0   43.35    4.14
  -1   7   0   46.30    3.72
   0  -7   0   -0.23    1.05
   0  -7   0    0.11    0.87
   0   7   0    2.25    1.54
  -1  -7   0   14.25    1.97
   1   7   0   13.64    2.37
   1   7   0    9.20    1.65
  -2  -7   0   33.61    2.96
   2   7   0   39.59    3.71
   2   7   0   34.90    3.18
  -3  -7   0  104.16    6.42
   3   7   0  105.75    6.80
   3   7   0  115.28    6.79
  -4  -7   0    0.34    1.50
   4   7   0    0.90    1.43
   4   7   0   -0.16    1.48
  -5  -7   0  178.03   10.14
   5   7   0  190.48   11.14
   5   7   0  180.84   10.06
  -6  -7   0    3.21    1.79
   6   7   0    2.52    1.98
  -7  -7   0   30.25    3.67
   7   7   0   32.63    4.47
   8   7   0    2.32    2.08
   9   7   0   20.04    3.78
  10   7   0    3.61    2.80
  11   7   0   24.76    4.65
  12   7   0   -2.25    2.39
 -10   8   0   20.00    4.54
  -9   8   0    2.32    2.95
  -8   8   0   20.10    4.30
  -7   8   0    1.04    2.84
  -6   8   0   12.78    3.34
  -6   8   0    8.16    2.44
  -5   8   0    2.87    2.18
  -5   8   0    3.16    2.50
  -4   8   0   27.72    4.03
  -4   8   0   36.93    4.53
  -3   8   0   67.69    5.35
  -3   8   0   61.99    5.17
  -2   8   0  332.97   17.83
  -2   8   0  362.64   18.19
  -1   8   0    6.72    2.22
  -1   8   0    5.77    1.95
   0  -8   0  106.63    5.08
   0   8   0   79.02    6.36
  -1  -8   0   16.88    2.30
   1   8   0   14.93    2.67
   1   8   0   14.78    1.96
  -2  -8   0   40.81    3.56
   2   8   0   47.54    4.26
   2   8   0   41.14    3.75
  -3  -8   0    1.26    1.41
   3   8   0   -0.92    1.48
   3   8   0    2.48    1.61
  -4  -8   0  146.60    8.68
   4   8   0  141.32    8.70
   4   8   0  152.95    9.16
  -5  -8   0    4.41    1.92
   5   8   0    0.79    1.70
   5   8   0    1.95    1.96
  -6  -8   0   13.29    2.66
   6   8   0   11.38    2.78
   7   8   0    2.45    2.23
   8   8   0    4.13    2.54
   9   8   0    5.38    2.75
  10   8   0   33.62    5.15
  11   8   0    3.94    2.86
  -9   9   0    5.65    3.47
  -8   9   0    8.16    3.21
  -7   9   0    6.39    3.51
  -6   9   0   -0.24    2.67
  -6   9   0    1.35    2.22
  -5   9   0    3.44    2.25
  -5   9   0    2.03    2.59
  -4   9   0   -1.10    2.02
  -4   9   0    0.93    2.29
  -3   9   0   76.25    6.01
  -3   9   0   73.84    5.85
  -2   9   0    2.07    2.02
  -2   9   0    2.25    2.02
  -1   9   0  160.62    9.94
   0  -9   0    3.71    1.62
   0  -9   0    2.20    1.24
   0   9   0    0.89    1.89
  -1  -9   0   28.42    3.29
   1   9   0   26.76    3.74
  -2  -9   0    2.12    1.46
   2   9   0    3.97    2.07
   2   9   0   -0.48    1.50
  -3  -9   0   57.26    4.54
   3   9   0   62.79    5.19
   3   9   0   54.69    4.85
  -4  -9   0    7.01    2.22
   4   9   0    7.46    2.48
   4   9   0    2.67    2.17
  -5  -9   0   18.50    3.16
   5   9   0   26.07    3.79
   5   9   0   32.00    3.94
   6   9   0   -2.89    1.79
   7   9   0    3.10    2.47
   8   9   0   -0.04    2.37
   9   9   0    2.47    2.75
  10   9   0    1.31    2.65
  11   9   0    7.11    3.23
  -9  10   0    2.20    3.50
  -8  10   0   21.04    4.82
  -7  10   0    0.33    2.67
  -6  10   0    3.60    2.44
  -6  10   0    1.07    2.54
  -5  10   0    5.64    3.19
  -5  10   0    5.80    2.60
  -4  10   0   15.42    3.40
  -4  10   0   17.34    3.63
  -3  10   0   -0.82    2.04
  -3  10   0    0.19    1.73
  -2  10   0   56.29    5.05
  -2  10   0   60.14    5.27
   1 -10   0    0.73    1.51
   1 -10   0    0.47    1.30
  -1  10   0   -0.53    1.87
   0 -10   0    8.96    2.24
   0 -10   0   17.94    2.28
   0  10   0   16.18    3.27
  -1 -10   0   -0.13    1.47
   1  10   0    3.40    2.06
  -2 -10   0    0.36    1.56
   2  10   0    1.49    1.96
  -3 -10   0    2.95    1.85
   3  10   0   -1.10    1.91
   4  10   0   89.10    6.72
   4  10   0   92.03    6.59
   5  10   0    5.32    2.45
   5  10   0    3.17    2.15
   6  10   0   13.33    3.36
   7  10   0   13.53    3.56
   8  10   0   14.12    3.58
   9  10   0    4.65    3.10
  10  10   0    7.93    3.19
  11  10   0    1.63    2.79
  -8  11   0   -0.15    3.03
  -7  11   0    2.22    3.03
  -6  11   0    2.24    2.75
  -6  11   0    1.85    2.47
  -5  11   0    2.44    2.29
  -5  11   0    3.92    2.88
  -4  11   0    5.22    2.76
  -4  11   0    1.69    2.53
  -3  11   0    7.33    2.72
  -3  11   0    5.29    2.60
  -2  11   0    1.38    2.19
   1 -11   0   17.73    2.49
   1 -11   0   13.84    2.86
  -1  11   0   13.98    3.15
   0 -11   0   -0.51    1.59
   0  11   0   -1.20    1.69
  -1 -11   0    9.09    2.26
   1  11   0    7.68    2.50
  -2 -11   0   15.96    2.78
   2  11   0   14.07    3.17
   3  11   0   38.40    4.70
   4  11   0    1.43    1.92
   5  11   0   89.96    6.72
   6  11   0    0.27    2.51
   7  11   0    9.23    3.24
   8  11   0    3.02    2.87
   9  11   0    4.39    2.98
  10  11   0   -0.56    2.43
  -7  12   0   -1.03    3.05
  -6  12   0    0.04    2.46
  -6  12   0    2.40    3.07
  -5  12   0    4.22    2.43
  -5  12   0    1.19    2.87
  -4  12   0   10.86    3.24
  -4  12   0    9.01    3.41
  -3  12   0    0.51    2.31
   2 -12   0   29.31    3.42
   2 -12   0   16.87    3.44
  -2  12   0   31.88    4.52
   1 -12   0    1.39    2.00
   1 -12   0    0.34    1.63
  -1  12   0   -0.88    1.94
   0 -12   0    0.52    1.98
   0  12   0   -0.34    1.83
  -1 -12   0    2.93    2.01
   1  12   0   -0.65    1.77
   2  12   0    1.39    1.95
   3  12   0    0.16    1.98
   4  12   0   25.06    4.00
   5  12   0    7.69    2.68
   8  12   0   -2.62    2.45
   9  12   0   -0.63    2.63
  -6  13   0    2.02    2.84
  -6  13   0   -1.03    3.02
  -5  13   0   10.27    3.21
  -5  13   0   -0.54    3.29
  -4  13   0    0.93    2.55
   3 -13   0   14.24    3.41
   3 -13   0   15.13    2.83
  -3  13   0    9.01    3.19
   2 -13   0    2.63    2.53
   2 -13   0   -0.13    2.07
  -2  13   0    2.08    2.48
   1 -13   0    6.76    2.66
   1 -13   0    7.26    2.34
  -1  13   0    4.86    2.81
   0  13   0    3.76    2.30
   1  13   0   20.88    3.76
   2  13   0    5.15    2.41
   3  13   0   19.15    3.72
   4  13   0    6.45    2.59
   5  13   0   13.36    3.18
   4 -14   0    4.62    2.74
   4 -14   0    7.26    3.55
  -4  14   0    4.42    3.00
   3 -14   0    1.20    2.68
   3 -14   0    0.21    2.34
  -3  14   0    1.93    2.39
  -2  14   0    3.99    2.65
  -1  14   0   -2.20    2.20
   0  14   0    3.02    2.47
   1  14   0    2.39    2.29
   2  14   0   12.33    3.19
   3  14   0    3.60    2.50
   4  14   0   18.47    3.89
   5  14   0    4.88    2.63
  -2  15   0    5.70    2.82
  -1  15   0    6.11    3.40
   0  15   0    2.08    2.64
   1  15   0    7.03    2.94
   2  15   0    2.06    2.54
   3  15   0   17.18    3.93
   4  15   0    2.50    2.51
   5  15   0    1.90    2.61
   4  15  -1    0.28    2.21
   3  15  -1    5.22    2.76
   2  15  -1   -0.40    2.14
   1  15  -1    9.31    3.14
   0  15  -1   -0.77    2.24
  -1  15  -1   16.18    3.97
   5  14  -1    1.86    2.24
   4  14  -1    7.01    2.72
   3  14  -1    4.39    2.47
   2  14  -1    0.65    2.23
   1  14  -1    1.29    2.08
   0  14  -1   24.42    4.45
  -1  14  -1    2.19    2.30
   1 -14   1    0.65    2.41
  -2  14  -1    5.08    2.76
   2 -14   1    2.18    3.04
  -3  14  -1    0.43    2.34
   3 -14   1    1.93    2.90
   3 -14   1   -0.07    2.24
  -4  14  -1   -0.35    2.39
   4 -14   1   -0.68    2.59
   4 -14   1    1.03    2.54
   5  13  -1   38.84    5.06
   4  13  -1    5.02    2.54
   3  13  -1    0.71    2.09
   2  13  -1    0.48    1.95
   1  13  -1    5.15    2.53
   0  13  -1   -0.62    1.99
   0 -13   1   -0.96    2.10
  -1  13  -1   12.42    3.23
   1 -13   1   14.40    3.29
  -2  13  -1    4.89    2.37
   2 -13   1    1.75    2.16
   2 -13   1    1.96    2.57
  -3  13  -1    3.82    2.29
   3 -13   1    3.00    2.14
   3 -13   1    2.59    2.64
  -4  13  -1    1.33    2.36
   4 -13   1   -2.45    2.19
   4 -13   1    0.37    2.42
  -5  13  -1    6.67    3.04
  -6  13  -1   -0.63    3.00
  -6  13  -1    0.74    2.37
   9  12  -1    2.52    2.78
   8  12  -1    2.44    3.09
   5  12  -1   -1.04    1.87
   4  12  -1    4.12    2.30
   3  12  -1   -0.84    1.93
   2  12  -1   48.64    4.99
  -2 -12   1   53.22    5.06
   1  12  -1   -0.06    1.74
  -1 -12   1    1.43    2.00
   0  12  -1   28.02    4.23
   0 -12   1   26.71    3.94
  -1  12  -1   -0.27    1.81
   1 -12   1   -1.80    2.02
  -2  12  -1   14.34    3.45
   2 -12   1   14.42    3.37
   2 -12   1   20.00    2.96
  -3  12  -1    3.81    2.56
   3 -12   1    4.69    2.25
   3 -12   1    2.87    2.47
  -4  12  -1    7.20    2.77
  -5  12  -1   -1.44    2.68
  -5  12  -1    2.35    2.36
  -6  12  -1    1.38    2.67
  -6  12  -1    8.78    3.51
  -7  12  -1   -1.10    3.20
  10  11  -1   -1.30    2.17
   9  11  -1   -0.41    2.43
   8  11  -1    1.86    2.75
   7  11  -1    9.32    3.08
   6  11  -1   20.60    3.96
   5  11  -1    1.81    2.00
   4  11  -1    0.20    1.72
   3  11  -1   14.08    3.07
  -3 -11   1   14.26    2.88
   2  11  -1    0.45    1.86
  -2 -11   1    1.29    1.71
   1  11  -1   37.48    4.67
  -1 -11   1   31.72    3.94
   0  11  -1    2.89    1.97
   0 -11   1    0.14    1.60
  -1  11  -1   16.31    3.26
   1 -11   1   15.28    3.16
   1 -11   1   17.97    2.76
  -2  11  -1    6.08    2.26
   2 -11   1    5.12    1.91
   2 -11   1    1.51    1.92
  -3  11  -1    3.57    2.35
  -4  11  -1    5.60    3.10
  -4  11  -1    8.86    2.78
  -5  11  -1   19.10    4.18
  -5  11  -1   11.75    3.04
  -6  11  -1    1.32    3.12
  -6  11  -1   -0.99    2.18
  -7  11  -1    3.59    3.23
  -8  11  -1   10.98    3.73
  10  10  -1    1.23    2.42
   9  10  -1   -0.13    2.45
   8  10  -1    7.34    2.94
   7  10  -1    4.27    2.80
   6  10  -1   -0.60    2.08
   5  10  -1    1.33    1.71
   5  10  -1    0.42    1.98
  -5 -10   1    3.01    2.23
   4  10  -1    6.13    2.26
   4  10  -1    5.20    2.28
  -4 -10   1    3.16    2.52
   3  10  -1    8.07    2.38
  -3 -10   1    5.01    2.08
   2  10  -1  123.33    8.04
  -2 -10   1  121.25    7.69
   1  10  -1   28.18    3.71
  -1 -10   1   22.81    3.05
   0  10  -1   15.25    3.06
   0 -10   1   10.61    2.41
  -1  10  -1    0.35    1.72
   1 -10   1    3.02    1.82
   1 -10   1    2.06    1.36
  -2  10  -1    8.84    2.51
   2 -10   1    7.93    1.91
   2 -10   1    6.83    2.53
  -3  10  -1    1.27    2.34
  -3  10  -1    0.85    1.97
  -4  10  -1   18.94    3.28
  -4  10  -1   17.33    3.66
  -5  10  -1    1.74    2.71
  -5  10  -1    0.90    2.12
  -6  10  -1    9.26    3.50
  -6  10  -1   13.22    3.40
  -7  10  -1    0.55    2.60
  -8  10  -1    3.22    3.12
  -9  10  -1    5.85    3.35
  11   9  -1    1.10    2.44
  10   9  -1    7.02    2.83
   9   9  -1   10.23    3.25
   8   9  -1    3.40    2.54
   7   9  -1   18.40    3.73
   6   9  -1    3.62    2.19
  -6  -9   1    1.20    2.07
   5   9  -1    1.44    1.99
   5   9  -1   -0.45    1.54
  -5  -9   1   -0.49    1.86
   4   9  -1    6.24    2.35
   4   9  -1    8.04    2.24
  -4  -9   1    2.49    2.10
   3   9  -1   14.97    2.61
   3   9  -1   14.21    2.71
  -3  -9   1   12.80    2.54
   2   9  -1    1.59    1.61
   2   9  -1    4.22    1.99
  -2  -9   1    3.45    1.72
   1   9  -1   60.44    5.06
  -1  -9   1   53.52    4.41
   0   9  -1   21.40    3.29
   0  -9   1   18.52    2.92
  -1   9  -1   23.85    3.62
   1  -9   1   23.56    2.71
   1  -9   1   32.28    3.65
  -2   9  -1    4.74    1.95
  -3   9  -1   20.49    3.44
  -3   9  -1   33.40    4.03
  -4   9  -1   -1.06    1.75
  -4   9  -1   -1.37    2.09
  -5   9  -1   84.66    6.49
  -5   9  -1   81.68    6.31
  -6   9  -1    1.01    2.49
  -6   9  -1    2.72    2.32
  -7   9  -1    3.78    3.02
  -8   9  -1    2.86    3.01
  -9   9  -1   -3.38    2.78
  11   8  -1    2.97    2.54
  10   8  -1    6.78    2.85
   9   8  -1    6.93    2.67
   8   8  -1   31.15    4.77
   7   8  -1    3.76    2.39
  -7  -8   1    5.22    2.28
   6   8  -1   21.47    3.54
  -6  -8   1   12.11    2.82
   5   8  -1   -0.52    1.35
   5   8  -1    3.65    2.27
  -5  -8   1    0.97    1.77
   4   8  -1    8.68    2.38
   4   8  -1    9.26    2.22
  -4  -8   1   12.33    2.61
   3   8  -1   12.57    2.47
   3   8  -1   19.21    2.74
  -3  -8   1   16.69    2.61
   2   8  -1   70.68    5.50
   2   8  -1   78.46    5.29
  -2  -8   1   75.23    5.17
   1   8  -1   37.37    2.95
   1   8  -1   21.24    3.17
  -1  -8   1   32.60    3.18
   0   8  -1   92.13    6.29
   0  -8   1   91.35    5.82
   0  -8   1   90.41    4.99
  -1   8  -1    1.22    1.66
   1  -8   1    3.04    1.40
   1  -8   1    3.25    1.62
  -2   8  -1    2.50    1.91
  -2   8  -1    1.43    1.71
  -3   8  -1   89.22    6.08
  -3   8  -1   75.18    6.00
  -4   8  -1   67.52    5.66
  -4   8  -1   76.25    5.83
  -5   8  -1    3.59    2.35
  -5   8  -1   -1.47    1.71
  -6   8  -1   55.79    5.36
  -6   8  -1   60.89    5.30
  -7   8  -1    5.19    3.05
  -8   8  -1    2.35    2.81
  -9   8  -1    2.56    2.91
 -10   8  -1    1.04    3.11
  12   7  -1    7.68    3.27
  11   7  -1   -0.26    2.19
  10   7  -1    6.26    2.84
   9   7  -1   91.48    7.72
   8   7  -1    3.39    2.38
  -8  -7   1    2.85    2.22
   7   7  -1    4.15    2.36
  -7  -7   1    6.92    2.36
   6   7  -1   10.16    2.66
  -6  -7   1    8.47    2.41
   5   7  -1    2.16    1.47
   5   7  -1    1.22    1.92
  -5  -7   1   -0.57    1.57
   4   7  -1    9.74    2.00
   4   7  -1    7.45    2.15
  -4  -7   1    5.23    1.97
   3   7  -1  101.52    6.57
   3   7  -1   95.97    6.21
  -3  -7   1  102.00    6.37
   2   7  -1    0.92    1.24
   2   7  -1    1.56    1.38
  -2  -7   1    0.13    1.21
   1   7  -1  216.98   11.47
  -1  -7   1  203.99   10.99
   0   7  -1   42.84    3.94
   0   7  -1   27.35    2.41
   0  -7   1   33.86    3.36
   0  -7   1   33.56    2.75
  -1   7  -1   39.59    3.79
   1  -7   1   39.03    3.36
  -2   7  -1    0.01    1.44
  -2   7  -1    0.70    1.35
  -3   7  -1  166.06    9.45
  -3   7  -1  159.28    9.48
  -4   7  -1    3.66    2.05
  -4   7  -1    2.98    2.09
  -5   7  -1   93.01    6.58
  -5   7  -1   96.03    6.74
  -6   7  -1    5.69    2.36
  -6   7  -1    7.36    2.73
  -7   7  -1   30.27    4.41
  -8   7  -1   13.28    3.51
  -9   7  -1   30.29    4.96
 -10   7  -1   -1.75    2.35
 -11   7  -1    6.53    3.64
  12   6  -1    1.76    2.60
  11   6  -1   -1.26    2.16
  10   6  -1    7.01    2.76
 -10  -6   1    9.87    3.25
   9   6  -1    3.93    2.46
  -9  -6   1    1.76    2.35
   8   6  -1   23.63    3.82
  -8  -6   1   20.47    3.28
   7   6  -1    3.59    2.15
  -7  -6   1   -0.25    1.69
   6   6  -1   56.04    5.19
  -6  -6   1   55.60    4.74
   5   6  -1    3.92    1.88
   5   6  -1   -1.08    0.96
  -5  -6   1    1.66    1.48
   4   6  -1    3.62    1.69
   4   6  -1    4.14    1.42
  -4  -6   1    2.76    1.48
   3   6  -1    7.76    1.66
   3   6  -1    8.14    1.81
  -3  -6   1    8.61    1.91
   2   6  -1  162.58    9.23
   2   6  -1  159.88    9.01
  -2  -6   1  171.46    8.87
   1   6  -1   -0.46    0.81
   1   6  -1   -0.85    0.97
  -1  -6   1   -1.27    0.83
   0   6  -1  133.01    8.08
   0   6  -1  146.43    7.64
   0  -6   1  149.90    7.88
   0  -6   1  147.36    6.62
  -1   6  -1  219.66   11.66
  -2   6  -1    1.49    1.40
  -2   6  -1   -1.01    1.21
  -3   6  -1   39.68    3.65
  -3   6  -1   35.61    3.42
  -4   6  -1  206.70   11.46
  -4   6  -1  213.70   11.64
  -5   6  -1   -2.06    1.74
  -5   6  -1   -0.22    1.58
  -6   6  -1   30.64    4.03
  -6   6  -1   30.17    3.66
  -7   6  -1   50.63    4.89
  -8   6  -1    5.55    2.83
  -9   6  -1    4.64    2.76
 -10   6  -1   19.02    4.36
 -11   6  -1    2.15    3.06
  12   5  -1    1.61    2.63
  11   5  -1    1.63    2.38
 -11  -5   1   -1.57    2.46
  10   5  -1   -1.22    1.96
 -10  -5   1   -1.04    2.30
   9   5  -1   25.99    4.12
  -9  -5   1   25.36    3.77
   8   5  -1   45.93    4.91
  -8  -5   1   48.11    4.64
   7   5  -1  108.71    7.84
  -7  -5   1  103.61    6.95
   6   5  -1    4.76    1.97
  -6  -5   1    0.52    1.53
   5   5  -1   14.95    2.55
   5   5  -1   12.74    1.62
  -5  -5   1   10.49    2.07
   4   5  -1    0.69    1.31
   4   5  -1   -0.32    0.83
  -4  -5   1   -0.45    1.04
   3   5  -1   76.10    5.16
  -3  -5   1   77.25    4.94
   2   5  -1    8.88    1.51
   2   5  -1    9.91    1.61
  -2  -5   1   11.09    1.60
   1   5  -1  131.45    7.41
   1   5  -1  137.33    7.46
  -1  -5   1  135.42    7.16
   0   5  -1    5.91    1.46
   0   5  -1    4.98    0.90
   0  -5   1    7.42    1.42
   0  -5   1    3.25    0.94
  -1   5  -1    2.76    1.20
  -1   5  -1    2.40    1.12
  -2   5  -1   38.70    3.51
  -2   5  -1   34.03    3.16
  -3   5  -1   23.62    2.86
  -3   5  -1   23.23    2.76
  -4   5  -1    0.56    1.50
  -4   5  -1    0.95    1.30
  -5   5  -1   45.11    4.11
  -5   5  -1   38.80    3.86
  -6   5  -1   13.90    2.40
  -6   5  -1   10.62    2.70
  -7   5  -1    6.12    2.49
  -8   5  -1    0.48    2.15
  -9   5  -1   23.14    3.96
 -10   5  -1    1.38    2.74
 -11   5  -1    6.95    3.79
 -12   5  -1    2.09    3.51
  12   4  -1    0.39    2.45
  11   4  -1   -1.25    2.12
 -11  -4   1    1.43    2.77
  10   4  -1   35.60    4.90
 -10  -4   1   33.33    4.40
   9   4  -1    0.50    2.14
  -9  -4   1    1.80    2.02
   8   4  -1   82.32    6.84
  -8  -4   1   94.66    6.53
   7   4  -1    3.84    2.05
  -7  -4   1    0.16    1.52
   6   4  -1    5.11    2.02
  -6  -4   1    8.76    1.95
   5   4  -1    0.87    0.80
   5   4  -1    0.02    1.40
  -5  -4   1   -0.86    1.02
   4   4  -1  227.02   12.42
   4   4  -1  210.52   11.08
  -4  -4   1  239.90   11.70
   3   4  -1   44.70    3.62
   3   4  -1   44.70    3.08
  -3  -4   1   44.66    3.22
   2   4  -1  288.64   14.45
  -2  -4   1  265.09   13.71
   1   4  -1   24.75    2.28
   1   4  -1   19.89    2.07
  -1  -4   1   21.54    2.00
   0   4  -1   70.28    4.22
   0   4  -1   67.78    3.75
   0  -4   1   63.30    3.87
   0  -4   1   62.20    3.30
  -1   4  -1   32.76    2.61
  -1   4  -1   32.05    2.74
  -2   4  -1    0.53    0.93
  -2   4  -1    3.28    1.19
  -3   4  -1   34.81    3.08
  -3   4  -1   27.49    2.80
  -4   4  -1   93.61    5.90
  -4   4  -1   94.86    5.66
  -5   4  -1   12.40    2.34
  -5   4  -1   10.13    1.77
   5  -4   1    7.37    1.42
  -6   4  -1   37.34    4.32
  -7   4  -1   15.31    3.16
  -8   4  -1   76.25    6.25
  -9   4  -1   11.43    3.19
 -10   4  -1   96.26    7.68
 -11   4  -1    3.37    3.02
 -12   4  -1    1.46    3.13
  12   3  -1   -0.64    2.48
 -12  -3   1    1.98    2.85
  11   3  -1    2.53    2.41
 -11  -3   1    1.63    2.80
  10   3  -1    2.36    2.34
 -10  -3   1    1.97    2.27
   9   3  -1   15.93    3.32
  -9  -3   1   16.48    3.12
   8   3  -1    9.14    2.59
  -8  -3   1    6.53    2.34
   7   3  -1   41.92    4.30
  -7  -3   1   29.61    3.52
   6   3  -1    8.01    2.14
  -6  -3   1   11.68    2.12
   5   3  -1    4.31    0.73
   5   3  -1    2.99    1.51
  -5  -3   1    4.40    1.37
   4   3  -1    9.00    1.82
   4   3  -1   11.83    1.19
  -4  -3   1   10.66    1.71
   3   3  -1    6.12    1.39
   3   3  -1    5.08    0.90
  -3  -3   1    6.27    1.31
   2   3  -1   68.82    4.05
   2   3  -1   79.15    4.56
  -2  -3   1   68.47    4.21
   1   3  -1   14.57    1.59
   1   3  -1   13.88    1.58
  -1  -3   1   16.21    1.65
   0   3  -1  178.42    8.48
   0   3  -1  164.93    8.42
   0  -3   1  155.33    6.94
   0  -3   1  163.42    8.27
  -1   3  -1   56.05    3.44
  -1   3  -1   54.27    3.57
  -2   3  -1  215.52   11.03
  -2   3  -1  225.62   11.14
  -3   3  -1  344.89   16.79
  -3   3  -1  336.28   17.04
   3  -3   1  351.78   17.23
  -4   3  -1    0.06    1.25
  -4   3  -1    0.04    0.85
   4  -3   1   -0.85    0.79
  -5   3  -1   78.33    5.38
  -5   3  -1   80.82    4.88
   5  -3   1   84.08    5.11
  -6   3  -1    8.52    2.32
   6  -3   1    5.21    1.74
  -7   3  -1    0.11    1.96
   7  -3   1    1.52    1.71
  -8   3  -1    3.08    2.22
  -9   3  -1   61.99    5.63
 -10   3  -1    3.24    2.73
 -11   3  -1   46.26    5.73
 -12   3  -1    7.26    3.68
  12   2  -1   -1.67    2.43
 -12  -2   1    1.65    3.00
  11   2  -1    4.20    2.64
 -11  -2   1    2.18    2.55
  10   2  -1   18.93    3.76
 -10  -2   1   17.98    3.46
   9   2  -1    1.10    2.04
  -9  -2   1    0.48    2.01
   8   2  -1   -0.04    1.78
  -8  -2   1    1.38    1.81
   7   2  -1   43.87    4.63
  -7  -2   1   44.92    4.24
   6   2  -1    1.71    1.62
  -6  -2   1    3.31    1.54
   5   2  -1    1.40    1.32
  -5  -2   1    1.44    1.19
   4   2  -1   93.13    5.81
  -4  -2   1   87.79    5.24
   3   2  -1    1.47    0.58
   3   2  -1    0.21    0.91
  -3  -2   1    1.36    0.91
   2   2  -1   14.07    1.27
   2   2  -1   13.96    1.70
  -2  -2   1   14.44    1.62
   1   2  -1    7.30    0.97
   1   2  -1    6.97    1.11
  -1  -2   1   10.35    1.23
   0   2  -1    0.18    0.59
   0  -2   1   -0.99    0.47
  -1   2  -1  109.86    5.69
  -1   2  -1  109.03    5.68
  -2   2  -1   59.13    3.47
  -2   2  -1   51.48    3.34
  -3   2  -1   22.29    2.00
  -3   2  -1   23.14    2.31
   3  -2   1   18.95    1.98
  -4   2  -1   21.47    2.38
   4  -2   1   13.97    1.83
  -5   2  -1    7.21    1.77
   5  -2   1    6.73    1.52
  -6   2  -1    7.51    1.98
   6  -2   1    0.16    1.55
  -7   2  -1   46.60    4.31
   7  -2   1   40.97    4.18
  -8   2  -1   33.11    4.32
   8  -2   1   38.43    4.14
  -9   2  -1    6.75    2.81
   9  -2   1    7.50    2.52
 -10   2  -1   41.51    5.18
 -11   2  -1    5.57    3.21
 -12   2  -1    4.02    3.09
 -13   2  -1    1.18    3.09
  12   1  -1    1.16    2.72
 -12  -1   1    3.95    2.91
  11   1  -1   13.48    3.41
 -11  -1   1   12.08    3.42
  10   1  -1   25.80    4.07
 -10  -1   1   21.89    3.87
   9   1  -1   60.97    5.59
  -9  -1   1   55.12    5.20
   8   1  -1   -0.36    1.77
  -8  -1   1    1.47    2.08
   6   1  -1   12.72    2.38
  -6  -1   1   21.49    2.71
   5   1  -1   74.04    5.26
  -5  -1   1   77.81    5.02
   4   1  -1   -0.04    0.97
  -4  -1   1    1.27    0.97
   3   1  -1   78.25    5.13
  -3  -1   1   91.39    4.86
   2   1  -1  385.23   19.39
  -2  -1   1  384.24   18.45
   1   1  -1   50.97    3.32
  -1  -1   1   62.95    3.17
   0   1  -1  102.82    5.28
   0  -1   1  110.78    5.27
  -1   1  -1   43.77    2.51
  -2   1  -1   29.19    2.14
  -3   1  -1  385.41   19.63
   3  -1   1  428.62   20.51
  -4   1  -1   -2.34    1.00
   4  -1   1   -0.45    0.89
  -5   1  -1  127.46    6.63
   5  -1   1   98.04    6.68
  -6   1  -1    4.03    1.59
   6  -1   1    2.45    1.45
  -7   1  -1    3.65    1.91
   7  -1   1    0.77    1.85
  -8   1  -1   12.70    2.95
   8  -1   1   17.65    2.89
  -9   1  -1   48.24    4.90
   9  -1   1   42.97    4.79
 -10   1  -1    6.06    2.83
  10  -1   1    0.61    2.26
 -11   1  -1   16.54    3.75
 -12   1  -1    1.88    2.99
 -13   1  -1   -1.77    3.20
  12   0  -1    0.04    2.60
 -12   0   1   -0.30    3.17
  11   0  -1    5.97    2.89
 -11   0   1   10.28    3.47
  10   0  -1   64.72    5.91
 -10   0   1   61.24    5.77
   9   0  -1    0.35    2.07
  -9   0   1    2.33    2.13
   8   0  -1   29.57    3.88
  -8   0   1   26.60    3.71
   7   0  -1    0.33    1.70
  -7   0   1    2.88    2.03
   6   0  -1   39.39    3.75
  -6   0   1   38.11    3.83
   5   0  -1   27.05    3.01
  -5   0   1   31.72    3.16
   4   0  -1  218.55   11.86
  -4   0   1  221.78   11.31
   3   0  -1  162.27    8.67
  -3   0   1  155.40    8.27
   2   0  -1   14.73    1.67
  -2   0   1   20.53    1.84
   1   0  -1   37.75    2.36
  -1   0   1   39.05    2.33
  -2   0  -1  513.63   24.24
  -3   0  -1   -1.17    0.96
   3   0   1    0.04    0.98
  -4   0  -1  903.96   42.17
   4   0   1  877.89   44.24
  -5   0  -1   26.33    2.64
   5   0   1   26.30    2.93
  -6   0  -1    5.47    1.78
   6   0   1    5.20    1.82
  -7   0  -1   -1.41    1.38
   7   0   1    0.31    1.66
  -8   0  -1   22.91    3.32
   8   0   1   13.83    2.95
  -9   0  -1    2.72    2.07
   9   0   1   -1.13    1.84
 -10   0  -1   65.97    5.72
  10   0   1   60.05    5.87
 -11   0  -1    1.14    2.63
  11   0   1    2.55    2.59
 -12   0  -1    1.43    3.04
  12   0   1    0.94    2.84
 -13   0  -1   -2.13    3.04
 -12   1   1    1.41    3.17
 -11   1   1   12.74    3.77
  10  -1  -1    0.98    2.31
 -10   1   1    0.20    2.56
   9  -1  -1   30.39    3.98
  -9   1   1   21.30    3.63
   8  -1  -1   -0.30    1.81
  -8   1   1    1.88    2.16
   7  -1  -1    2.28    1.90
  -7   1   1    0.33    1.87
   6  -1  -1   43.47    3.96
  -6   1   1   42.43    3.86
   5  -1  -1   55.83    4.45
  -5   1   1   66.23    4.47
   4  -1  -1   16.10    2.04
  -4   1   1   16.62    1.41
  -4   1   1   19.19    2.32
   3  -1  -1   25.13    2.42
  -3   1   1   25.01    2.29
  -3   1   1   24.31    1.75
   2  -1  -1    1.70    0.86
  -2   1   1    1.59    0.67
  -2   1   1    0.66    0.90
  -1   1   1   31.47    1.92
  -1   1   1   32.26    2.05
   0   1   1  132.72    6.42
   1   1   1  584.23   27.13
  -2  -1  -1    2.67    0.56
   2   1   1    1.43    0.51
  -3  -1  -1  780.88   36.00
   3   1   1  790.51   35.50
   3   1   1  720.52   37.97
  -4  -1  -1   22.16    1.97
   4   1   1   20.80    1.45
   4   1   1   17.95    2.27
  -5  -1  -1  213.26   10.51
   5   1   1  202.73    9.68
   5   1   1  190.42   11.40
  -6  -1  -1   83.78    4.93
   6   1   1   61.31    5.30
  -7  -1  -1    3.22    1.65
   7   1   1    3.37    1.93
  -8  -1  -1    0.57    1.68
   8   1   1    2.42    2.06
  -9  -1  -1   26.71    3.69
   9   1   1   33.17    4.15
 -10  -1  -1    1.44    2.17
  10   1   1    0.88    2.18
 -11  -1  -1   27.84    4.39
  11   1   1   25.82    4.36
 -12  -1  -1   -0.56    2.72
  12   1   1   -2.29    2.36
 -13  -1  -1    0.81    3.15
  13   1   1    3.56    3.27
 -12   2   1    7.06    4.04
 -11   2   1   17.34    4.12
 -10   2   1   36.91    5.25
   9  -2  -1   14.42    3.00
  -9   2   1   12.74    3.08
   8  -2  -1    4.33    2.10
  -8   2   1    6.62    2.59
   7  -2  -1    7.20    2.11
  -7   2   1    8.16    2.72
   6  -2  -1   40.54    4.01
  -6   2   1   48.25    4.19
   5  -2  -1   10.28    1.88
  -5   2   1    8.13    1.21
  -5   2   1   13.34    2.18
   4  -2  -1  223.39   11.79
  -4   2   1  209.60   11.51
  -4   2   1  231.02   10.92
   3  -2  -1    5.70    1.17
  -3   2   1    6.73    1.46
  -3   2   1    6.48    1.11
   2  -2  -1    5.22    0.84
  -2   2   1    7.03    1.32
  -2   2   1    5.37    1.09
  -1   2   1  106.65    5.73
  -1   2   1  111.19    5.71
   0   2   1   35.52    2.19
   0   2   1   38.50    2.41
   1   2   1   15.60    1.46
  -2  -2  -1  132.20    6.46
   2   2   1  132.40    7.30
   2   2   1  133.07    6.63
  -3  -2  -1    0.74    0.62
   3   2   1    1.01    0.99
   3   2   1   -0.73    0.55
  -4  -2  -1  187.83    9.91
   4   2   1  204.46    9.62
   4   2   1  202.85   10.95
  -5  -2  -1  187.65    9.96
   5   2   1  202.53   11.20
   5   2   1  196.08    9.44
  -6  -2  -1   45.17    3.47
   6   2   1   41.90    4.37
  -7  -2  -1   27.73    3.16
   7   2   1   23.37    3.38
  -8  -2  -1    8.40    2.19
   8   2   1    7.13    2.50
  -9  -2  -1    1.70    1.68
   9   2   1    5.29    2.37
 -10  -2  -1   31.96    4.26
  10   2   1   36.06    4.80
 -11  -2  -1    6.29    2.72
  11   2   1    1.27    2.37
 -12  -2  -1    1.16    2.54
  12   2   1   -2.09    2.41
  13   2   1    1.14    3.01
 -12   3   1    1.81    3.65
 -11   3   1   28.11    4.97
 -10   3   1    6.68    3.29
  -9   3   1   10.09    3.28
  -8   3   1    9.23    2.69
   7  -3  -1    0.64    1.89
  -7   3   1    1.27    2.15
   6  -3  -1    8.63    2.14
  -6   3   1   10.30    2.58
   5  -3  -1  526.66   26.39
  -5   3   1  496.47   25.74
  -5   3   1  535.55   24.90
   4  -3  -1    6.92    1.31
  -4   3   1    8.89    1.90
  -4   3   1    8.16    1.53
   3  -3  -1  159.46    8.47
  -3   3   1  166.63    8.78
  -3   3   1  163.80    8.42
  -2   3   1    4.45    1.20
  -2   3   1    7.22    1.36
  -1   3   1   33.22    2.44
  -1   3   1   26.07    2.60
   0   3   1  193.04    9.41
   0   3   1  179.78    9.14
  -1  -3  -1   26.22    1.49
  -1  -3  -1   29.21    1.76
   1   3   1   26.22    2.32
  -2  -3  -1   12.49    1.25
   2   3   1   10.75    1.45
   2   3   1   10.22    1.61
  -3  -3  -1  480.76   23.14
   3   3   1  474.78   24.77
   3   3   1  508.93   23.15
  -4  -3  -1  101.50    5.30
   4   3   1   86.35    5.17
   4   3   1  108.70    6.26
  -5  -3  -1   45.55    3.30
   5   3   1   47.48    4.17
   5   3   1   45.94    3.04
  -6  -3  -1    3.26    1.32
   6   3   1    4.18    0.97
   6   3   1    1.10    1.70
  -7  -3  -1   -1.82    1.16
   7   3   1   -1.40    1.69
  -8  -3  -1   49.04    4.28
   8   3   1   51.53    5.13
  -9  -3  -1    3.34    2.10
   9   3   1    0.93    2.26
 -10  -3  -1   -1.92    1.85
  10   3   1    0.34    2.05
 -11  -3  -1    2.30    2.31
  11   3   1   -0.09    2.33
  12   3   1    1.17    2.73
  13   3   1    3.85    3.13
 -12   4   1    3.46    3.62
 -11   4   1    6.49    3.32
 -10   4   1   41.95    5.55
  -9   4   1    2.81    2.64
  -8   4   1   11.96    3.40
  -7   4   1   13.77    3.29
  -6   4   1   43.57    4.87
   5  -4  -1   35.07    2.95
  -5   4   1   36.99    4.09
  -5   4   1   33.18    3.21
  -4   4   1  324.22   16.33
  -4   4   1  332.46   16.84
  -3   4   1    8.72    1.61
  -3   4   1   10.55    2.07
  -2   4   1    1.00    1.12
  -2   4   1    0.49    1.24
  -1   4   1   26.22    2.20
  -1   4   1   16.29    2.12
   0   4   1   51.93    3.67
   0   4   1   51.22    3.17
  -1  -4  -1  134.30    6.50
  -1  -4  -1  132.21    5.47
   1   4   1  121.41    7.05
   1   4   1  127.15    6.99
  -2  -4  -1   81.57    4.56
   2   4   1   88.57    5.08
   2   4   1   91.45    5.26
  -3  -4  -1   35.29    2.37
   3   4   1   30.72    3.05
   3   4   1   32.90    2.74
  -4  -4  -1    9.04    1.30
   4   4   1    6.91    1.76
   4   4   1    7.49    1.35
  -5  -4  -1    1.62    0.94
   5   4   1    1.74    0.94
   5   4   1    1.62    1.53
  -6  -4  -1    4.59    1.36
   6   4   1    2.34    1.87
   6   4   1    3.60    1.13
  -7  -4  -1   15.49    2.39
   7   4   1   19.41    3.26
  -8  -4  -1  109.53    7.12
   8   4   1  130.48    8.57
  -9  -4  -1    2.70    1.86
   9   4   1    2.84    2.25
 -10  -4  -1    7.58    2.57
  10   4   1    8.76    3.01
  11   4   1    4.50    2.82
  12   4   1    0.74    2.74
  13   4   1    0.21    2.99
 -11   5   1    5.75    3.67
 -10   5   1    2.56    2.94
  -9   5   1    2.44    2.80
  -8   5   1    3.02    2.53
  -7   5   1   44.31    5.24
  -6   5   1    5.90    2.04
  -6   5   1    4.05    2.48
  -5   5   1   91.92    5.93
  -5   5   1   84.99    6.19
  -4   5   1   27.50    3.42
  -4   5   1   28.95    3.13
  -3   5   1    1.27    1.54
  -3   5   1    3.18    1.43
  -2   5   1   24.28    2.80
  -2   5   1   30.41    3.02
  -1   5   1    1.08    1.18
  -1   5   1    0.21    1.12
   0   5   1  199.86    9.95
   0   5   1  192.95   10.06
   0   5   1  198.43   10.39
  -1  -5  -1    0.60    0.59
  -1  -5  -1   -0.14    0.69
   1   5   1   -1.25    0.74
   1   5   1   -0.52    1.00
  -2  -5  -1   -0.40    0.71
   2   5   1   -0.66    0.89
   2   5   1    1.74    1.10
  -3  -5  -1   26.45    2.50
   3   5   1   25.10    2.64
   3   5   1   26.75    2.93
  -4  -5  -1   24.51    2.39
   4   5   1   23.50    2.50
   4   5   1   21.96    2.93
  -5  -5  -1    3.08    1.11
   5   5   1    1.44    1.56
   5   5   1    2.18    1.16
  -6  -5  -1    5.76    1.47
   6   5   1    2.76    1.39
   6   5   1    2.21    1.97
  -7  -5  -1   89.20    5.71
   7   5   1   85.70    6.87
  -8  -5  -1   81.30    5.89
   8   5   1   89.99    6.96
  -9  -5  -1    9.32    2.29
   9   5   1    9.96    3.02
  10   5   1   -0.11    2.06
  11   5   1   -0.05    2.38
  12   5   1    2.34    2.84
  13   5   1    1.71    3.28
 -11   6   1    5.00    3.09
 -10   6   1    5.66    3.50
  -9   6   1    3.35    2.82
  -8   6   1   18.19    4.12
  -6   6   1   20.00    3.15
  -6   6   1   26.53    4.03
  -5   6   1   34.97    4.38
  -5   6   1   36.64    4.00
  -4   6   1  186.54   10.69
  -4   6   1  190.53   10.61
  -3   6   1    8.02    2.17
  -3   6   1    9.08    2.16
  -2   6   1   -0.83    1.36
  -2   6   1    1.29    1.32
  -1   6   1  406.55   19.32
  -1   6   1  375.44   19.51
   0   6   1  123.61    7.70
   0   6   1  137.03    7.10
   0   6   1  137.55    7.23
  -1  -6  -1   -0.05    0.60
  -1  -6  -1   -1.16    0.74
   1   6   1   -1.05    0.93
   1   6   1   -0.06    1.28
  -2  -6  -1   75.19    4.21
   2   6   1   67.30    4.75
   2   6   1   67.18    4.85
  -3  -6  -1   67.32    4.31
   3   6   1   61.13    4.75
   3   6   1   77.30    5.03
  -4  -6  -1    0.13    1.03
   4   6   1   -2.07    1.06
   4   6   1   -3.52    1.45
  -5  -6  -1   10.58    1.91
   5   6   1    8.85    1.92
   5   6   1   14.55    2.73
  -6  -6  -1    1.10    1.15
   6   6   1    1.09    1.41
   6   6   1    2.11    1.90
  -7  -6  -1   -0.33    1.34
   7   6   1    1.96    2.14
   8   6   1   67.47    6.10
   9   6   1   30.62    4.54
  10   6   1    1.53    2.61
  11   6   1    4.71    2.80
  12   6   1    4.98    3.08
 -10   7   1   -0.97    2.94
  -9   7   1    8.55    3.58
  -8   7   1   10.64    3.59
  -7   7   1   35.60    5.12
  -6   7   1   16.59    3.15
  -6   7   1    9.23    2.91
  -5   7   1   68.57    5.71
  -5   7   1   81.77    6.10
  -4   7   1   22.47    3.33
  -4   7   1   19.65    3.40
  -3   7   1  119.31    7.90
  -3   7   1  141.56    8.20
  -2   7   1   -0.68    1.41
  -2   7   1   -0.08    1.57
  -1   7   1    3.40    1.65
  -1   7   1    4.51    1.75
   0   7   1    0.65    1.21
   0   7   1    1.90    1.47
  -1  -7  -1   31.30    2.31
  -1  -7  -1   27.87    2.62
   1   7   1   28.90    2.75
   1   7   1   37.65    3.62
  -2  -7  -1    0.53    0.87
   2   7   1    1.58    1.26
   2   7   1    0.23    1.29
  -3  -7  -1   29.29    2.87
   3   7   1   31.58    3.40
   3   7   1   26.79    3.19
  -4  -7  -1    4.39    1.59
   4   7   1    3.46    1.68
   4   7   1    2.02    1.81
  -5  -7  -1    0.77    1.35
   5   7   1   -0.53    1.75
   5   7   1   -1.65    1.31
  -6  -7  -1   12.16    2.24
   6   7   1   16.33    3.19
   6   7   1   10.96    2.37
   7   7   1   29.05    4.33
   8   7   1    0.19    2.09
   9   7   1   58.44    6.10
  10   7   1   -0.64    2.41
  11   7   1    1.65    2.68
  12   7   1   -0.18    2.74
 -10   8   1    2.48    3.40
  -9   8   1    2.08    3.11
  -8   8   1    1.56    2.81
  -7   8   1    7.11    3.44
  -6   8   1   38.95    4.59
  -6   8   1   36.66    4.90
  -5   8   1    3.41    2.23
  -5   8   1    4.65    2.23
  -4   8   1   38.95    4.50
  -4   8   1   35.79    4.62
  -3   8   1   23.04    3.67
  -3   8   1   27.17    3.82
  -2   8   1   -0.27    1.76
  -2   8   1   -1.40    1.68
  -1   8   1    0.00    1.52
  -1   8   1   -0.09    1.55
   0   8   1  143.85    8.70
  -1  -8  -1    1.60    1.00
  -1  -8  -1    0.40    1.13
   1   8   1    3.14    1.82
   1   8   1    0.79    1.17
  -2  -8  -1   72.50    4.74
   2   8   1   83.97    5.75
   2   8   1   69.53    5.20
  -3  -8  -1    3.14    1.37
   3   8   1    3.28    1.95
   3   8   1    5.50    1.89
  -4  -8  -1    7.63    1.94
   4   8   1    2.18    1.84
   4   8   1    0.68    1.76
  -5  -8  -1    1.53    1.64
   5   8   1    0.10    1.69
   5   8   1   -0.85    1.79
   6   8   1   62.05    5.43
   6   8   1   48.49    4.53
   7   8   1    3.79    2.45
   8   8   1   69.15    6.58
   9   8   1    0.11    2.28
  10   8   1    9.33    3.42
  11   8   1   -0.98    2.49
  12   8   1   -1.20    3.10
  -9   9   1    4.24    3.38
  -8   9   1    0.73    2.74
  -7   9   1   11.90    3.65
  -6   9   1    2.43    3.03
  -6   9   1    5.49    2.72
  -5   9   1   43.02    5.40
  -5   9   1   51.48    5.49
  -4   9   1    1.68    2.01
  -4   9   1    1.10    2.15
  -3   9   1    3.17    2.14
  -3   9   1    3.89    2.39
  -2   9   1    4.77    2.23
  -2   9   1    3.03    2.16
  -1   9   1  105.14    7.25
  -1   9   1   99.99    6.68
   0  -9  -1   11.04    2.18
   0  -9  -1   12.71    1.87
   0   9   1   11.19    2.62
  -1  -9  -1  427.65   22.23
   1   9   1  478.26   23.03
  -2  -9  -1   15.25    2.35
   2   9   1   15.28    2.96
  -3  -9  -1   52.89    4.27
   3   9   1   47.08    4.69
   3   9   1   57.21    5.32
   4   9   1   34.89    4.05
   4   9   1   24.27    3.51
   5   9   1   20.24    3.55
   5   9   1   21.32    3.25
   6   9   1    0.79    1.86
   6   9   1    4.52    2.31
   7   9   1   54.65    5.71
   8   9   1   -2.27    2.08
   9   9   1   17.28    4.04
  10   9   1    0.22    2.58
  11   9   1   -4.28    2.28
  -8  10   1    3.43    3.32
  -7  10   1   -0.02    3.12
  -6  10   1   30.33    4.49
  -6  10   1   29.83    5.04
  -5  10   1    4.88    2.81
  -5  10   1    5.50    2.78
  -4  10   1   20.67    3.65
  -4  10   1   23.25    4.12
  -3  10   1   -1.13    1.92
  -3  10   1    1.27    2.27
  -2  10   1    3.55    2.26
  -2  10   1    3.12    2.18
  -1  10   1    0.09    1.86
   0 -10  -1   65.38    4.24
   0 -10  -1   64.59    4.86
   0  10   1   64.83    5.78
  -1 -10  -1    2.13    1.39
   1  10   1    1.29    1.91
  -2 -10  -1   29.76    3.32
   2  10   1   29.19    4.03
   3  10   1    1.57    2.04
   4  10   1   22.62    3.60
   4  10   1   20.74    3.38
   5  10   1    1.73    1.96
   5  10   1   -0.15    1.77
   6  10   1    4.23    2.28
   6  10   1    2.46    2.50
   7  10   1    1.60    2.24
   8  10   1   38.27    5.34
   9  10   1   -2.21    2.77
  10  10   1    2.77    3.18
  11  10   1   -2.62    2.85
  -8  11   1    1.09    3.35
  -7  11   1   16.12    3.99
  -6  11   1    1.64    2.91
  -6  11   1    1.12    2.12
  -5  11   1   18.46    3.79
  -5  11   1   12.67    3.39
  -4  11   1    2.50    2.65
  -4  11   1    7.95    2.67
  -3  11   1   -0.96    2.15
  -3  11   1    0.42    2.47
  -2  11   1   10.79    3.18
  -2  11   1   21.16    3.70
   1 -11  -1   22.12    2.66
   1 -11  -1   15.70    2.91
  -1  11   1   22.75    3.88
   0 -11  -1    0.96    2.16
   0 -11  -1    0.43    1.73
   0  11   1    2.52    2.08
  -1 -11  -1    3.41    1.76
   1  11   1    5.13    2.43
   2  11   1    8.59    2.68
   3  11   1   15.52    3.27
   4  11   1    4.33    2.21
   5  11   1   -0.81    1.80
   6  11   1   24.23    3.98
   6  11   1   28.02    4.35
   7  11   1   19.93    3.93
   8  11   1    8.95    3.45
   9  11   1   -0.30    2.89
  10  11   1    1.16    3.00
  -7  12   1   -0.58    3.16
  -6  12   1    6.83    3.48
  -5  12   1   -0.41    2.90
  -5  12   1    1.38    2.47
  -4  12   1    6.47    2.74
  -4  12   1    7.40    3.35
  -3  12   1   -0.28    2.73
  -3  12   1    0.37    2.33
  -2  12   1    6.17    2.74
   1 -12  -1    4.44    2.01
   1 -12  -1    0.91    1.71
  -1  12   1    4.29    2.45
   0  12   1    2.92    2.35
   1  12   1    4.94    2.42
   2  12   1    7.80    2.78
   3  12   1    0.00    2.07
   4  12   1   16.31    3.47
   5  12   1    1.20    2.26
   6  12   1    7.24    2.86
   8  12   1   23.28    4.87
   9  12   1    1.90    3.19
  -5  13   1    4.51    3.47
  -5  13   1    4.49    2.95
  -4  13   1    2.82    3.06
  -4  13   1    0.01    2.19
  -3  13   1    1.79    2.61
   2 -13  -1    1.73    2.25
   2 -13  -1    3.24    2.01
  -2  13   1    2.20    2.36
  -1  13   1    7.75    3.01
   0  13   1   -1.28    2.09
   1  13   1    1.94    2.19
   2  13   1    2.57    2.31
   3  13   1    4.22    2.46
   4  13   1    0.63    2.15
   5  13   1   20.88    3.90
  -4  14   1   -1.14    2.27
  -3  14   1   -1.66    2.41
  -2  14   1    3.79    2.74
  -1  14   1   -1.94    2.13
   0  14   1   45.81    5.89
   1  14   1    7.04    2.96
   2  14   1    1.54    2.30
   3  14   1    1.64    2.33
   4  14   1    8.42    2.93
   5  14   1   -0.76    2.21
  -2  15   1    4.13    2.83
  -1  15   1   13.45    3.95
   0  15   1    3.03    2.76
   1  15   1    4.90    2.76
   2  15   1    2.48    2.32
   3  15   1    3.87    2.80
   4  15   1    2.45    2.41
   5  15   1   10.09    3.21
   3  15  -2   14.87    3.56
   2  15  -2   -0.89    2.09
   1  15  -2    1.97    2.45
   0  15  -2    1.82    2.38
  -1  15  -2    1.73    2.65
   4  14  -2   14.74    3.34
   3  14  -2   10.68    3.15
   2  14  -2   18.01    3.66
   1  14  -2    3.02    2.27
   0  14  -2    0.78    2.19
   0 -14   2    4.80    2.79
  -1  14  -2    2.06    2.45
   1 -14   2   -0.98    2.63
  -2  14  -2   20.43    4.24
   2 -14   2   16.64    3.95
  -3  14  -2    0.81    2.28
   3 -14   2   -3.09    2.69
   3 -14   2    1.15    2.36
  -4  14  -2    3.65    2.86
   4 -14   2    6.99    2.69
   4 -14   2    2.23    2.99
   4  13  -2    6.73    2.47
   3  13  -2   27.13    4.13
   2  13  -2    9.32    2.70
   1  13  -2    5.45    2.33
  -1 -13   2    4.42    2.68
   0  13  -2   -0.05    1.78
   0 -13   2    3.70    2.47
  -1  13  -2   20.36    3.57
   1 -13   2   14.12    3.35
  -2  13  -2    3.87    2.64
   2 -13   2    4.82    2.61
  -3  13  -2   11.42    3.30
   3 -13   2   18.89    3.96
   3 -13   2   16.55    3.11
  -4  13  -2   -2.18    1.93
   4 -13   2   -0.26    2.23
   4 -13   2    0.41    2.53
  -5  13  -2    1.27    2.41
   5 -13   2    2.25    2.94
   5 -13   2    5.62    2.66
  -6  13  -2    1.75    2.66
   8  12  -2    7.07    3.19
   4  12  -2   10.40    2.69
   3  12  -2    1.87    1.89
  -3 -12   2    3.20    2.46
   2  12  -2   16.11    3.24
  -2 -12   2   10.57    2.86
   1  12  -2    5.01    2.22
  -1 -12   2    2.20    2.14
   0  12  -2    0.29    1.83
   0 -12   2   -0.14    2.05
  -1  12  -2    3.89    2.09
   1 -12   2   -0.21    2.11
  -2  12  -2   11.46    3.19
   2 -12   2   14.20    2.64
   2 -12   2    7.63    2.75
  -3  12  -2    2.02    2.10
   3 -12   2    0.12    2.08
   3 -12   2    2.23    1.96
  -4  12  -2   15.53    3.77
   4 -12   2   11.70    3.33
   4 -12   2   10.62    2.57
  -5  12  -2    0.25    2.41
  -6  12  -2    0.00    2.77
  -6  12  -2   -0.50    2.19
  -7  12  -2   -0.48    2.91
  -7  12  -2    1.35    2.22
   9  11  -2    3.97    2.32
   8  11  -2    0.11    2.29
   7  11  -2   -1.40    1.75
   6  11  -2   -0.21    1.86
   4  11  -2    1.91    1.79
  -4 -11   2    1.45    2.56
   3  11  -2   11.72    2.78
  -3 -11   2   12.61    2.95
   2  11  -2   33.28    4.16
  -2 -11   2   26.51    3.88
   1  11  -2   44.87    4.84
  -1 -11   2   27.34    3.82
   0  11  -2    1.47    1.76
   0 -11   2    0.53    2.01
  -1  11  -2   57.82    5.32
   1 -11   2   61.49    5.12
  -2  11  -2    4.95    2.40
   2 -11   2    6.44    2.56
   2 -11   2    3.33    1.92
  -3  11  -2   24.59    3.90
   3 -11   2   20.37    3.54
   3 -11   2   25.12    3.14
  -4  11  -2    4.30    2.66
  -5  11  -2    8.30    3.44
  -5  11  -2    4.11    2.51
  -6  11  -2    2.69    2.58
  -6  11  -2    1.57    3.18
  -7  11  -2    6.33    2.79
  -7  11  -2    2.42    2.98
  -8  11  -2    7.58    3.77
  10  10  -2    9.59    3.12
   9  10  -2   -0.50    2.37
   8  10  -2    7.55    2.92
   7  10  -2    4.68    2.60
   6  10  -2   10.70    2.99
  -6 -10   2    9.01    3.20
   5  10  -2    2.04    1.72
   5  10  -2   -0.76    1.65
  -5 -10   2    1.55    2.57
   4  10  -2    2.60    1.78
   4  10  -2    6.22    2.02
  -4 -10   2    2.56    2.12
   3  10  -2    1.75    1.74
  -3 -10   2    5.37    2.26
   2  10  -2    4.23    2.05
  -2 -10   2    6.98    2.24
   1  10  -2    2.43    1.72
  -1 -10   2    1.23    1.69
   0  10  -2   27.84    3.82
   0 -10   2   21.00    3.24
  -1  10  -2   -1.65    1.38
   1 -10   2    1.61    1.88
   1 -10   2    0.73    1.40
  -2  10  -2   84.91    6.30
   2 -10   2   71.20    5.84
   2 -10   2   85.16    5.14
  -3  10  -2    2.14    1.66
   3 -10   2   -2.81    1.81
   3 -10   2    1.15    1.77
  -4  10  -2   22.99    3.83
  -4  10  -2   20.82    3.81
  -5  10  -2    2.41    2.44
  -5  10  -2    4.59    2.96
  -6  10  -2   -0.06    3.01
  -6  10  -2   -2.43    2.05
  -7  10  -2    2.53    2.84
  -7  10  -2   -3.00    2.53
  -8  10  -2   26.80    4.98
  -9  10  -2    3.19    3.23
  10   9  -2    7.59    2.91
   9   9  -2    4.24    2.61
   8   9  -2    0.37    2.18
   7   9  -2    2.23    2.39
  -7  -9   2   -1.15    2.35
   6   9  -2    1.46    2.07
  -6  -9   2   -1.06    2.25
   5   9  -2    2.75    2.07
   5   9  -2    4.54    1.78
  -5  -9   2    3.89    2.22
   4   9  -2    0.92    1.76
   4   9  -2   -0.78    1.35
  -4  -9   2   -1.76    1.79
   3   9  -2   50.68    4.44
   3   9  -2   51.33    4.60
  -3  -9   2   55.19    5.01
   2   9  -2   28.90    3.21
   2   9  -2   35.71    4.08
  -2  -9   2   27.67    3.61
   1   9  -2    2.75    1.83
  -1  -9   2    5.80    2.09
   0   9  -2   11.39    2.54
   0  -9   2   12.02    2.64
  -1   9  -2   47.39    4.93
   1  -9   2   43.25    3.75
   1  -9   2   45.64    4.69
  -2   9  -2   -0.31    1.65
   2  -9   2    0.31    1.50
   2  -9   2    1.54    1.78
  -3   9  -2   45.51    4.97
  -4   9  -2    0.59    2.15
  -4   9  -2    1.12    1.91
  -5   9  -2    4.78    2.36
  -5   9  -2    2.60    2.59
  -6   9  -2    2.49    2.44
  -6   9  -2   -1.97    1.94
  -7   9  -2    5.56    2.91
  -7   9  -2    4.18    3.07
  -8   9  -2    2.42    2.62
  -9   9  -2    4.91    3.25
  11   8  -2    3.25    2.55
  10   8  -2   25.27    4.31
   9   8  -2    0.13    1.97
   8   8  -2   -0.89    1.96
  -8  -8   2    1.12    2.53
   7   8  -2    8.91    2.83
  -7  -8   2   13.50    3.10
   6   8  -2   40.10    4.66
  -6  -8   2   31.65    4.24
   5   8  -2    5.88    1.87
   5   8  -2    4.33    2.38
  -5  -8   2    7.71    2.36
   4   8  -2   22.51    2.94
   4   8  -2   21.47    3.27
  -4  -8   2   18.64    3.17
   3   8  -2    6.77    1.95
   3   8  -2    4.99    1.85
  -3  -8   2    5.27    2.16
   2   8  -2   20.94    2.71
   2   8  -2   22.99    3.10
  -2  -8   2   21.00    2.97
   1   8  -2   25.65    3.25
   1   8  -2   21.53    2.44
  -1  -8   2   19.97    2.87
   0   8  -2   13.81    2.44
   0  -8   2   12.48    2.32
  -1   8  -2    1.26    1.52
   1  -8   2    0.41    1.57
   1  -8   2    0.91    1.26
  -2   8  -2  129.28    8.48
   2  -8   2  143.75    8.43
   2  -8   2  146.02    7.06
  -3   8  -2   18.01    3.08
  -3   8  -2    7.01    2.07
  -4   8  -2    9.65    2.70
  -4   8  -2    7.06    2.47
  -5   8  -2    1.43    2.03
  -5   8  -2    0.81    2.00
  -6   8  -2   40.64    4.62
  -6   8  -2   53.31    5.56
  -7   8  -2    4.51    2.64
  -8   8  -2   26.00    4.37
  -9   8  -2    0.95    2.78
 -10   8  -2    0.80    2.93
  11   7  -2    4.63    2.80
  10   7  -2    0.31    2.28
   9   7  -2    4.93    2.47
  -9  -7   2    7.69    3.01
   8   7  -2   -0.16    2.04
  -8  -7   2   -0.46    2.16
   7   7  -2   44.12    5.16
  -7  -7   2   48.15    5.07
   6   7  -2    7.52    2.52
  -6  -7   2    6.37    2.44
   5   7  -2   95.64    7.17
   5   7  -2   96.10    6.07
  -5  -7   2  104.91    6.90
   4   7  -2   33.28    3.88
   4   7  -2   29.98    3.31
  -4  -7   2   30.48    3.67
   3   7  -2   11.78    2.15
   3   7  -2    7.45    1.96
  -3  -7   2    9.93    2.38
   2   7  -2   31.67    3.26
   2   7  -2   32.86    3.48
  -2  -7   2   31.13    3.39
   1   7  -2   13.79    1.99
   1   7  -2   18.50    2.66
  -1  -7   2   17.37    2.49
   0   7  -2   34.42    3.69
   0  -7   2   33.17    3.15
  -1   7  -2   85.87    5.93
   1  -7   2   84.62    4.77
   1  -7   2   90.22    5.61
  -2   7  -2    0.85    1.19
  -3   7  -2  127.89    7.95
  -3   7  -2  132.13    8.00
  -4   7  -2   14.03    2.66
  -4   7  -2    9.41    2.39
  -5   7  -2   -1.27    1.79
  -5   7  -2    2.63    2.13
  -6   7  -2   11.56    2.57
  -6   7  -2    7.62    2.79
  -7   7  -2   66.85    5.77
  -8   7  -2   -0.15    2.61
  -9   7  -2   34.65    4.95
 -10   7  -2    0.43    2.79
 -11   7  -2    3.37    3.10
  11   6  -2    2.43    2.55
  10   6  -2    2.71    2.22
 -10  -6   2    4.27    2.90
   9   6  -2    0.71    1.99
  -9  -6   2    2.45    2.29
   8   6  -2    0.49    1.78
  -8  -6   2   -1.61    1.75
   7   6  -2    0.63    2.05
  -7  -6   2    1.53    2.04
   6   6  -2   81.36    6.30
  -6  -6   2   73.02    5.82
   5   6  -2   21.63    2.44
   5   6  -2   24.09    3.36
  -5  -6   2   18.06    3.05
   4   6  -2   27.65    3.45
   4   6  -2   30.56    2.96
  -4  -6   2   31.91    3.61
   3   6  -2   58.37    4.15
   3   6  -2   62.33    4.64
  -3  -6   2   53.02    4.48
   2   6  -2   11.74    1.98
   2   6  -2   10.09    1.73
  -2  -6   2    9.85    1.87
   1   6  -2    5.10    1.50
   1   6  -2    2.45    1.09
  -1  -6   2    2.74    1.45
   0   6  -2   68.86    4.87
   0  -6   2   75.48    4.68
  -1   6  -2   11.36    2.15
   1  -6   2   18.47    2.01
   1  -6   2   17.64    2.32
  -2   6  -2   32.57    3.24
  -2   6  -2   34.17    3.46
  -3   6  -2    4.43    1.54
  -3   6  -2    8.84    1.98
  -4   6  -2   25.82    3.32
  -4   6  -2   28.03    3.44
  -5   6  -2    4.61    1.90
  -5   6  -2    1.23    1.84
  -6   6  -2   28.31    3.61
  -6   6  -2   29.03    3.89
  -7   6  -2   23.67    3.90
  -8   6  -2   22.53    3.73
  -9   6  -2    4.99    2.84
 -10   6  -2    8.26    3.10
 -11   6  -2   -2.42    2.97
  12   5  -2    4.01    2.92
  11   5  -2    0.62    2.43
 -11  -5   2    4.39    2.90
  10   5  -2   -1.86    1.96
 -10  -5   2    0.57    2.53
   9   5  -2    5.53    2.59
  -9  -5   2    7.17    2.66
   8   5  -2   -0.38    1.79
  -8  -5   2    1.55    1.91
   7   5  -2   -0.25    1.89
  -7  -5   2    2.73    1.84
   6   5  -2   -0.84    1.55
  -6  -5   2    0.06    1.74
   5   5  -2  139.79    9.07
   5   5  -2  146.64    7.71
  -5  -5   2  146.39    8.57
   4   5  -2   50.03    3.59
   4   5  -2   57.46    4.61
  -4  -5   2   52.22    4.18
   3   5  -2  102.61    5.79
   3   5  -2  100.85    6.47
  -3  -5   2   98.26    6.10
   2   5  -2   36.26    2.96
   2   5  -2   42.04    3.32
  -2  -5   2   36.56    3.24
   1   5  -2   86.31    5.33
   1   5  -2   84.46    5.27
  -1  -5   2   95.86    5.30
   0   5  -2   10.41    1.75
   0  -5   2    9.31    1.61
  -1   5  -2  324.88   15.44
   1  -5   2  300.18   12.82
   1  -5   2  293.79   15.24
  -2   5  -2   -1.10    0.90
  -2   5  -2    1.88    1.15
  -3   5  -2    2.11    1.26
  -3   5  -2    4.65    1.54
  -4   5  -2    7.18    1.86
  -4   5  -2    9.44    2.09
  -5   5  -2    1.07    1.46
  -5   5  -2    0.40    1.68
  -6   5  -2   12.21    2.82
  -7   5  -2   49.72    5.27
  -8   5  -2    1.13    2.25
  -9   5  -2   18.57    3.84
 -10   5  -2    1.68    2.75
 -11   5  -2    1.72    2.88
 -12   5  -2    1.81    3.28
  12   4  -2    7.07    3.00
 -12  -4   2    2.49    3.32
  11   4  -2    4.38    2.80
 -11  -4   2    3.47    2.80
  10   4  -2   -0.34    1.95
 -10  -4   2    1.52    2.41
   9   4  -2   -1.69    1.70
  -9  -4   2    4.73    2.56
   8   4  -2    3.97    2.19
  -8  -4   2    7.01    2.36
   7   4  -2   71.00    5.88
  -7  -4   2   63.44    5.35
   6   4  -2  211.39   12.71
  -6  -4   2  221.50   11.86
   5   4  -2   49.81    4.53
  -5  -4   2   55.90    4.30
   4   4  -2   65.16    4.87
   4   4  -2   64.63    3.83
  -4  -4   2   56.80    4.36
   3   4  -2    3.15    1.26
   3   4  -2    3.34    1.08
  -3  -4   2    0.86    1.10
   2   4  -2   19.44    1.99
   2   4  -2   17.72    2.16
  -2  -4   2   22.08    2.52
   1   4  -2    0.08    0.71
   1   4  -2   -0.60    0.63
  -1  -4   2    1.01    0.87
   0   4  -2  230.69   11.28
   0  -4   2  213.34   11.13
  -1   4  -2   84.11    5.02
   1  -4   2   80.69    4.10
   1  -4   2   83.46    4.84
  -2   4  -2   79.44    4.88
  -2   4  -2   76.99    4.80
  -3   4  -2    3.29    1.30
  -3   4  -2    2.93    1.22
  -4   4  -2   34.80    3.18
  -4   4  -2   35.67    3.28
  -5   4  -2   22.36    2.94
   5  -4   2   21.14    2.24
  -6   4  -2   46.98    4.29
  -7   4  -2    2.05    2.17
  -8   4  -2   21.50    3.70
  -9   4  -2    1.26    2.62
 -10   4  -2    4.52    3.04
 -11   4  -2    1.31    2.64
 -12   4  -2   11.19    4.22
  12   3  -2   -0.27    2.18
 -12  -3   2   -0.99    3.07
  11   3  -2   10.44    3.20
 -11  -3   2   14.22    3.64
  10   3  -2    0.54    2.24
 -10  -3   2    2.71    2.54
   9   3  -2    1.53    2.07
  -9  -3   2    4.68    2.50
   8   3  -2    3.37    2.15
  -8  -3   2    3.72    2.30
   7   3  -2   43.11    4.43
  -7  -3   2   40.66    4.19
   6   3  -2    7.78    2.22
  -6  -3   2    7.69    2.14
   5   3  -2   58.70    4.76
  -5  -3   2   58.69    4.38
   4   3  -2    2.87    1.33
  -4  -3   2    0.13    1.17
   3   3  -2    1.57    0.75
   3   3  -2    1.70    1.10
  -3  -3   2    1.23    1.01
   2   3  -2  205.52   10.20
   2   3  -2  198.69   11.01
  -2  -3   2  213.81   10.56
   1   3  -2  501.91   27.37
   1   3  -2  616.97   28.89
  -1  -3   2  623.24   27.71
   0   3  -2    8.59    1.41
   0  -3   2    8.35    1.30
  -1   3  -2  306.02   14.75
   1  -3   2  299.11   14.66
   1  -3   2  295.07   12.33
  -2   3  -2   15.48    1.87
  -2   3  -2   12.59    1.71
  -3   3  -2  153.95    8.11
  -3   3  -2  148.63    8.13
  -4   3  -2    2.81    1.26
  -5   3  -2   73.90    5.19
   5  -3   2   82.74    5.13
  -6   3  -2    0.74    1.54
   6  -3   2    1.52    1.61
  -7   3  -2   84.82    5.98
   7  -3   2   78.53    5.88
  -8   3  -2   38.71    4.52
  -9   3  -2    5.35    2.60
 -10   3  -2    2.31    2.69
 -11   3  -2   34.70    5.02
 -12   3  -2    2.97    3.07
  12   2  -2    0.85    2.31
  12   2  -2    0.77    2.30
 -12  -2   2    3.81    2.91
  11   2  -2    2.91    2.53
 -11  -2   2    2.75    2.93
  10   2  -2    6.53    2.67
 -10  -2   2    3.58    2.50
   9   2  -2   -1.61    1.76
  -9  -2   2    0.08    2.06
   8   2  -2    0.61    1.92
  -8  -2   2    5.18    2.44
   7   2  -2   11.38    2.60
  -7  -2   2   11.36    2.54
   6   2  -2  103.76    7.18
  -6  -2   2  106.07    6.68
   5   2  -2    4.66    1.75
  -5  -2   2    1.59    1.29
   4   2  -2    3.18    1.42
  -4  -2   2    3.40    1.29
   3   2  -2   29.95    2.91
  -3  -2   2   32.48    2.70
   2   2  -2   55.15    3.57
  -2  -2   2   44.95    3.25
   1   2  -2   20.59    1.95
  -1  -2   2   22.35    2.11
   0  -2   2   18.80    1.74
   1  -2   2   41.38    2.38
   1  -2   2   44.01    2.77
  -2   2  -2    4.62    1.03
  -3   2  -2   98.30    5.60
  -4   2  -2    6.93    1.49
  -5   2  -2    9.03    1.83
   5  -2   2    8.07    1.68
  -6   2  -2   66.69    4.84
   6  -2   2   64.98    4.93
  -7   2  -2    0.75    1.76
   7  -2   2    3.35    1.82
  -8   2  -2   12.75    2.83
   8  -2   2    9.63    2.51
  -9   2  -2    5.36    2.46
   9  -2   2    0.51    2.25
 -10   2  -2    1.24    2.49
 -11   2  -2    3.13    2.82
 -12   2  -2   15.39    4.10
 -13   2  -2    3.94    3.61
  12   1  -2    3.70    2.84
 -12  -1   2   -3.33    2.83
  11   1  -2    2.52    2.29
 -11  -1   2    6.65    3.30
  10   1  -2    1.90    2.31
 -10  -1   2    3.43    2.51
   9   1  -2   41.50    4.82
  -9  -1   2   36.38    4.61
   8   1  -2    8.51    2.50
  -8  -1   2    6.68    2.42
   7   1  -2   71.72    5.47
  -7  -1   2   53.66    4.95
   6   1  -2   23.61    3.09
  -6  -1   2   24.39    3.26
   5   1  -2   32.58    3.37
  -5  -1   2   29.49    3.04
   4   1  -2   72.32    5.03
  -4  -1   2   75.94    4.73
   3   1  -2    0.73    0.99
  -3  -1   2    1.38    0.88
   2   1  -2   13.43    1.68
  -2  -1   2   15.37    1.81
  -1  -1   2  560.80   26.59
   0  -1   2  205.57   10.02
   1  -1   2  119.18    5.88
   1  -1   2  114.75    4.95
  -2   1  -2    7.71    1.13
  -3   1  -2    2.21    1.12
  -4   1  -2   20.76    2.30
  -5   1  -2  126.18    7.00
   5  -1   2  119.31    7.43
  -6   1  -2    0.35    1.34
   6  -1   2    1.27    1.42
  -7   1  -2   -0.05    1.63
   7  -1   2   -0.66    1.72
  -8   1  -2    3.40    2.08
   8  -1   2    4.10    2.20
  -9   1  -2    3.85    2.20
   9  -1   2    1.71    2.14
 -10   1  -2    4.91    2.41
  10  -1   2   -1.44    2.19
 -11   1  -2    6.71    3.12
  11  -1   2   11.48    3.31
 -12   1  -2    1.81    3.04
 -13   1  -2    7.51    3.55
 -12   0   2   14.59    4.30
  11   0  -2    0.07    2.29
 -11   0   2    2.68    2.53
  10   0  -2    0.21    1.96
 -10   0   2    1.57    2.53
   9   0  -2    9.57    2.63
  -9   0   2    9.20    2.80
   8   0  -2   16.62    3.09
  -8   0   2   18.55    3.37
   7   0  -2   10.51    2.50
  -7   0   2   14.15    2.79
   6   0  -2   88.65    6.24
  -6   0   2   86.00    5.82
   5   0  -2    6.01    1.73
  -5   0   2    9.27    2.03
   4   0  -2   66.73    4.59
  -4   0   2   60.39    4.29
   3   0  -2  177.26    9.65
  -3   0   2  177.17    8.43
  -3   0   2  176.79    9.21
   2   0  -2   26.03    2.33
  -2   0   2   24.48    1.61
  -2   0   2   30.80    2.35
  -1   0   2   64.12    3.56
  -1   0   2   59.58    3.25
   0   0   2  988.32   46.18
   1   0   2   -0.30    0.40
  -2   0  -2   25.55    1.81
  -3   0  -2  129.65    6.69
  -4   0  -2  416.47   20.16
  -5   0  -2   26.39    2.64
   5   0   2   24.10    3.03
  -6   0  -2  900.79   45.16
   6   0   2  994.84   47.65
  -7   0  -2    2.99    1.67
   7   0   2    2.32    1.87
  -8   0  -2   25.45    3.49
   8   0   2   24.04    3.84
  -9   0  -2   14.11    3.01
   9   0   2   11.40    2.91
 -10   0  -2    4.53    2.55
  10   0   2    2.55    2.53
 -11   0  -2    1.20    2.63
  11   0   2    2.77    2.59
 -12   0  -2   16.28    3.78
  12   0   2   15.48    3.92
 -13   0  -2    3.50    3.15
 -12   1   2    3.08    3.42
 -11   1   2    7.48    3.49
  10  -1  -2   -0.11    2.24
 -10   1   2    4.11    2.68
   9  -1  -2    6.96    2.26
  -9   1   2   11.16    3.10
   8  -1  -2    5.40    2.27
  -8   1   2    9.79    2.81
   7  -1  -2   62.42    5.35
  -7   1   2   65.58    5.31
   6  -1  -2   17.83    2.75
  -6   1   2    7.37    2.30
   5  -1  -2   63.53    4.77
  -5   1   2   69.78    4.76
   4  -1  -2    1.42    1.04
  -4   1   2    0.26    0.73
  -4   1   2    0.65    1.11
   3  -1  -2   23.56    2.37
  -3   1   2   23.07    2.42
  -3   1   2   29.07    1.93
  -2   1   2    6.96    0.95
  -2   1   2    8.25    1.44
  -1   1   2   54.85    3.27
  -1   1   2   52.28    3.00
   0   1   2  159.21    7.78
   1   1   2  189.55    9.19
   2   1   2  126.42    6.37
  -3  -1  -2   40.05    2.63
   3   1   2   46.99    2.72
  -4  -1  -2   34.78    2.63
   4   1   2   42.04    2.56
  -5  -1  -2  529.05   26.31
   5   1   2  548.45   25.82
   5   1   2  568.09   28.26
  -6  -1  -2    3.51    1.63
   6   1   2    4.39    1.00
   6   1   2    1.76    1.64
  -7  -1  -2   46.34    3.84
   7   1   2   35.89    4.24
  -8  -1  -2    2.72    1.75
   8   1   2    1.31    2.10
  -9  -1  -2   -2.88    1.58
   9   1   2   -0.01    2.11
 -10  -1  -2    5.05    2.49
  10   1   2    5.50    2.64
 -11  -1  -2   11.66    3.15
  11   1   2    4.11    2.98
 -12  -1  -2    3.21    2.97
  12   1   2    1.92    2.78
  13   1   2    2.36    3.08
 -12   2   2    1.68    3.53
 -11   2   2    1.39    3.02
 -10   2   2   -1.00    2.60
   9  -2  -2    0.43    2.01
  -9   2   2   -0.35    2.49
   8  -2  -2   28.27    3.59
  -8   2   2   27.46    3.86
   7  -2  -2   11.38    2.45
  -7   2   2   10.46    2.86
  -6   2   2   52.29    4.63
   5  -2  -2  163.20    9.11
  -5   2   2  159.58    9.01
  -5   2   2  151.17    8.01
   4  -2  -2    2.42    1.13
  -4   2   2    1.38    1.39
  -4   2   2    2.21    1.05
   3  -2  -2    2.63    0.93
  -3   2   2    1.98    0.93
  -3   2   2    1.40    1.17
  -2   2   2  167.56    8.73
  -2   2   2  185.19    9.07
  -1   2   2   14.31    1.58
  -1   2   2   13.89    1.58
   0   2   2   18.02    1.66
   0   2   2   14.73    1.44
   1   2   2    5.11    0.96
   2   2   2   14.61    1.54
   3   2   2    5.31    0.97
  -4  -2  -2  211.60   10.83
   4   2   2  242.37   12.25
   4   2   2  214.69   10.77
  -5  -2  -2   39.81    2.92
   5   2   2   42.44    4.21
   5   2   2   39.88    2.61
  -6  -2  -2  464.28   22.42
   6   2   2  441.39   24.25
   6   2   2  471.91   21.85
  -7  -2  -2    1.00    1.43
   7   2   2    2.37    1.90
  -8  -2  -2   15.46    2.62
   8   2   2   11.97    3.39
  -9  -2  -2    5.88    2.27
   9   2   2    3.88    2.53
 -10  -2  -2   10.23    2.66
  10   2   2   10.00    3.07
 -11  -2  -2    2.38    2.42
  11   2   2    0.96    2.46
  12   2   2    0.12    2.69
  13   2   2   -1.46    2.77
 -12   3   2    1.91    3.76
 -11   3   2    8.87    3.53
 -10   3   2    0.78    2.80
  -9   3   2   11.40    3.18
  -8   3   2    3.55    2.62
   7  -3  -2   62.36    5.10
  -7   3   2   65.31    5.58
   6  -3  -2    0.70    1.48
  -6   3   2    1.35    2.05
   5  -3  -2  124.05    7.34
  -4   3   2    0.46    1.10
  -4   3   2    0.52    1.51
  -3   3   2   18.92    2.43
  -3   3   2   16.60    1.96
  -2   3   2   11.50    1.81
  -2   3   2   13.99    1.68
  -1   3   2  518.48   23.80
  -1   3   2  474.70   23.65
   0   3   2   74.66    4.12
   0   3   2   75.21    4.39
   1   3   2    3.09    1.01
   2   3   2   20.64    2.00
   3   3   2  163.37    8.35
  -4  -3  -2  103.67    5.30
   4   3   2   90.38    6.33
   4   3   2  106.36    5.53
  -5  -3  -2  316.39   13.80
   5   3   2  263.08   15.25
   5   3   2  257.07   13.62
  -6  -3  -2    1.19    1.00
   6   3   2   -1.05    1.33
   6   3   2   -1.01    1.00
  -7  -3  -2  178.00   10.08
   7   3   2  205.13   11.70
  -8  -3  -2   13.48    2.49
   8   3   2   14.06    3.24
  -9  -3  -2    7.50    2.20
   9   3   2    2.10    2.76
 -10  -3  -2    3.12    2.12
  10   3   2    1.26    2.27
  11   3   2   14.26    3.54
  12   3   2    2.40    2.84
  13   3   2    4.36    3.12
 -11   4   2   -0.22    3.24
 -10   4   2    0.74    2.82
  -9   4   2    2.05    3.01
  -8   4   2   14.55    3.56
  -7   4   2    5.06    2.51
  -6   4   2   56.55    5.13
  -5   4   2    7.12    2.35
  -5   4   2    7.31    1.85
  -4   4   2    0.13    1.20
  -4   4   2    2.04    1.63
  -3   4   2    3.82    1.62
  -3   4   2    2.50    1.30
  -2   4   2  540.87   25.80
  -2   4   2  522.19   25.53
  -1   4   2   42.99    3.26
   0   4   2  217.36   10.99
   0   4   2  228.99   11.39
   1   4   2   14.34    1.42
   1   4   2   17.72    2.02
   2   4   2   20.18    2.15
   3   4   2  135.70    7.10
   3   4   2  124.70    7.69
   4   4   2    3.68    1.16
   4   4   2    4.08    1.58
  -5  -4  -2    0.49    0.72
   5   4   2    0.13    0.91
   5   4   2    0.72    1.49
  -6  -4  -2   46.72    3.40
   6   4   2   50.47    4.66
   6   4   2   43.53    3.37
  -7  -4  -2   19.16    2.39
   7   4   2   16.79    3.29
  -8  -4  -2   19.93    2.80
   8   4   2   23.98    3.86
  -9  -4  -2    1.60    1.80
   9   4   2   -0.93    2.15
  10   4   2    2.35    2.48
  11   4   2    1.54    2.46
  12   4   2    9.50    3.63
  13   4   2   -0.33    3.00
 -11   5   2    1.31    2.90
 -10   5   2    0.29    3.06
  -9   5   2    4.22    2.85
  -8   5   2    1.51    2.86
  -7   5   2   87.32    6.88
  -6   5   2    3.06    2.34
  -5   5   2    1.06    1.78
  -5   5   2    1.94    2.10
  -4   5   2   36.77    4.16
  -4   5   2   34.69    3.52
  -3   5   2   36.35    3.49
  -3   5   2   34.36    3.42
  -2   5   2   -0.68    1.36
  -2   5   2    0.30    1.13
  -1   5   2  301.13   15.24
  -1   5   2  311.99   15.45
   0   5   2   48.95    3.26
   0   5   2   50.82    3.82
   1   5   2   46.57    3.78
   1   5   2   48.27    2.96
  -2  -5  -2   11.72    1.23
   2   5   2   10.67    1.72
  -3  -5  -2    8.85    1.28
   3   5   2    5.17    1.53
   3   5   2    5.56    1.67
  -4  -5  -2   22.04    2.00
   4   5   2   18.14    2.73
   4   5   2   22.66    2.51
  -5  -5  -2   94.25    5.54
   5   5   2  110.88    6.18
   5   5   2  104.81    6.93
  -6  -5  -2    4.47    1.24
   6   5   2    3.92    2.05
   6   5   2    2.20    1.41
  -7  -5  -2   12.17    2.03
   7   5   2    4.47    2.88
   8   5   2   31.65    4.57
   9   5   2   55.81    5.91
  10   5   2   -0.66    2.01
  11   5   2   23.16    4.30
  12   5   2    3.05    2.92
  13   5   2   -0.99    2.94
 -10   6   2    1.28    3.14
  -9   6   2   -1.31    2.67
  -8   6   2   16.00    4.06
  -7   6   2   24.75    4.32
  -6   6   2    2.81    2.38
  -5   6   2   -1.17    1.83
  -5   6   2    1.81    2.14
  -4   6   2    3.58    2.08
  -4   6   2    4.75    1.92
  -3   6   2    5.88    2.12
  -3   6   2    5.08    2.06
  -2   6   2   63.61    4.55
  -2   6   2   60.09    4.69
  -1   6   2    6.00    1.80
  -1   6   2    5.80    1.58
   0   6   2  130.72    7.89
   0   6   2  138.87    7.29
   1   6   2    0.03    1.14
  -2  -6  -2    0.32    0.71
   2   6   2   -0.23    1.12
   2   6   2   -1.82    1.11
  -3  -6  -2   71.17    4.23
   3   6   2   68.86    4.92
   3   6   2   75.88    5.15
  -4  -6  -2  132.09    7.02
   4   6   2  135.32    7.72
   4   6   2  130.47    8.24
  -5  -6  -2    6.09    1.28
   5   6   2    0.69    1.78
   5   6   2    4.08    1.58
  -6  -6  -2   18.14    2.16
   6   6   2   20.66    2.56
   6   6   2   17.85    3.20
   7   6   2    1.26    2.25
   8   6   2   30.81    4.51
   9   6   2   29.32    4.41
  10   6   2    9.82    3.36
  11   6   2    1.36    2.56
  12   6   2    1.58    2.75
  13   6   2   -1.13    3.13
 -10   7   2    2.90    3.52
  -9   7   2    4.07    3.23
  -8   7   2   -0.10    2.53
  -7   7   2    2.90    2.99
  -6   7   2    5.88    2.95
  -5   7   2   10.31    3.07
  -5   7   2    7.94    2.67
  -4   7   2   48.18    4.94
  -4   7   2   51.71    5.27
  -3   7   2   80.18    5.84
  -3   7   2   84.00    5.95
  -2   7   2    0.04    1.67
  -2   7   2    4.23    1.77
  -1   7   2   93.28    6.26
  -1   7   2   89.06    5.74
   0   7   2   36.26    3.94
   0   7   2   34.18    3.26
   0   7   2   39.26    2.82
  -1  -7  -2   54.51    3.66
   1   7   2   58.26    4.77
   1   7   2   60.69    4.13
  -2  -7  -2   20.92    2.09
   2   7   2   11.93    2.11
   2   7   2   18.98    2.84
  -3  -7  -2   29.32    2.77
   3   7   2   34.37    3.53
   3   7   2   33.98    3.65
  -4  -7  -2    1.91    1.24
   4   7   2   -0.22    1.49
   4   7   2    0.43    1.57
   5   7   2    2.85    1.77
   5   7   2   -3.26    1.49
   6   7   2   44.49    4.22
   6   7   2   42.02    4.96
   7   7   2   -0.77    2.20
   8   7   2   15.80    3.50
   9   7   2   17.56    3.83
  10   7   2    1.39    2.46
  11   7   2   16.59    4.14
  12   7   2    0.56    2.87
  -9   8   2    1.74    3.33
  -8   8   2    9.20    3.70
  -7   8   2    5.33    3.15
  -6   8   2    4.11    2.69
  -5   8   2    1.40    2.29
  -5   8   2    1.29    2.10
  -4   8   2   12.59    2.97
  -4   8   2   15.40    3.27
  -3   8   2   50.14    5.04
  -3   8   2   48.15    4.62
  -2   8   2  139.70    8.44
  -2   8   2  123.29    7.97
  -1   8   2    2.58    1.70
  -1   8   2    1.66    1.86
   0   8   2   82.11    5.22
   0   8   2   74.09    5.91
  -1  -8  -2   15.88    2.16
  -1  -8  -2   18.49    1.87
   1   8   2   14.35    2.03
   1   8   2   16.20    2.90
  -2  -8  -2    9.69    1.71
   2   8   2    8.73    2.41
   2   8   2    3.34    1.85
  -3  -8  -2   10.45    1.83
   3   8   2   11.33    2.37
   3   8   2    9.82    2.48
   4   8   2  125.56    7.91
   4   8   2  108.86    7.53
   5   8   2    1.87    2.22
   5   8   2    1.86    2.11
   6   8   2   20.65    3.19
   6   8   2   32.19    4.16
   7   8   2   10.21    3.08
   8   8   2   -2.44    2.20
   9   8   2    6.90    2.96
  10   8   2   30.95    4.89
  11   8   2    4.43    2.99
  12   8   2    2.18    3.21
  -9   9   2   10.68    4.11
  -8   9   2    1.10    2.85
  -7   9   2    9.28    3.57
  -6   9   2   -1.99    2.51
  -5   9   2    9.40    2.90
  -5   9   2    0.58    2.23
  -4   9   2    3.52    2.47
  -4   9   2   -0.03    2.20
  -3   9   2   33.53    4.47
  -3   9   2   42.59    4.91
  -2   9   2   -2.62    1.64
  -2   9   2    3.58    2.19
  -1   9   2   43.66    4.31
  -1   9   2   55.68    5.35
   0   9   2    6.50    2.43
   0   9   2    3.23    1.74
  -1  -9  -2   21.50    2.20
  -1  -9  -2   19.26    2.59
   1   9   2   20.70    3.42
  -2  -9  -2    8.32    1.83
   2   9   2    6.35    2.46
   3   9   2  122.28    8.27
   3   9   2  136.29    8.41
   4   9   2    0.74    2.03
   4   9   2    6.77    2.49
   5   9   2   25.11    4.09
   5   9   2   32.52    4.07
   6   9   2    0.50    1.78
   6   9   2   -3.78    1.76
   7   9   2   14.11    3.55
   8   9   2   -1.23    2.11
   9   9   2   16.78    4.02
  10   9   2    4.18    2.84
  11   9   2   12.68    3.98
  12   9   2    0.28    3.16
  -8  10   2   11.04    4.02
  -7  10   2    1.47    3.21
  -6  10   2    1.52    2.81
  -5  10   2    2.95    2.57
  -5  10   2   -2.39    2.42
  -4  10   2   28.05    4.60
  -4  10   2   34.60    4.75
  -3  10   2    2.96    2.32
  -3  10   2    1.20    2.19
  -2  10   2   79.85    6.10
  -2  10   2   80.45    6.44
  -1  10   2    0.60    2.00
  -1  10   2    1.67    2.08
   0  10   2    0.86    2.01
  -1 -10  -2   -0.24    1.16
  -1 -10  -2   -1.14    1.33
   1  10   2    1.08    1.96
   2  10   2   26.33    3.90
   3  10   2    5.08    2.44
   4  10   2  197.73   11.68
   4  10   2  189.71   11.45
   5  10   2   -2.60    1.86
   5  10   2    0.03    1.94
   6  10   2    1.76    2.11
   6  10   2    1.31    2.46
   7  10   2   -0.22    2.32
   8  10   2   17.74    3.95
   9  10   2   -0.94    2.54
  10  10   2   15.20    4.18
  11  10   2   -2.65    2.85
  -7  11   2    3.30    3.55
  -6  11   2    2.65    3.09
  -5  11   2    4.09    2.90
  -5  11   2    7.29    2.86
  -4  11   2    7.48    2.82
  -4  11   2    5.23    2.77
  -3  11   2   32.29    4.78
  -3  11   2   34.66    5.03
  -2  11   2    5.56    2.78
  -2  11   2    5.32    2.53
  -1  11   2    5.48    2.43
  -1  11   2   18.75    3.48
   0 -11  -2    0.34    1.32
   0  11   2    0.09    1.96
   1  11   2   14.58    3.21
   2  11   2    5.17    2.39
   3  11   2  100.38    7.32
   4  11   2    1.31    2.08
   5  11   2   54.97    5.20
   6  11   2    6.95    3.19
   6  11   2   13.46    3.07
   7  11   2    4.70    2.86
   8  11   2    0.39    2.73
   9  11   2   24.56    5.05
  10  11   2   -4.32    2.78
  -6  12   2    0.53    3.20
  -5  12   2   -2.23    2.12
  -5  12   2    1.65    3.16
  -4  12   2   24.21    4.23
  -4  12   2   23.15    4.78
  -3  12   2    0.96    2.69
  -3  12   2    2.55    2.50
  -2  12   2   28.83    4.74
  -2  12   2   35.17    5.00
  -1  12   2    0.65    2.55
   0  12   2    3.96    2.45
   1  12   2   13.94    3.32
   2  12   2    8.94    2.75
   3  12   2   -0.75    1.95
   4  12   2   54.70    5.37
   5  12   2    0.08    1.97
   6  12   2    3.36    2.56
   8  12   2   13.00    3.91
   9  12   2    1.06    3.15
  10  12   2    9.25    4.40
  -5  13   2    1.23    3.19
  -5  13   2   -1.03    2.60
  -4  13   2   -0.49    3.11
  -4  13   2    0.31    2.51
  -3  13   2   11.69    3.80
  -3  13   2   20.62    4.03
  -2  13   2    1.91    2.36
  -1  13   2    3.94    2.63
   0  13   2    3.71    2.52
   1  13   2    0.20    2.19
   2  13   2    1.96    2.33
   3  13   2    5.72    2.64
   4  13   2    2.61    2.33
   5  13   2    4.01    2.50
   6  13   2    3.73    2.64
  -4  14   2    7.58    3.20
  -3  14   2    0.69    2.57
  -2  14   2    1.30    2.54
  -1  14   2    1.33    2.65
   0  14   2    2.92    2.76
   1  14   2   10.66    3.46
   2  14   2    6.32    2.88
   3  14   2    1.89    2.50
   4  14   2   11.27    3.37
   5  14   2    4.23    2.80
   6  14   2    2.15    2.48
  -2  15   2   -2.01    2.30
  -1  15   2   -0.39    2.62
   0  15   2    1.74    2.77
   1  15   2   14.01    4.05
   2  15   2   -0.98    2.32
   3  15   2   23.65    4.47
   4  15   2    3.48    2.97
   5  15   2    1.28    2.64
   1  15  -3   15.25    3.73
   4  14  -3    1.31    2.33
   3  14  -3    0.86    2.18
   2  14  -3    8.64    2.85
   1  14  -3   -2.40    1.89
  -1 -14   3   -1.31    2.56
   0  14  -3   20.42    4.06
   0 -14   3    9.64    3.51
  -1  14  -3    0.99    2.30
   1 -14   3    1.32    2.62
  -2  14  -3    6.76    3.10
   2 -14   3   10.96    3.50
  -3  14  -3    3.56    2.90
   3 -14   3    5.27    2.96
  -4  14  -3    3.55    2.40
   4  13  -3    1.80    2.13
   3  13  -3    5.48    2.59
  -3 -13   3    6.82    3.46
   2  13  -3    1.68    2.06
  -2 -13   3    2.73    2.66
   1  13  -3   21.49    3.88
  -1 -13   3   16.79    3.65
   0  13  -3   16.15    3.41
   0 -13   3   18.34    3.93
  -1  13  -3   26.06    4.35
   1 -13   3   23.83    4.30
  -2  13  -3   -1.55    2.06
   2 -13   3    1.44    2.55
  -3  13  -3   -0.71    2.33
   3 -13   3   -0.20    2.37
  -4  13  -3    0.48    2.13
   4 -13   3   -2.95    2.60
   4 -13   3   -1.47    2.13
  -5  13  -3    0.53    2.46
   5 -13   3    1.15    2.47
   5 -13   3    4.92    3.16
   8  12  -3    7.10    3.05
   4  12  -3   -2.41    1.63
  -4 -12   3    2.83    2.84
   3  12  -3    1.39    1.83
  -3 -12   3    0.62    2.66
   2  12  -3   34.13    4.36
  -2 -12   3   21.54    3.63
   1  12  -3    4.10    2.15
  -1 -12   3    3.51    2.34
   0  12  -3   52.48    5.25
   0 -12   3   58.55    5.47
  -1  12  -3    3.94    2.33
   1 -12   3    1.29    2.14
  -2  12  -3    1.66    2.05
   2 -12   3   -0.57    2.15
  -3  12  -3    0.49    2.33
   3 -12   3   -0.69    1.90
   3 -12   3   -0.30    2.32
  -4  12  -3   18.86    3.66
   4 -12   3   11.37    2.72
   4 -12   3   10.99    2.98
  -5  12  -3    2.97    2.36
   5 -12   3   -0.39    2.52
   5 -12   3   -1.20    2.07
  -6  12  -3    7.32    3.29
   9  11  -3    5.48    2.66
   8  11  -3   13.61    3.49
   7  11  -3   26.81    4.31
   6  11  -3    0.95    2.10
  -5 -11   3   31.09    4.70
   4  11  -3    0.24    1.86
  -4 -11   3   -0.03    2.45
   3  11  -3    3.84    2.01
  -3 -11   3    1.08    2.49
   2  11  -3   -1.01    1.48
  -2 -11   3    4.02    2.21
   1  11  -3   48.34    5.15
  -1 -11   3   46.76    4.78
   0  11  -3    0.13    1.54
   0 -11   3    3.98    2.08
  -1  11  -3   33.21    4.27
   1 -11   3   22.99    3.88
  -2  11  -3    1.19    1.83
   2 -11   3    0.05    1.98
  -3  11  -3   16.60    3.70
   3 -11   3   12.29    3.28
   3 -11   3   16.16    2.70
  -4  11  -3    2.14    2.35
   4 -11   3    1.97    2.06
   4 -11   3    3.26    2.35
  -5  11  -3   23.98    4.08
  -6  11  -3    2.72    2.86
  -6  11  -3   -0.50    2.43
  -7  11  -3    5.41    3.22
  -8  11  -3   10.71    3.76
   9  10  -3    1.05    2.30
   8  10  -3    9.78    2.89
   7  10  -3   11.93    3.23
  -7 -10   3   14.64    3.88
   6  10  -3   16.82    3.39
  -6 -10   3   11.66    3.62
   5  10  -3    3.27    2.03
  -5 -10   3    1.44    2.50
   4  10  -3    7.86    2.09
   4  10  -3    5.02    2.05
  -4 -10   3    3.13    2.49
   3  10  -3    9.79    2.47
  -3 -10   3    6.46    2.66
   2  10  -3    4.72    1.97
  -2 -10   3    6.56    2.18
   1  10  -3    9.16    2.27
  -1 -10   3    2.89    2.06
   0  10  -3   -1.33    1.36
   0 -10   3    1.35    1.75
  -1  10  -3    0.23    1.54
   1 -10   3    0.62    1.84
  -2  10  -3    5.93    2.02
   2 -10   3    2.16    1.92
   2 -10   3    1.31    1.62
  -3  10  -3    3.75    2.22
   3 -10   3    0.15    1.61
   3 -10   3   -0.35    1.89
  -4  10  -3   17.54    3.40
   4 -10   3   20.94    2.84
   4 -10   3   27.62    4.07
  -5  10  -3    7.43    3.02
  -5  10  -3    0.34    2.21
  -6  10  -3   26.63    4.47
  -6  10  -3   28.46    4.72
  -7  10  -3    1.38    2.76
  -8  10  -3    4.38    3.15
  -9  10  -3    3.13    3.25
  10   9  -3    4.17    2.58
   9   9  -3    2.91    2.31
   8   9  -3   -0.30    1.87
  -8  -9   3    0.75    2.85
   7   9  -3   35.80    4.84
  -7  -9   3   37.68    5.35
   6   9  -3    0.48    1.87
  -6  -9   3    2.56    2.45
   5   9  -3    1.79    1.90
  -5  -9   3    1.54    2.15
   4   9  -3   -1.19    1.22
   4   9  -3   -1.10    1.59
  -4  -9   3    1.31    2.30
   3   9  -3    4.44    1.83
   3   9  -3    4.13    1.83
  -3  -9   3    3.46    2.08
   2   9  -3   18.16    2.94
  -2  -9   3   18.00    3.15
   1   9  -3   33.53    4.00
  -1  -9   3   26.55    3.69
   0   9  -3    4.52    1.92
   0  -9   3    2.02    1.94
  -1   9  -3    1.66    1.67
   1  -9   3    3.81    1.84
  -2   9  -3   11.59    2.62
   2  -9   3    4.38    2.29
   2  -9   3   10.46    2.26
  -3   9  -3    2.87    1.92
   3  -9   3    4.70    2.18
   3  -9   3    6.58    1.86
  -4   9  -3    4.69    2.03
  -5   9  -3   39.86    5.14
  -5   9  -3   52.11    5.57
  -6   9  -3    1.70    2.66
  -7   9  -3   12.67    3.66
  -8   9  -3    1.56    2.71
  -9   9  -3    3.42    3.11
 -10   9  -3    5.11    3.08
  10   8  -3    1.21    2.25
   9   8  -3   13.32    3.08
  -9  -8   3   11.56    3.38
   8   8  -3    6.69    2.40
  -8  -8   3    8.17    3.12
   7   8  -3    0.26    1.72
   7   8  -3    0.54    1.72
  -7  -8   3    1.50    2.66
   6   8  -3    8.52    2.56
  -6  -8   3   13.43    3.14
   5   8  -3    1.21    1.92
  -5  -8   3    0.23    1.92
   4   8  -3   13.78    2.76
   4   8  -3   19.10    2.83
  -4  -8   3   20.78    3.36
   3   8  -3    3.19    1.63
   3   8  -3    1.25    1.36
  -3  -8   3    2.35    2.09
   2   8  -3   35.70    3.75
   2   8  -3   40.11    4.13
  -2  -8   3   39.77    4.22
   1   8  -3   13.04    2.40
  -1  -8   3    9.91    2.32
   0   8  -3   11.89    2.34
   0  -8   3   11.99    2.45
  -1   8  -3   -1.73    1.19
   1  -8   3    0.95    1.63
  -2   8  -3   13.53    2.62
   2  -8   3   13.43    2.09
   2  -8   3    9.05    2.38
  -3   8  -3   31.15    3.88
   3  -8   3   30.81    3.04
   3  -8   3   29.14    3.86
  -4   8  -3   46.74    4.52
  -4   8  -3   46.99    4.58
  -5   8  -3    3.85    1.92
  -5   8  -3   -0.44    2.07
  -6   8  -3   13.59    3.39
  -7   8  -3    3.27    2.43
  -8   8  -3    3.98    2.81
  -9   8  -3   -2.34    2.21
 -10   8  -3    0.46    2.90
  11   7  -3   -0.32    2.23
  10   7  -3    1.40    2.19
 -10  -7   3    3.25    3.32
   9   7  -3   11.58    2.80
  -9  -7   3   21.29    4.07
   8   7  -3    0.91    1.70
  -8  -7   3   -2.96    2.34
   7   7  -3   14.55    2.93
  -7  -7   3   11.96    3.13
   6   7  -3    2.39    1.73
  -6  -7   3    3.72    2.26
   5   7  -3   -0.38    1.52
  -5  -7   3    1.58    2.07
   4   7  -3    4.86    1.98
   4   7  -3    3.44    1.53
  -4  -7   3    0.85    1.92
   3   7  -3  211.44   12.37
   3   7  -3  234.21   11.89
  -3  -7   3  219.05   12.37
   2   7  -3   33.99    3.51
   2   7  -3   26.32    3.02
  -2  -7   3   28.94    3.51
   1   7  -3   93.95    6.20
  -1  -7   3   96.51    6.15
   0   7  -3    3.46    1.43
   0  -7   3    2.22    1.58
  -1   7  -3   -0.33    1.17
   1  -7   3    0.29    1.33
  -2   7  -3   -0.13    1.24
   2  -7   3   -0.35    1.41
   2  -7   3    0.82    1.27
  -3   7  -3   79.13    5.78
  -4   7  -3    0.74    1.56
  -4   7  -3    3.48    1.90
  -5   7  -3   87.88    6.57
  -5   7  -3   89.49    6.52
  -6   7  -3    1.37    1.82
  -7   7  -3    1.82    2.42
  -8   7  -3    9.73    2.96
  -9   7  -3   27.79    4.65
 -10   7  -3   -2.84    2.34
 -11   7  -3   13.50    3.99
  11   6  -3    2.65    2.54
 -11  -6   3    0.08    3.30
  10   6  -3    2.32    1.97
 -10  -6   3    6.38    3.10
   9   6  -3    3.51    1.92
  -9  -6   3    4.88    2.76
   8   6  -3    7.12    2.48
  -8  -6   3   10.71    3.03
   7   6  -3    0.94    1.82
  -7  -6   3   -0.52    1.70
   6   6  -3   11.00    2.60
  -6  -6   3    7.58    2.71
   5   6  -3    0.33    1.45
  -5  -6   3    0.62    1.68
   4   6  -3   24.47    2.77
   4   6  -3   22.32    3.18
  -4  -6   3   25.30    3.41
   3   6  -3   20.85    2.73
   3   6  -3   19.40    2.39
  -3  -6   3   23.90    3.09
   2   6  -3   34.64    3.20
   2   6  -3   27.91    3.07
  -2  -6   3   25.95    3.28
   1   6  -3    0.38    1.12
  -1  -6   3    1.99    1.39
   0   6  -3  105.66    6.42
   0  -6   3  101.45    6.22
  -1   6  -3   26.58    3.15
   1  -6   3   31.01    2.99
  -2   6  -3   48.66    4.08
   2  -6   3   46.09    3.84
   2  -6   3   45.97    3.34
  -3   6  -3    7.32    1.96
  -3   6  -3    5.36    1.72
  -4   6  -3  172.04    9.92
  -4   6  -3  171.94    9.90
  -5   6  -3   42.51    4.50
  -6   6  -3   10.51    2.82
  -7   6  -3   40.01    4.53
  -8   6  -3   14.51    3.54
  -9   6  -3    8.59    3.19
 -10   6  -3   40.22    5.48
 -11   6  -3    1.37    2.92
  11   5  -3    3.21    2.31
 -11  -5   3    3.40    3.17
  10   5  -3   -0.39    1.78
 -10  -5   3   -0.85    2.55
   9   5  -3   17.03    3.20
  -9  -5   3   20.30    3.95
   8   5  -3    2.28    1.88
  -8  -5   3    3.56    2.34
   7   5  -3    7.68    2.42
  -7  -5   3    8.34    2.75
   6   5  -3    3.82    1.84
  -6  -5   3    0.80    2.00
   5   5  -3   30.61    3.72
  -5  -5   3   34.66    3.93
   4   5  -3   -0.41    1.32
  -4  -5   3    2.66    1.71
   3   5  -3  120.36    6.78
   3   5  -3  114.29    7.37
  -3  -5   3  123.17    7.22
   2   5  -3  230.75   11.60
   2   5  -3  215.31   12.14
  -2  -5   3  227.64   11.90
   1   5  -3   28.52    2.83
  -1  -5   3   34.01    2.91
   0   5  -3  161.57    8.69
   0  -5   3  155.44    8.53
  -1   5  -3  100.51    6.13
   1  -5   3   99.03    5.97
   1  -5   3  103.52    5.09
  -2   5  -3   -0.69    0.91
   2  -5   3    1.65    1.00
   2  -5   3   -0.96    1.11
  -3   5  -3   30.61    3.01
  -3   5  -3   31.95    3.21
  -4   5  -3   41.69    4.11
  -5   5  -3  133.26    8.11
  -6   5  -3   20.64    3.32
  -7   5  -3   13.18    3.04
  -8   5  -3    3.57    2.31
  -9   5  -3   22.53    3.98
 -10   5  -3    2.81    3.02
 -11   5  -3    3.63    2.96
 -12   5  -3    2.24    3.58
  12   4  -3    1.20    2.58
  11   4  -3   -1.96    2.09
 -11  -4   3    3.21    2.77
  10   4  -3   23.44    3.93
 -10  -4   3   30.09    4.69
   9   4  -3    1.17    1.85
  -9  -4   3    0.65    2.17
   8   4  -3   13.56    2.96
  -8  -4   3   21.06    3.41
   7   4  -3   -1.36    1.71
  -7  -4   3    2.92    2.10
   6   4  -3   -0.59    1.68
  -6  -4   3    2.63    1.89
   5   4  -3   -0.34    1.48
  -5  -4   3    0.89    1.67
   4   4  -3  179.57   10.63
  -4  -4   3  189.06   10.24
   3   4  -3   21.88    2.69
  -3  -4   3   27.41    2.99
   2   4  -3  625.07   31.17
  -2  -4   3  612.14   30.00
   1   4  -3  102.50    5.87
  -1  -4   3   99.15    5.79
   0   4  -3    1.03    0.92
   0  -4   3   -0.66    0.86
  -1   4  -3    3.91    1.30
   1  -4   3    5.34    1.36
  -2   4  -3  328.25   16.47
   2  -4   3  345.00   13.79
   2  -4   3  314.19   16.36
  -3   4  -3   14.91    2.21
  -4   4  -3  288.33   14.80
  -5   4  -3    3.20    1.71
  -6   4  -3   82.71    5.88
  -7   4  -3   12.87    2.95
  -8   4  -3    7.47    2.54
  -9   4  -3    3.05    2.39
 -10   4  -3   52.98    5.41
 -11   4  -3    0.65    3.17
 -12   4  -3   -1.23    2.67
  12   3  -3    1.45    2.54
 -12  -3   3    1.46    3.19
  11   3  -3    2.83    2.52
 -11  -3   3    4.42    3.14
  10   3  -3   11.41    3.08
 -10  -3   3   10.31    3.05
   9   3  -3   11.92    2.71
  -9  -3   3   21.18    3.74
   8   3  -3   14.87    2.82
  -8  -3   3    9.37    2.94
  -7  -3   3  105.50    7.06
   6   3  -3   17.56    3.01
  -6  -3   3   26.94    3.51
   5   3  -3   19.83    2.82
  -5  -3   3   20.24    2.87
   4   3  -3   21.39    2.85
  -4  -3   3   26.28    3.04
   3   3  -3  197.69   10.47
  -3  -3   3  173.35    9.85
   2   3  -3   87.12    5.40
  -2  -3   3   84.50    5.22
  -1  -3   3  489.08   23.68
   0  -3   3   12.86    1.69
   1  -3   3   54.25    3.49
   2  -3   3    1.79    0.79
  -3   3  -3    1.44    1.06
  -4   3  -3   -0.04    0.97
  -5   3  -3  105.42    6.41
  -6   3  -3   12.29    2.43
   6  -3   3   11.13    2.23
  -7   3  -3    4.01    2.02
   7  -3   3    1.19    1.83
  -8   3  -3   54.16    5.55
  -9   3  -3   29.25    4.20
 -10   3  -3   -1.94    2.49
 -11   3  -3   27.46    4.59
 -12   3  -3    7.19    3.55
 -13   3  -3   -0.72    3.52
  12   2  -3    0.72    2.46
 -12  -2   3    2.47    3.22
  11   2  -3    2.06    2.48
 -11  -2   3    3.33    2.88
  10   2  -3   13.17    3.20
 -10  -2   3   17.66    3.52
   9   2  -3    0.72    1.80
  -9  -2   3    2.90    2.37
   8   2  -3    8.66    2.36
  -8  -2   3   16.04    3.17
   7   2  -3    0.44    1.56
  -7  -2   3    1.27    2.16
   6   2  -3    4.97    1.94
  -6  -2   3    8.08    2.34
   5   2  -3   19.79    2.75
  -5  -2   3   23.27    3.04
   4   2  -3   36.16    3.38
  -4  -2   3   32.79    3.13
   3   2  -3  106.51    6.52
  -3  -2   3  106.27    6.23
   2   2  -3   53.12    3.69
  -2  -2   3   50.29    3.55
  -1  -2   3    1.02    1.07
   0  -2   3   37.50    2.66
   1  -2   3   18.34    1.82
   2  -2   3  156.01    6.74
  -3   2  -3   16.33    1.97
  -4   2  -3  111.06    6.36
  -5   2  -3    7.47    1.73
  -6   2  -3   33.67    3.46
   6  -2   3   21.22    3.10
  -7   2  -3   62.19    4.96
   7  -2   3   60.33    5.22
  -8   2  -3    7.77    2.44
   8  -2   3   10.38    2.69
  -9   2  -3    2.81    2.47
   9  -2   3    2.82    2.40
 -10   2  -3    0.99    2.37
 -11   2  -3    1.08    2.53
 -12   2  -3    2.16    3.18
 -13   2  -3    0.26    3.11
  12   1  -3    1.83    2.55
 -12  -1   3    1.00    3.27
  11   1  -3    1.82    2.39
 -11  -1   3    4.87    3.05
  10   1  -3    5.01    2.56
 -10  -1   3    4.75    3.17
   9   1  -3   45.27    4.61
  -9  -1   3   29.48    4.29
   8   1  -3    0.01    1.69
  -8  -1   3   -0.39    1.87
   7   1  -3    6.77    2.15
  -7  -1   3    3.73    2.20
   6   1  -3    2.13    1.73
  -6  -1   3    1.36    1.69
   5   1  -3   36.20    3.77
  -5  -1   3   39.44    3.58
   4   1  -3    5.22    1.54
  -4  -1   3    4.54    1.60
   3   1  -3   10.21    1.72
  -3  -1   3   10.40    1.83
  -2  -1   3    0.12    0.98
  -1  -1   3   93.16    5.20
   0  -1   3   53.69    3.33
   1  -1   3    0.65    0.74
   2  -1   3    5.25    0.88
  -3   1  -3   15.06    1.65
  -4   1  -3    7.68    1.39
  -5   1  -3  255.48   13.03
  -6   1  -3    2.89    1.56
   6  -1   3    7.55    2.02
  -7   1  -3   14.46    2.53
   7  -1   3    4.42    2.25
  -8   1  -3    1.36    1.83
   8  -1   3    1.08    2.02
  -9   1  -3   72.10    5.93
   9  -1   3   83.07    6.56
 -10   1  -3   -0.65    2.18
  10  -1   3    0.56    2.42
 -11   1  -3    7.84    3.02
  11  -1   3    8.09    3.10
 -12   1  -3    0.68    2.80
 -13   1  -3    7.93    3.43
 -12   0   3    2.94    3.33
  11   0  -3    3.55    2.66
 -11   0   3    6.12    3.55
  10   0  -3    8.19    2.66
 -10   0   3    7.58    3.01
   9   0  -3    0.43    2.02
  -9   0   3    5.98    2.52
   8   0  -3    4.04    2.12
  -8   0   3    4.97    2.34
   7   0  -3    5.21    2.17
  -7   0   3    2.95    2.14
   6   0  -3   66.13    5.15
  -6   0   3   55.53    4.91
   5   0  -3    4.24    1.74
  -5   0   3   10.77    2.26
   4   0  -3   41.40    3.46
  -4   0   3   41.57    2.44
  -4   0   3   44.69    3.56
   3   0  -3  109.46    6.24
  -3   0   3  105.78    6.01
  -3   0   3   96.84    5.16
  -2   0   3   70.84    3.94
  -2   0   3   79.26    4.51
  -1   0   3    0.26    0.78
  -1   0   3    0.57    0.96
   0   0   3 1000.00   46.90
   1   0   3   43.02    2.55
   2   0   3  129.17    6.24
   2   0   3  119.01    5.25
  -3   0  -3  141.58    7.19
  -4   0  -3  292.12   14.33
  -5   0  -3    0.45    1.17
  -6   0  -3   12.20    2.04
   6   0   3   11.52    2.44
  -7   0  -3    2.75    1.52
   7   0   3    1.37    1.93
  -8   0  -3   36.39    3.88
   8   0   3   21.57    3.73
  -9   0  -3    2.31    2.04
   9   0   3    1.66    2.24
 -10   0  -3   21.82    3.69
  10   0   3   14.61    3.59
 -11   0  -3    2.72    2.29
  11   0   3    1.04    2.78
 -12   0  -3    0.92    2.71
  12   0   3    2.68    2.91
 -12   1   3    7.65    4.19
 -11   1   3    5.14    3.34
  10  -1  -3    3.96    2.42
 -10   1   3    2.62    2.71
   9  -1  -3   16.96    3.12
  -9   1   3    6.30    2.83
   8  -1  -3   -1.27    1.69
  -8   1   3    1.37    2.30
   7  -1  -3    2.03    1.85
  -7   1   3    1.95    2.30
   6  -1  -3   10.59    2.28
  -6   1   3    9.04    2.43
   5  -1  -3   63.45    4.81
  -5   1   3   67.86    4.88
   4  -1  -3   70.57    5.03
  -4   1   3   79.73    5.18
  -4   1   3   77.03    4.19
  -2   1   3    0.64    1.08
  -2   1   3    1.78    0.71
  -1   1   3   23.45    1.83
  -1   1   3   21.98    2.07
   1   1   3  562.01   25.46
   1   1   3  520.67   25.56
   2   1   3   91.73    5.04
  -3  -1  -3   55.50    3.12
  -4  -1  -3    4.68    1.18
   4   1   3    5.39    1.23
  -5  -1  -3   28.32    2.50
   5   1   3   24.56    2.32
  -6  -1  -3   88.37    5.47
   6   1   3   95.05    6.59
   6   1   3   89.49    5.19
  -7  -1  -3   43.48    3.81
   7   1   3   51.54    4.77
   7   1   3   40.30    3.07
  -8  -1  -3    1.67    1.76
   8   1   3   -1.59    1.85
  -9  -1  -3  117.23    7.93
   9   1   3  134.93    9.14
 -10  -1  -3    0.34    2.03
  10   1   3   -1.17    2.24
 -11  -1  -3   17.44    3.36
  11   1   3   13.41    3.78
  12   1   3   16.45    4.02
  13   1   3    9.89    3.85
 -11   2   3    7.87    3.44
 -10   2   3   11.16    3.70
   9  -2  -3   -1.85    1.89
  -9   2   3   -1.02    2.32
   8  -2  -3   -0.38    1.80
  -8   2   3    3.18    2.28
   7  -2  -3    0.90    1.80
  -7   2   3    0.54    1.97
   6  -2  -3  120.28    7.53
  -6   2   3  110.95    7.52
   5  -2  -3   94.64    6.09
  -5   2   3   90.32    6.17
  -4   2   3  225.43   12.08
  -4   2   3  230.88   11.34
  -3   2   3   32.00    2.98
  -3   2   3   36.86    2.65
  -2   2   3    2.11    1.18
  -2   2   3    1.88    0.90
  -1   2   3   48.02    3.18
  -1   2   3   53.33    3.31
   0   2   3    0.42    0.76
   0   2   3   -0.16    0.84
   1   2   3   19.39    1.84
   2   2   3   46.66    3.03
   3   2   3   10.23    1.42
   4   2   3    7.10    1.24
  -5  -2  -3   42.77    3.02
   5   2   3   43.57    2.97
  -6  -2  -3  140.61    7.57
   6   2   3  139.47    9.12
   6   2   3  139.25    7.31
  -7  -2  -3   -0.05    1.46
   7   2   3    1.46    1.10
   7   2   3    2.66    1.95
  -8  -2  -3   95.92    5.95
   8   2   3   75.67    6.94
  -9  -2  -3   -1.64    1.76
   9   2   3    3.37    2.60
 -10  -2  -3   76.58    5.94
  10   2   3   70.47    6.73
  11   2   3   -0.03    2.35
  12   2   3   -2.74    2.62
  13   2   3   -0.01    2.94
 -11   3   3    6.85    3.65
 -10   3   3    1.59    2.79
  -9   3   3   -0.71    2.73
  -8   3   3    1.38    2.41
  -7   3   3    0.87    2.13
  -6   3   3   12.11    2.82
  -5   3   3   99.19    6.62
  -4   3   3   33.53    3.39
  -4   3   3   31.58    3.10
  -3   3   3   20.72    2.24
  -3   3   3   19.60    2.67
  -2   3   3   18.53    2.31
  -2   3   3   18.91    2.07
  -1   3   3   25.94    2.30
  -1   3   3   26.73    2.42
   0   3   3    5.53    1.27
   0   3   3    3.72    1.01
   1   3   3  722.90   34.16
   2   3   3   27.49    2.39
   3   3   3   21.23    2.11
   4   3   3  113.02    6.17
   5   3   3    4.97    1.17
  -6  -3  -3   -1.66    1.10
   6   3   3    0.08    1.02
   6   3   3   -0.79    1.56
  -7  -3  -3  188.25   10.19
   7   3   3  202.72   11.92
   7   3   3  190.61    9.92
  -8  -3  -3    0.78    1.56
   8   3   3   -1.36    1.94
  -9  -3  -3   81.60    5.75
   9   3   3   72.85    7.02
  10   3   3    2.61    2.55
  11   3   3    8.53    3.27
  12   3   3    6.96    3.39
  13   3   3   -2.32    2.67
 -11   4   3    4.70    3.22
 -10   4   3    9.46    3.82
  -9   4   3    0.60    2.51
  -8   4   3    0.39    2.62
  -7   4   3    5.41    2.68
  -6   4   3   50.77    5.53
  -5   4   3   20.44    2.79
  -5   4   3   20.08    3.48
  -4   4   3  130.83    8.29
  -4   4   3  145.86    7.93
  -3   4   3    0.98    1.62
  -3   4   3    3.24    1.40
  -1   4   3    4.57    1.30
  -1   4   3    1.70    1.13
   0   4   3  118.59    6.16
   0   4   3  111.35    6.49
   1   4   3   60.81    4.02
   2   4   3  300.80   14.95
   3   4   3    4.42    1.29
   4   4   3   39.59    3.08
   5   4   3   -0.23    0.94
   5   4   3    0.00    1.38
  -6  -4  -3    8.56    1.41
   6   4   3    8.68    1.59
   6   4   3    0.89    1.95
  -7  -4  -3   17.41    2.16
   7   4   3   12.67    3.07
   7   4   3   18.38    2.23
   8   4   3  113.46    8.32
   9   4   3   -1.47    2.31
  10   4   3   32.41    4.80
  11   4   3    3.19    2.80
  12   4   3   -1.24    2.61
  13   4   3    0.80    3.27
 -10   5   3   11.97    4.00
  -9   5   3    7.72    3.58
  -8   5   3    1.24    2.76
  -7   5   3    7.84    2.88
  -6   5   3   15.10    3.59
  -5   5   3   72.82    5.29
  -5   5   3   73.41    5.80
  -4   5   3   47.61    4.51
  -4   5   3   49.94    4.29
  -3   5   3   42.80    3.98
  -3   5   3   39.58    4.20
  -2   5   3   -0.13    1.38
  -2   5   3    1.29    1.32
  -1   5   3  128.55    7.46
  -1   5   3  145.72    7.84
   0   5   3    1.66    1.16
   0   5   3    0.71    1.14
   1   5   3  205.15   10.20
   1   5   3  209.48   10.90
   2   5   3   17.70    2.32
   3   5   3   55.56    4.03
   4   5   3    1.29    1.24
   5   5   3    2.50    1.36
   5   5   3    1.74    1.71
  -6  -5  -3   13.21    1.64
   6   5   3   11.28    2.72
   6   5   3   12.82    2.03
   7   5   3   10.74    3.30
   7   5   3   17.61    2.44
   8   5   3    1.53    2.35
   9   5   3  117.68    9.08
  10   5   3    0.78    2.39
  11   5   3    2.80    2.71
  12   5   3    3.13    2.83
  13   5   3   15.25    4.32
 -10   6   3   10.99    3.93
  -9   6   3    1.53    3.00
  -8   6   3    1.13    2.76
  -7   6   3    9.25    3.40
  -6   6   3   64.06    5.82
  -5   6   3    2.32    2.22
  -5   6   3    1.13    2.02
  -4   6   3   87.38    6.13
  -4   6   3   88.63    6.42
  -3   6   3   97.43    6.46
  -3   6   3   96.07    6.43
  -2   6   3   11.52    2.43
  -2   6   3    6.79    2.21
  -1   6   3   12.27    2.19
   0   6   3   65.99    5.00
   0   6   3   75.28    4.50
   1   6   3    6.05    1.84
   1   6   3    3.83    1.18
  -2  -6  -3  216.42    8.24
   2   6   3  174.06   10.67
   3   6   3   81.55    5.52
   4   6   3   84.87    5.57
   4   6   3   73.88    5.96
   5   6   3   23.97    3.57
   5   6   3   24.24    2.96
   6   6   3   15.23    2.31
   6   6   3   15.82    3.04
   7   6   3    2.16    2.22
   7   6   3    2.47    1.75
   8   6   3   89.23    7.42
   9   6   3   14.38    3.45
  10   6   3    4.18    2.80
  11   6   3    1.30    2.59
  12   6   3    6.94    3.49
  13   6   3   -1.30    3.00
 -10   7   3    0.64    3.45
  -9   7   3    8.69    3.77
  -8   7   3   -1.34    2.60
  -7   7   3    0.56    2.67
  -6   7   3    6.33    2.79
  -5   7   3   15.00    3.20
  -5   7   3   16.82    3.63
  -4   7   3    5.45    2.41
  -4   7   3    2.72    2.14
  -3   7   3   43.79    4.38
  -3   7   3   28.19    3.81
  -2   7   3    4.49    2.05
  -2   7   3    3.09    2.07
  -1   7   3   35.97    3.57
  -1   7   3   33.72    3.94
   0   7   3   44.95    4.15
   0   7   3   27.53    2.86
   1   7   3  182.50    9.31
   1   7   3  177.91   10.23
  -2  -7  -3   12.87    1.65
  -2  -7  -3   11.76    1.30
   2   7   3   14.79    2.55
   3   7   3  118.87    7.41
   3   7   3  111.71    7.28
   4   7   3   -0.94    1.46
   4   7   3   -2.46    1.60
   5   7   3    0.70    1.82
   5   7   3   -4.15    1.39
   6   7   3   45.79    4.39
   6   7   3   47.17    5.18
   7   7   3    9.16    3.00
   7   7   3   14.29    2.66
   8   7   3   -3.04    2.03
   9   7   3    9.60    3.23
  10   7   3    4.61    2.85
  11   7   3   -0.02    2.51
  12   7   3    0.30    2.73
  -9   8   3    1.85    3.18
  -8   8   3   -0.80    2.96
  -7   8   3    1.59    2.78
  -6   8   3    5.46    2.88
  -5   8   3    1.43    2.17
  -5   8   3    5.87    2.81
  -4   8   3    5.38    2.65
  -4   8   3    9.26    2.65
  -3   8   3   -0.38    2.06
  -3   8   3    1.51    2.39
  -2   8   3   12.98    3.05
  -2   8   3   10.91    2.62
  -1   8   3   14.67    2.92
  -1   8   3   15.82    2.69
   0   8   3   29.34    3.82
   0   8   3   27.13    3.05
   1   8   3   50.01    4.99
  -2  -8  -3  106.72    6.04
   2   8   3  114.73    7.43
   2   8   3  106.24    7.02
   3   8   3    3.05    1.87
   3   8   3    1.03    1.74
   4   8   3    8.86    2.39
   4   8   3    6.51    2.36
   5   8   3   -1.16    1.80
   5   8   3    1.93    1.95
   6   8   3   46.87    5.35
   6   8   3   49.90    4.98
   7   8   3    2.24    2.05
   7   8   3   -0.90    2.38
   8   8   3   11.22    3.52
   9   8   3    0.62    2.53
  10   8   3   -0.53    2.39
  11   8   3    1.34    2.66
  12   8   3   12.56    4.14
  -9   9   3    2.93    3.73
  -8   9   3    2.27    3.32
  -7   9   3    3.22    3.13
  -6   9   3    3.97    2.86
  -5   9   3    0.34    2.42
  -5   9   3   -0.50    2.43
  -4   9   3   -0.96    2.00
  -4   9   3   -0.82    2.07
  -3   9   3    5.43    2.55
  -3   9   3    2.95    2.34
  -2   9   3    9.00    2.66
  -2   9   3   19.77    3.39
  -1   9   3   24.89    3.85
  -1   9   3   24.53    3.45
   0   9   3   12.22    2.51
   0   9   3   12.15    2.95
  -1  -9  -3   64.05    4.57
   1   9   3   75.46    5.95
   2   9   3   -1.59    1.85
   3   9   3    6.08    2.43
   3   9   3    4.83    2.33
   4   9   3   34.77    4.35
   4   9   3   35.83    4.23
   5   9   3   20.44    3.37
   5   9   3   10.52    3.26
   6   9   3    1.61    2.27
   6   9   3    1.31    2.08
   7   9   3   60.03    6.65
   7   9   3   55.57    5.17
   8   9   3    6.93    3.23
   9   9   3    5.76    3.46
  10   9   3    2.57    2.68
  11   9   3   -2.25    2.71
  12   9   3   -4.28    2.62
  -8  10   3    3.34    3.77
  -7  10   3    7.83    3.70
  -6  10   3   25.70    4.85
  -5  10   3    3.99    2.95
  -5  10   3    0.72    2.68
  -4  10   3    2.32    2.25
  -4  10   3    1.32    2.60
  -3  10   3   -1.78    2.21
  -3  10   3    0.23    2.26
  -2  10   3    9.08    2.72
  -2  10   3   14.53    3.24
  -1  10   3    4.50    2.31
  -1  10   3    3.21    2.06
   0  10   3   41.58    4.18
   0  10   3   37.62    4.77
   1  10   3   20.89    3.52
   2  10   3   -2.09    1.93
   3  10   3    1.34    2.25
   4  10   3   10.91    2.74
   4  10   3    7.07    2.42
   5  10   3    2.51    2.31
   5  10   3   -0.99    1.83
   6  10   3    4.29    2.40
   6  10   3    0.90    2.78
   7  10   3    1.09    2.62
   7  10   3    0.00    2.12
   8  10   3    1.88    2.85
   9  10   3    1.20    2.90
  10  10   3   -1.45    2.75
  11  10   3    2.77    3.42
  -7  11   3   16.59    4.64
  -6  11   3    5.34    3.53
  -5  11   3    8.77    3.45
  -5  11   3   10.60    3.16
  -4  11   3   -1.44    2.03
  -4  11   3    0.50    2.65
  -3  11   3    3.49    2.67
  -3  11   3    6.44    2.89
  -2  11   3    6.05    2.79
  -2  11   3    0.16    2.17
  -1  11   3   63.30    5.78
   0  11   3    4.46    2.50
   1  11   3    2.11    2.17
   2  11   3   13.10    3.08
   3  11   3   -0.37    1.96
   4  11   3   18.78    3.55
   5  11   3   51.56    5.20
   6  11   3   -2.32    2.47
   6  11   3    1.48    2.19
   7  11   3   27.45    4.20
   7  11   3   33.37    4.91
   8  11   3    0.67    2.89
   9  11   3   -3.81    2.84
  10  11   3    1.48    3.01
  11  11   3   -0.17    3.69
  -6  12   3    4.62    3.52
  -5  12   3   -0.13    2.31
  -5  12   3    2.08    3.19
  -4  12   3   26.17    4.41
  -4  12   3   14.10    3.80
  -3  12   3    3.83    2.81
  -3  12   3    2.29    2.86
  -2  12   3    3.86    2.55
  -1  12   3    5.06    2.58
   0  12   3   26.22    4.23
   1  12   3    1.63    2.23
   2  12   3    2.17    2.16
   3  12   3    0.69    2.17
   4  12   3    2.91    2.49
   5  12   3    0.77    2.23
   6  12   3   22.26    3.83
   8  12   3   28.88    5.23
   9  12   3    0.36    3.14
  10  12   3   -0.80    3.24
  -5  13   3    4.77    3.66
  -5  13   3    1.60    2.61
  -4  13   3   -0.94    2.53
  -3  13   3    2.32    2.63
  -2  13   3   -1.07    2.54
  -1  13   3   39.94    5.32
   0  13   3    1.07    2.66
   1  13   3   25.78    4.51
   2  13   3    0.92    2.12
   3  13   3   -0.57    1.91
   4  13   3    2.46    2.41
   5  13   3   -0.53    2.02
   6  13   3    0.34    2.11
  -3  14   3    2.94    2.80
  -2  14   3   14.23    4.15
  -1  14   3    0.52    2.33
   0  14   3   30.54    5.29
   1  14   3   -0.90    2.43
   2  14   3    2.35    2.45
   3  14   3    1.25    2.39
   4  14   3    6.65    2.97
   5  14   3    3.61    2.52
   6  14   3   20.50    4.09
  -1  15   3   13.43    3.84
   0  15   3    0.66    2.91
   1  15   3   10.96    3.58
   2  15   3   -0.77    2.49
   3  15   3    1.53    2.54
   4  15   3    2.50    2.66
   5  15   3   11.84    3.55
   6  15   3   -2.34    2.65
   3  14  -4    0.26    2.17
   2  14  -4    3.79    2.42
  -2 -14   4    0.47    3.20
   1  14  -4   -0.40    2.03
  -1 -14   4   -0.21    2.95
   0  14  -4   21.26    3.74
   0 -14   4    7.55    3.43
  -1  14  -4    3.19    2.36
   1 -14   4    3.45    2.92
  -2  14  -4   29.75    4.56
   2 -14   4   32.91    4.99
  -3  14  -4    2.03    2.27
   3 -14   4    2.21    2.83
  -4 -13   4   -2.98    2.99
   3  13  -4    5.83    2.55
  -3 -13   4    5.83    3.58
   2  13  -4    1.58    2.00
  -2 -13   4   -0.85    2.75
   1  13  -4    2.86    2.19
  -1 -13   4    0.70    2.88
   0  13  -4    0.44    1.85
   0 -13   4   -0.54    2.37
  -1  13  -4    7.40    2.40
   1 -13   4    4.75    2.73
  -2  13  -4    3.49    2.21
   2 -13   4    4.16    2.82
  -3  13  -4   29.44    4.50
   3 -13   4   33.24    5.12
  -4  13  -4    3.24    2.35
   4 -13   4    3.34    3.17
   5 -13   4    1.21    2.43
   5 -13   4    3.71    3.11
  -5 -12   4    6.53    3.36
   4  12  -4   33.61    4.51
  -4 -12   4   30.76    5.17
   3  12  -4   -0.69    1.73
  -3 -12   4   -1.59    2.54
   2  12  -4   23.20    3.66
  -2 -12   4   11.91    3.31
   1  12  -4    4.04    2.08
  -1 -12   4    4.53    2.66
   0  12  -4   -1.21    1.59
   0 -12   4    0.32    2.11
  -1  12  -4    9.17    2.56
   1 -12   4    0.83    2.37
  -2  12  -4   10.83    2.86
   2 -12   4   17.23    3.67
  -3  12  -4    1.24    1.86
   3 -12   4    1.86    2.54
  -4  12  -4   29.90    4.48
   4 -12   4   25.53    4.48
   4 -12   4   26.93    3.61
   5 -12   4    2.02    2.76
   5 -12   4   -1.06    2.10
   6 -12   4    0.94    2.56
   6 -12   4    0.99    2.34
   8  11  -4    1.82    2.41
   7  11  -4    1.60    2.29
   6  11  -4    1.15    2.43
  -6 -11   4    0.95    3.39
  -5 -11   4   32.09    5.06
   4  11  -4   16.09    3.08
  -4 -11   4   11.77    3.66
   3  11  -4   61.38    5.92
  -3 -11   4   46.11    5.80
   2  11  -4   -1.07    1.51
  -2 -11   4   -0.31    2.18
   1  11  -4    0.73    1.75
  -1 -11   4   -0.23    2.09
   0  11  -4    0.89    1.70
   0 -11   4    4.98    2.52
  -1  11  -4   75.59    6.22
   1 -11   4   80.92    6.44
  -2  11  -4    2.35    1.88
   2 -11   4    6.01    2.76
  -3  11  -4   31.67    4.35
   3 -11   4   25.94    3.44
   3 -11   4   35.76    4.65
  -4  11  -4    4.62    2.38
   4 -11   4    5.11    2.01
   4 -11   4    2.61    2.69
   5 -11   4    4.62    2.00
   5 -11   4   -0.13    1.97
   6 -11   4    0.45    2.17
   6 -11   4    0.02    2.67
  -8  11  -4   -0.02    2.83
   9  10  -4    1.60    2.44
   8  10  -4    0.87    1.87
   7  10  -4    4.90    2.47
  -7 -10   4   -1.50    3.20
   6  10  -4    9.36    2.88
  -6 -10   4   11.00    3.58
   5  10  -4    7.61    2.40
  -5 -10   4    2.90    2.67
   4  10  -4   73.23    5.62
  -4 -10   4   63.10    6.34
   3  10  -4   22.90    3.38
  -3 -10   4   15.78    3.62
   2  10  -4   35.37    4.15
  -2 -10   4   34.73    4.50
   1  10  -4    0.51    1.45
  -1 -10   4    0.60    1.88
   0  10  -4   11.69    2.71
   0 -10   4   11.81    2.86
  -1  10  -4    5.75    1.94
   1 -10   4    5.53    2.35
  -2  10  -4   55.90    5.02
   2 -10   4   56.93    5.20
  -3  10  -4    0.73    1.60
   3 -10   4    0.73    2.03
   3 -10   4    3.42    1.84
  -4  10  -4    1.52    1.95
   4 -10   4    0.67    1.84
   4 -10   4    2.70    2.22
   5 -10   4    2.22    1.89
   5 -10   4    0.93    2.22
  -7  10  -4    0.12    2.52
  -8  10  -4   28.32    5.11
  -9  10  -4    0.44    3.04
   9   9  -4    2.90    2.28
  -9  -9   4    2.06    3.30
   8   9  -4    0.19    1.94
  -8  -9   4    1.03    3.09
   7   9  -4    0.64    2.10
  -7  -9   4    4.95    3.27
   6   9  -4   23.63    3.56
  -6  -9   4    7.92    3.17
   5   9  -4   25.35    3.74
  -5  -9   4   23.11    3.98
   4   9  -4   32.77    3.90
   4   9  -4   32.67    4.07
  -4  -9   4   37.18    4.71
   3   9  -4   44.57    4.63
  -3  -9   4   47.46    5.43
   2   9  -4    0.35    1.59
  -2  -9   4    5.34    2.27
   1   9  -4    4.66    1.90
  -1  -9   4    1.79    2.17
   0   9  -4   60.83    4.99
   0  -9   4   57.41    5.02
  -1   9  -4    8.60    2.38
   1  -9   4    9.88    2.61
  -2   9  -4    8.80    2.24
   2  -9   4    4.83    2.08
  -3   9  -4   25.02    3.60
   3  -9   4   19.37    3.55
   3  -9   4   22.68    3.07
  -4   9  -4    1.02    1.80
   4  -9   4   -0.38    1.77
   4  -9   4    0.63    1.59
  -6   9  -4    1.58    2.43
  -7   9  -4    6.88    3.03
  -8   9  -4    8.72    3.16
  -9   9  -4    5.58    3.32
 -10   9  -4   -2.28    2.93
  10   8  -4    3.38    2.33
 -10  -8   4    6.84    3.53
   9   8  -4    0.71    1.94
  -9  -8   4    0.47    2.84
   8   8  -4   -1.48    1.51
  -8  -8   4   -1.52    2.61
   7   8  -4    7.37    2.52
  -7  -8   4    8.91    3.28
   6   8  -4   48.37    4.79
  -6  -8   4   35.98    4.86
   5   8  -4    1.66    1.82
  -5  -8   4    3.75    2.60
   4   8  -4   25.31    3.32
  -4  -8   4   20.38    3.51
   3   8  -4    0.52    1.30
  -3  -8   4   -0.27    2.03
   2   8  -4   18.14    2.85
  -2  -8   4   19.48    3.31
   1   8  -4    7.87    2.08
  -1  -8   4    6.10    2.22
   0   8  -4    4.10    1.71
   0  -8   4    3.27    2.00
  -1   8  -4   -1.53    1.21
   1  -8   4    1.80    1.89
  -2   8  -4    2.30    1.45
   2  -8   4    0.49    1.79
  -3   8  -4    2.84    1.76
   3  -8   4    0.20    1.86
   3  -8   4    1.53    1.56
   4  -8   4   12.38    3.05
   4  -8   4    6.68    2.09
  -5   8  -4    0.92    1.98
  -6   8  -4   45.32    5.44
  -7   8  -4    2.74    2.75
  -8   8  -4   26.22    4.23
  -9   8  -4    1.20    2.63
 -10   8  -4   -3.62    2.49
  10   7  -4   -0.59    2.12
 -10  -7   4    0.22    3.13
   9   7  -4    6.16    2.50
  -9  -7   4    7.51    3.54
   8   7  -4    4.36    2.24
  -8  -7   4    2.61    2.66
   7   7  -4    1.95    1.89
  -7  -7   4   -1.50    2.26
   6   7  -4   14.70    2.86
  -6  -7   4   11.75    3.14
   5   7  -4   28.68    3.78
  -5  -7   4   25.85    3.95
   4   7  -4    3.65    1.79
  -4  -7   4    0.70    2.15
   3   7  -4   -1.44    1.44
  -3  -7   4   -1.48    1.87
   2   7  -4    4.85    1.73
  -2  -7   4    4.39    2.02
   1   7  -4   13.52    2.47
  -1  -7   4   19.03    2.93
   0   7  -4   13.13    2.48
   0  -7   4    9.00    2.17
  -1   7  -4   48.62    4.39
   1  -7   4   52.56    4.32
  -2   7  -4   19.83    2.94
   2  -7   4   20.84    3.13
   2  -7   4   19.97    2.46
  -3   7  -4   39.06    4.27
   3  -7   4   34.74    4.13
   3  -7   4   35.17    3.40
  -5   7  -4    5.54    2.46
  -6   7  -4   10.94    3.14
  -7   7  -4   63.57    5.60
  -8   7  -4    0.75    2.51
  -9   7  -4   46.35    5.79
 -10   7  -4   -1.77    2.67
 -11   7  -4   -0.87    3.06
 -11  -6   4   -0.89    2.94
  10   6  -4   -2.49    1.75
 -10  -6   4    3.45    3.32
   9   6  -4    1.12    1.87
  -9  -6   4    1.04    2.73
   8   6  -4   11.18    2.75
  -8  -6   4    7.18    2.91
   7   6  -4   -0.81    1.52
  -7  -6   4    1.20    2.52
   6   6  -4    1.17    1.56
  -6  -6   4   -0.07    1.89
   5   6  -4   10.09    2.37
  -5  -6   4   14.39    2.96
   4   6  -4   23.27    3.23
  -4  -6   4   24.75    3.59
   3   6  -4    6.68    1.90
  -3  -6   4    4.85    2.06
  -2  -6   4    2.69    1.90
  -1  -6   4    5.26    1.77
   0   6  -4  167.65    9.27
   0  -6   4  159.76    9.14
  -1   6  -4    3.75    1.55
   1  -6   4    6.92    1.88
   2  -6   4   79.81    4.81
   2  -6   4   83.47    5.60
   3  -6   4   99.65    5.53
   3  -6   4   98.98    6.41
  -4   6  -4   24.04    3.39
  -5   6  -4   -0.70    1.72
  -6   6  -4   30.53    3.95
  -7   6  -4   43.87    5.01
  -8   6  -4   30.85    4.49
  -9   6  -4    2.10    2.52
 -10   6  -4    4.93    3.01
 -11   6  -4   -1.05    2.73
  11   5  -4    1.41    2.20
 -11  -5   4    0.38    3.02
  10   5  -4    2.81    2.15
 -10  -5   4    0.40    3.09
   9   5  -4    1.70    1.94
  -9  -5   4    4.70    2.64
   8   5  -4    1.14    1.93
  -8  -5   4   -1.35    2.15
   7   5  -4    7.46    2.30
  -7  -5   4    4.96    2.48
   6   5  -4    0.14    1.54
  -6  -5   4   -0.77    2.04
   5   5  -4   26.72    3.46
  -5  -5   4   21.89    3.40
   4   5  -4   -1.48    1.30
  -4  -5   4    2.37    1.85
   3   5  -4    9.83    2.18
  -3  -5   4   16.00    2.65
  -2  -5   4    1.51    1.58
  -1  -5   4   49.65    3.84
   0  -5   4    1.91    1.36
   1  -5   4  364.81   18.27
   2  -5   4   13.37    1.87
   2  -5   4   10.69    2.14
   3  -5   4    5.00    1.90
   3  -5   4    5.26    1.56
  -4   5  -4   27.23    3.39
  -5   5  -4   32.46    3.93
  -6   5  -4    5.86    2.12
  -7   5  -4   31.60    4.15
  -8   5  -4    3.28    2.27
  -9   5  -4   40.13    5.14
 -10   5  -4    0.22    2.54
 -11   5  -4    4.44    3.29
 -12   5  -4   -2.78    2.75
  11   4  -4    0.85    2.13
 -11  -4   4    0.53    3.29
  10   4  -4    2.39    2.05
 -10  -4   4    1.53    2.78
   9   4  -4   -0.65    1.72
  -9  -4   4    0.39    2.57
   8   4  -4   13.40    2.86
  -8  -4   4   17.56    3.50
   7   4  -4    3.06    1.88
  -7  -4   4    6.74    2.52
   6   4  -4   52.93    4.92
  -6  -4   4   56.05    4.94
   5   4  -4    0.19    1.59
  -5  -4   4    0.90    1.84
   4   4  -4    0.07    1.33
  -4  -4   4   -0.39    1.66
   3   4  -4   21.76    2.81
  -3  -4   4   23.28    3.06
  -2  -4   4   41.06    3.60
  -1  -4   4   19.06    2.53
   0  -4   4  418.45   20.62
   1  -4   4  254.23   13.00
   2  -4   4  107.78    5.29
   2  -4   4  101.59    6.15
   3  -4   4   13.32    1.84
  -4   4  -4    0.24    1.32
  -5   4  -4   25.57    3.15
  -6   4  -4   79.99    5.67
  -7   4  -4    3.44    2.06
  -8   4  -4   77.93    6.13
  -9   4  -4    4.24    2.38
 -10   4  -4    3.52    2.80
 -11   4  -4   -2.04    2.59
 -12   4  -4    5.52    3.37
  11   3  -4    5.70    2.67
 -11  -3   4   15.13    3.80
  10   3  -4   -1.78    1.88
 -10  -3   4   -0.76    2.48
   9   3  -4    0.85    1.92
  -9  -3   4    1.20    2.81
   8   3  -4    3.94    2.04
  -8  -3   4    5.23    2.66
   7   3  -4    5.49    2.12
  -7  -3   4    9.20    2.82
   6   3  -4   65.70    5.32
  -6  -3   4   57.38    5.16
  -5  -3   4   55.86    4.75
   4   3  -4   17.44    2.47
  -4  -3   4    7.74    2.03
   3   3  -4   11.60    2.10
  -3  -3   4   12.33    2.27
  -2  -3   4  200.22   10.65
   0  -3   4    3.03    1.22
   1  -3   4  244.96   12.39
   2  -3   4    5.57    1.35
   2  -3   4    6.44    1.12
  -4   3  -4    6.54    1.68
  -5   3  -4  438.05   21.76
  -6   3  -4    8.18    2.21
  -7   3  -4  130.10    8.08
   7  -3   4  131.90    8.56
  -8   3  -4   22.83    3.61
  -9   3  -4   51.82    5.13
 -10   3  -4    2.31    2.41
 -11   3  -4   17.19    4.03
 -12   3  -4    4.81    3.25
 -13   3  -4    3.25    3.47
  11   2  -4    3.52    2.32
 -11  -2   4    6.39    3.24
  10   2  -4    0.96    2.11
 -10  -2   4    3.67    2.81
   9   2  -4    5.71    2.44
  -9  -2   4    6.10    3.01
   8   2  -4   13.72    2.84
  -8  -2   4   12.39    3.27
   7   2  -4   71.92    5.87
  -7  -2   4   74.44    5.86
   6   2  -4   65.68    5.30
  -6  -2   4   59.97    5.18
   5   2  -4   89.31    6.20
  -5  -2   4   83.40    5.91
   4   2  -4    9.21    2.06
  -4  -2   4    8.21    2.14
  -3  -2   4    5.32    1.64
  -2  -2   4    3.25    1.41
  -1  -2   4  273.82   13.81
   0  -2   4  487.54   23.52
   1  -2   4  116.25    6.29
   2  -2   4    4.01    1.23
   2  -2   4    4.92    0.97
  -4   2  -4   76.41    4.88
  -5   2  -4   10.84    1.95
  -6   2  -4   40.37    3.69
  -7   2  -4    0.64    1.59
   7  -2   4    2.73    2.09
  -8   2  -4   48.58    4.83
   8  -2   4   39.57    4.79
  -9   2  -4   -0.34    1.81
   9  -2   4    1.89    2.26
 -10   2  -4    0.56    2.26
 -11   2  -4    3.85    2.88
 -12   2  -4   13.26    3.54
 -13   2  -4   -1.54    2.92
  11   1  -4    0.93    2.36
 -11  -1   4    2.59    3.54
  10   1  -4    1.70    2.14
 -10  -1   4    5.78    2.71
   9   1  -4    1.31    1.91
  -9  -1   4    3.74    2.62
   8   1  -4    1.31    1.81
  -8  -1   4    3.91    2.41
   7   1  -4   24.62    3.47
  -7  -1   4   29.45    4.18
   6   1  -4   77.16    5.77
  -6  -1   4   69.23    5.56
   5   1  -4   16.44    2.69
  -5  -1   4   19.55    3.00
   4   1  -4    9.56    1.91
  -4  -1   4    5.83    1.70
  -3  -1   4  142.97    8.04
  -2  -1   4   26.14    2.63
  -1  -1   4    9.29    1.60
   0  -1   4  137.46    7.31
   1  -1   4   49.64    3.15
   2  -1   4    1.02    0.91
  -4   1  -4    8.98    1.48
  -5   1  -4   52.41    3.77
  -6   1  -4   36.37    3.30
  -7   1  -4   28.60    3.33
   7  -1   4   30.47    3.89
  -8   1  -4   19.12    2.94
   8  -1   4   15.72    3.29
  -9   1  -4    5.35    2.36
   9  -1   4    4.76    2.42
 -10   1  -4    5.09    2.55
  10  -1   4    1.71    2.50
 -11   1  -4    8.72    3.01
  11  -1   4    1.38    2.86
 -12   1  -4   -0.47    2.62
  11   0  -4    2.26    2.46
 -11   0   4    2.71    3.15
  10   0  -4    4.32    2.48
 -10   0   4    2.18    2.97
   9   0  -4    6.54    2.40
  -9   0   4   10.26    3.27
   8   0  -4   21.67    3.40
  -8   0   4   18.46    3.48
   7   0  -4   -2.22    1.63
  -7   0   4   -0.69    1.98
   6   0  -4   83.21    5.99
  -6   0   4   73.59    5.99
   5   0  -4    8.01    2.11
  -5   0   4    8.60    2.35
  -4   0   4   14.01    1.45
  -4   0   4   16.21    2.64
  -3   0   4   21.10    1.83
  -3   0   4   27.84    2.93
  -2   0   4   33.77    2.82
  -2   0   4   31.13    2.30
  -1   0   4   29.48    2.53
  -1   0   4   30.18    2.29
   0   0   4  154.66    7.97
   1   0   4    7.72    1.24
   2   0   4   80.08    4.33
   3   0   4  154.85    6.57
  -4   0  -4   26.39    2.37
  -5   0  -4   56.57    3.81
  -6   0  -4  116.77    6.70
  -7   0  -4   -0.18    1.29
   7   0   4    2.12    1.88
  -8   0  -4    8.83    2.31
   8   0   4    8.34    2.94
  -9   0  -4   10.73    2.61
   9   0   4    8.48    2.83
 -10   0  -4   20.19    3.31
  10   0   4   11.97    3.45
 -11   0  -4    0.77    2.37
  11   0   4   -2.82    2.63
  12   0   4   20.25    4.42
 -11   1   4    8.48    3.59
 -10   1   4    7.52    3.44
   9  -1  -4    4.62    2.41
  -9   1   4    5.23    2.70
   8  -1  -4    2.47    1.96
  -8   1   4    3.31    2.35
   7  -1  -4    8.29    2.38
  -7   1   4   13.93    3.23
  -6   1   4   -0.07    1.82
  -4   1   4    2.60    1.73
  -4   1   4    0.40    0.95
  -3   1   4   66.44    4.70
  -3   1   4   73.92    4.09
  -2   1   4   10.40    1.32
  -2   1   4   10.38    1.72
  -1   1   4   61.57    3.58
  -1   1   4   56.93    3.76
   0   1   4  168.24    8.82
   0   1   4  181.15    8.87
   1   1   4  184.20    9.05
   1   1   4  182.43    9.33
   2   1   4   44.54    3.02
   2   1   4   38.66    2.40
   3   1   4   15.18    1.42
   3   1   4   18.53    2.13
   3   1   4   17.88    1.29
  -4  -1  -4   11.27    1.33
   4   1   4    9.60    1.69
  -5  -1  -4  245.74   12.49
   5   1   4  259.19   12.78
  -6  -1  -4    2.11    1.24
   6   1   4   -0.55    1.06
  -7  -1  -4    6.41    1.81
   7   1   4    7.47    1.66
   7   1   4    4.87    2.34
  -8  -1  -4   -0.16    1.57
   8   1   4    0.09    2.15
  -9  -1  -4   -0.95    1.76
   9   1   4    2.46    2.31
 -10  -1  -4    3.93    1.96
  10   1   4    1.77    2.47
  11   1   4   12.06    3.86
  12   1   4   -3.32    2.47
  13   1   4   12.25    4.08
 -11   2   4    1.59    3.46
 -10   2   4    3.27    2.88
  -9   2   4   -0.60    2.48
  -8   2   4   13.73    3.23
  -7   2   4    1.83    2.17
  -6   2   4   38.14    4.57
  -5   2   4   22.57    3.36
  -4   2   4    0.76    1.13
  -4   2   4   -1.42    1.29
  -3   2   4    9.58    1.54
  -2   2   4  343.17   17.05
  -2   2   4  360.35   17.51
  -1   2   4  147.33    7.86
  -1   2   4  155.54    8.00
   0   2   4  431.71   20.95
   0   2   4  444.49   21.00
   1   2   4    2.30    0.90
   1   2   4    2.18    0.88
   2   2   4    4.42    1.15
   3   2   4   57.38    3.74
   4   2   4  107.60    6.02
  -5  -2  -4   42.25    2.86
   5   2   4   41.71    3.10
  -6  -2  -4   51.41    3.60
   6   2   4   55.19    3.66
  -7  -2  -4   25.74    2.68
   7   2   4   18.30    3.35
   7   2   4   21.17    2.39
  -8  -2  -4    0.94    1.43
   8   2   4   -4.03    1.98
  -9  -2  -4    9.84    2.40
   9   2   4    5.42    2.89
  10   2   4   78.96    7.12
  11   2   4   -2.08    2.37
  12   2   4   30.70    5.25
  13   2   4   -0.82    2.95
 -11   3   4    0.44    3.05
 -10   3   4    1.87    3.11
  -9   3   4   36.60    5.33
  -8   3   4   11.64    3.35
  -7   3   4    2.94    2.44
  -6   3   4   15.48    3.37
  -5   3   4   31.87    3.92
  -4   3   4    0.34    1.26
  -4   3   4   -0.39    1.70
  -3   3   4   98.57    6.05
  -3   3   4   94.91    5.66
  -2   3   4   27.36    2.54
  -2   3   4   27.64    2.77
  -1   3   4  261.42   13.52
  -1   3   4  281.29   13.54
   0   3   4    3.46    1.01
   0   3   4    3.39    1.17
   2   3   4  371.32   18.15
   3   3   4    2.28    1.07
   4   3   4    6.76    1.28
   5   3   4   82.50    4.96
  -6  -3  -4   16.96    1.85
   6   3   4   11.04    1.83
  -7  -3  -4    0.57    1.21
   7   3   4    3.13    1.35
   7   3   4   -0.05    2.02
   8   3   4   -0.12    2.23
   9   3   4   28.61    4.82
  10   3   4    1.20    2.48
  11   3   4   77.33    7.44
  12   3   4   -3.16    2.61
  13   3   4    4.96    3.37
 -10   4   4    2.46    3.31
  -9   4   4    4.05    3.17
  -8   4   4   16.60    3.72
  -7   4   4    0.22    2.42
  -6   4   4    8.47    2.80
  -5   4   4   -0.43    1.98
  -4   4   4   16.11    2.86
  -4   4   4   21.12    2.67
  -3   4   4    8.80    2.21
  -3   4   4   10.44    2.04
  -2   4   4  224.61   12.12
  -2   4   4  243.52   12.12
  -1   4   4  204.51   11.48
  -1   4   4  240.48   11.43
   0   4   4   34.63    2.74
   0   4   4   39.48    3.13
   1   4   4  156.30    8.48
   3   4   4   40.49    3.29
   4   4   4  322.16   16.14
   5   4   4   31.28    2.89
   6   4   4   17.46    2.34
   7   4   4   19.32    3.54
   7   4   4   19.58    2.52
   8   4   4   11.55    3.07
   9   4   4   22.75    4.01
  10   4   4   39.23    5.44
  11   4   4    0.82    2.63
  12   4   4   32.27    5.42
  13   4   4    0.03    3.11
 -10   5   4    9.07    4.04
  -9   5   4   13.04    4.20
  -8   5   4    5.18    3.21
  -7   5   4   39.92    5.18
  -6   5   4   -2.08    2.47
  -5   5   4    2.50    2.23
  -4   5   4   10.56    2.49
  -4   5   4   10.69    2.74
  -3   5   4  132.11    7.82
  -3   5   4  129.84    7.93
  -2   5   4   42.30    3.74
  -2   5   4   39.19    3.62
  -1   5   4  380.62   18.07
  -1   5   4  339.24   17.76
   0   5   4  165.40    8.38
   0   5   4  149.04    8.73
   1   5   4    3.56    1.04
   1   5   4    2.55    1.46
   2   5   4   48.82    3.84
   3   5   4   19.04    2.57
   4   5   4   85.92    5.46
   5   5   4  207.89   11.04
   6   5   4   30.73    3.00
   6   5   4   28.23    3.91
   7   5   4   53.79    5.95
   7   5   4   53.21    4.12
   8   5   4   22.59    4.06
  10   5   4   -1.93    2.22
  11   5   4   10.02    3.60
  12   5   4   -2.47    2.46
  13   5   4   12.35    4.10
 -10   6   4   12.98    4.63
  -9   6   4   16.58    4.74
  -8   6   4   14.69    3.91
  -7   6   4   10.71    3.39
  -6   6   4   19.10    4.03
  -5   6   4    2.75    2.47
  -4   6   4    3.14    1.87
  -4   6   4    0.99    2.09
  -3   6   4    3.36    2.02
  -3   6   4    3.13    2.13
  -2   6   4  111.33    7.19
  -2   6   4  115.41    7.12
  -1   6   4    4.58    1.77
  -1   6   4    6.50    2.07
   0   6   4  102.38    5.85
   0   6   4   97.16    6.42
   1   6   4   14.08    2.49
   1   6   4   16.32    1.86
   2   6   4    7.23    2.01
   3   6   4    4.36    1.71
   4   6   4  110.09    6.88
   5   6   4    2.61    1.56
   6   6   4    3.78    2.29
   6   6   4    5.07    1.89
   7   6   4   -1.11    2.16
   7   6   4    1.32    1.68
   8   6   4   16.57    3.48
   9   6   4   18.69    3.79
  10   6   4    2.92    2.72
  11   6   4    0.20    2.65
  12   6   4    6.70    3.58
  13   6   4   -2.08    3.00
  -9   7   4    8.68    3.84
  -8   7   4    9.37    3.83
  -7   7   4    4.98    3.13
  -6   7   4   -2.90    2.35
  -5   7   4    0.47    2.44
  -4   7   4   29.06    4.41
  -4   7   4   31.41    4.14
  -3   7   4   36.01    4.33
  -3   7   4   38.03    4.39
  -2   7   4    7.01    2.50
  -2   7   4    6.91    2.32
  -1   7   4   31.17    3.73
  -1   7   4   29.94    3.43
   0   7   4    3.52    1.95
   0   7   4    2.50    1.62
   1   7   4    1.79    1.25
   1   7   4    4.30    1.90
   2   7   4   44.46    4.42
   3   7   4  111.64    7.26
   4   7   4    2.57    1.99
   5   7   4   83.90    5.97
   5   7   4   72.69    6.31
   6   7   4   15.53    3.37
   6   7   4   13.85    2.68
   7   7   4   22.77    4.03
   7   7   4   27.48    3.60
   8   7   4   19.42    3.88
   9   7   4    7.44    3.02
  10   7   4   -1.12    2.25
  11   7   4    1.65    2.56
  12   7   4    1.93    2.96
  13   7   4   -3.00    2.89
  -9   8   4    3.07    3.54
  -8   8   4   17.07    4.48
  -7   8   4    8.54    3.40
  -6   8   4    0.76    2.65
  -5   8   4   10.50    3.22
  -4   8   4    2.76    2.16
  -4   8   4   -0.71    2.21
  -3   8   4   10.71    2.77
  -3   8   4    3.56    2.61
  -2   8   4    2.19    2.39
  -2   8   4    0.77    2.14
  -1   8   4    4.82    2.33
  -1   8   4    5.76    2.15
   0   8   4    4.25    1.74
   0   8   4    4.37    2.04
   1   8   4    8.19    2.38
   1   8   4   12.51    1.92
   2   8   4    6.10    2.36
   3   8   4   39.40    4.54
   4   8   4  120.73    8.75
   4   8   4  165.11    9.46
   5   8   4    2.69    2.35
   5   8   4   10.55    2.61
   6   8   4   67.10    6.14
   6   8   4   62.81    5.68
   7   8   4    7.42    2.50
   7   8   4    4.31    2.68
   8   8   4    4.45    2.96
   9   8   4   -1.47    2.56
  10   8   4   19.02    4.32
  11   8   4   -1.24    2.62
  12   8   4   -0.12    3.13
  -8   9   4   -2.84    3.21
  -7   9   4    3.64    3.30
  -6   9   4   -1.60    2.67
  -5   9   4    5.79    3.09
  -4   9   4    1.55    2.54
  -4   9   4   -1.53    1.91
  -3   9   4    8.34    2.82
  -3   9   4   13.04    3.19
  -2   9   4    6.55    2.75
  -2   9   4    7.62    2.54
  -1   9   4   -0.06    1.83
  -1   9   4   -1.15    2.22
   0   9   4   25.37    3.19
   0   9   4   25.62    3.91
   1   9   4    6.79    2.55
   2   9   4   14.96    3.07
   3   9   4   67.51    5.87
   3   9   4   62.95    5.41
   4   9   4    1.96    2.19
   4   9   4    3.65    2.38
   5   9   4   42.54    5.09
   5   9   4   47.02    5.09
   6   9   4    9.98    2.83
   6   9   4    0.68    2.41
   7   9   4   17.77    3.27
   7   9   4   13.58    3.66
   8   9   4   -0.51    2.61
   9   9   4   26.56    5.26
  10   9   4    1.51    2.83
  11   9   4   -0.36    2.90
  12   9   4   -3.05    2.68
  -7  10   4    2.83    3.26
  -6  10   4    3.88    3.16
  -5  10   4    0.35    2.66
  -4  10   4   10.21    3.18
  -4  10   4   14.38    3.37
  -3  10   4    1.56    2.10
  -3  10   4    6.46    2.89
  -2  10   4   56.08    5.41
  -2  10   4   53.78    5.54
  -1  10   4    2.67    2.28
   0  10   4   14.76    3.27
   1  10   4    1.41    2.15
   2  10   4  105.24    7.74
   3  10   4   10.95    2.83
   4  10   4  102.51    7.38
   4  10   4   96.93    7.28
   5  10   4   -0.27    2.00
   5  10   4   -0.71    1.88
   6  10   4   -1.65    1.89
   6  10   4   -3.12    2.23
   7  10   4   -1.77    2.40
   7  10   4    0.66    2.28
   8  10   4    2.17    3.09
   9  10   4    0.46    2.97
  10  10   4    7.44    3.70
  11  10   4   -5.20    2.95
  -7  11   4    1.69    3.55
  -6  11   4    1.35    3.28
  -5  11   4   13.27    3.93
  -4  11   4   14.36    3.68
  -4  11   4    8.10    3.30
  -3  11   4   32.66    5.03
  -3  11   4   36.82    4.98
  -2  11   4    8.24    3.05
  -1  11   4   22.93    4.12
   0  11   4    8.00    2.84
   1  11   4   79.60    6.66
   2  11   4    3.23    2.47
   3  11   4   31.51    4.47
   4  11   4    8.56    2.77
   5  11   4   -0.78    2.04
   6  11   4    0.55    2.21
   6  11   4   -2.36    2.61
   7  11   4   11.37    3.26
   7  11   4    9.93    3.55
   8  11   4    4.10    3.31
   9  11   4   58.91    7.34
  10  11   4    0.69    3.04
  11  11   4    1.72    3.73
  -6  12   4    1.99    3.69
  -5  12   4   -0.78    3.23
  -4  12   4   14.91    3.83
  -3  12   4    2.47    2.55
  -2  12   4    1.78    2.41
  -1  12   4    4.32    2.74
   0  12   4   -1.05    2.38
   1  12   4    0.92    2.24
   2  12   4   48.12    5.51
   3  12   4   10.49    2.99
   4  12   4   45.19    5.41
   5  12   4   -0.54    2.14
   6  12   4    2.86    2.45
   7  12   4    2.86    2.56
   8  12   4   31.78    5.43
   9  12   4    2.23    3.26
  10  12   4   10.38    4.31
  -4  13   4    3.18    2.92
  -3  13   4   25.71    4.66
  -2  13   4    3.06    2.65
  -1  13   4    6.03    2.84
   0  13   4   -0.42    2.43
   1  13   4    1.94    2.52
   2  13   4    5.30    2.75
   3  13   4   18.82    3.79
   4  13   4    1.36    2.47
   5  13   4    6.15    2.76
   6  13   4    0.60    2.31
   7  13   4   -0.54    2.53
  -3  14   4    0.64    2.93
  -2  14   4   15.68    4.06
  -1  14   4    2.69    3.15
   0  14   4    4.18    3.07
   1  14   4    2.27    2.62
   2  14   4    8.43    3.21
   3  14   4    3.86    2.63
   4  14   4    4.95    2.84
   5  14   4   -0.76    2.43
   6  14   4    0.65    2.36
   7  14   4    5.84    2.75
  -1  15   4    4.71    3.22
   0  15   4    3.31    3.30
   1  15   4    7.07    3.38
   2  15   4    1.03    2.77
   3  15   4   15.03    3.79
   4  15   4   -0.65    2.44
   5  15   4    0.83    2.56
   6  15   4   -0.27    2.40
  -1 -14   5   -0.93    2.88
   0 -14   5   -2.97    2.74
   1 -14   5   -2.43    2.97
   2 -14   5    6.61    3.52
  -4 -13   5   -1.15    3.39
  -3 -13   5    4.50    3.74
  -2 -13   5    0.10    3.22
  -1 -13   5    7.59    3.29
   0 -13   5    1.06    2.75
   1 -13   5   -1.39    2.87
   2 -13   5    2.16    2.67
   3 -13   5    3.16    3.19
   4 -13   5    1.75    3.11
   5 -13   5    8.91    3.53
  -6 -12   5    7.96    3.69
  -5 -12   5    1.44    3.15
  -4 -12   5    4.01    3.41
  -3 -12   5    3.55    3.32
  -2 -12   5    7.76    3.60
  -1 -12   5    1.43    2.39
   0 -12   5   18.42    3.89
   1 -12   5   -1.18    2.38
   2 -12   5    3.37    2.68
   3 -12   5   -0.50    2.52
   4 -12   5    6.19    3.11
   5 -12   5    4.16    2.50
   5 -12   5    3.85    3.00
   6 -12   5    6.57    2.68
   6 -12   5   10.65    3.41
  -7 -11   5    4.80    3.79
  -6 -11   5    2.42    3.28
  -5 -11   5   -4.11    2.96
  -4 -11   5   13.46    3.82
  -3 -11   5    5.39    3.10
  -2 -11   5    8.88    3.43
  -1 -11   5   55.37    5.51
   0 -11   5   -0.76    2.54
   1 -11   5   24.71    4.14
   2 -11   5    0.41    2.37
   3 -11   5    9.56    3.09
   4 -11   5    4.92    2.17
   4 -11   5    8.04    2.90
   5 -11   5   44.93    4.62
   5 -11   5   35.22    5.23
   6 -11   5    5.04    2.28
   6 -11   5    2.37    2.53
   7 -11   5   11.06    3.23
   7 -11   5    4.17    3.45
  -8 -10   5    5.06    3.95
  -7 -10   5    2.16    3.54
  -6 -10   5    6.11    3.48
  -5 -10   5   -1.19    2.51
  -4 -10   5    5.43    2.83
  -3 -10   5   15.66    3.82
  -2 -10   5   13.12    3.35
  -1 -10   5   12.04    3.15
   0 -10   5   16.00    3.38
   1 -10   5    3.20    2.24
   2 -10   5    6.52    2.63
   3 -10   5    1.31    2.23
   4 -10   5   15.30    3.52
   4 -10   5   14.54    2.68
   5 -10   5   -0.76    2.12
   5 -10   5   -0.51    2.12
   6 -10   5   27.82    4.51
   6 -10   5   28.10    3.76
   9   9  -5    3.13    2.44
  -9  -9   5    1.72    3.62
   8   9  -5    1.63    1.97
  -8  -9   5    2.28    3.38
   7   9  -5   10.06    2.93
  -7  -9   5    8.71    3.63
  -6  -9   5    0.79    3.02
  -5  -9   5   10.59    3.39
  -4  -9   5    3.23    2.55
  -3  -9   5    6.92    2.95
  -2  -9   5   45.64    5.47
  -1  -9   5   75.18    5.92
   0  -9   5    2.73    1.99
   1  -9   5    4.40    2.21
   2  -9   5    5.13    2.45
   3  -9   5    3.13    2.07
   4  -9   5   -0.51    1.77
   4  -9   5   -1.03    2.20
   5  -9   5   -0.41    1.88
   5  -9   5    2.01    2.41
   6  -9   5    0.72    2.12
  -7   9  -5    5.63    3.08
  -8   9  -5    4.97    3.02
  -9   9  -5    7.15    3.44
   9   8  -5    2.48    2.14
  -9  -8   5    1.49    3.50
   8   8  -5    2.48    2.04
  -8  -8   5    7.88    3.22
   7   8  -5    1.51    2.00
  -7  -8   5    3.97    2.87
   6   8  -5    8.08    2.34
  -6  -8   5    5.49    3.02
  -5  -8   5    1.23    2.47
  -4  -8   5   69.46    6.10
  -3  -8   5   20.38    3.63
  -2  -8   5   52.64    5.61
  -1  -8   5   17.80    2.98
   0  -8   5   -0.78    1.74
   1  -8   5   54.57    4.86
   2  -8   5   -3.05    1.59
   3  -8   5    5.37    2.35
   3  -8   5    4.37    1.83
   4  -8   5    1.77    2.01
   4  -8   5    1.16    1.64
   5  -8   5    3.88    1.93
   5  -8   5    2.70    2.46
  -7   8  -5    4.20    2.42
  -8   8  -5    0.98    2.66
  -9   8  -5    2.62    2.66
 -10   8  -5   23.44    4.86
  10   7  -5   -0.27    2.07
 -10  -7   5    2.22    3.52
   9   7  -5    7.75    2.54
  -9  -7   5   10.09    3.68
   8   7  -5   -0.85    1.69
  -8  -7   5    3.65    2.73
   7   7  -5   22.58    3.64
  -7  -7   5   21.05    4.14
   6   7  -5   -0.10    1.70
  -6  -7   5   -0.44    2.37
   5   7  -5    5.16    2.16
  -5  -7   5    3.05    2.59
  -4  -7   5   -2.23    1.96
  -3  -7   5   46.28    5.07
  -2  -7   5    3.21    2.20
  -1  -7   5   53.06    4.70
   0  -7   5    5.84    2.05
   1  -7   5   21.46    3.25
   2  -7   5    9.17    2.50
   3  -7   5   27.60    2.89
   3  -7   5   20.80    3.34
   4  -7   5   28.24    3.91
   4  -7   5   27.01    3.11
  -6   7  -5   16.64    3.33
  -7   7  -5    6.54    2.68
  -8   7  -5    2.46    2.55
  -9   7  -5   23.04    4.47
 -10   7  -5    0.38    2.94
 -11   7  -5   17.18    4.37
  10   6  -5    2.26    2.10
 -10  -6   5    2.36    3.45
   9   6  -5    8.12    2.58
  -9  -6   5    9.69    3.48
   8   6  -5    7.87    2.60
  -8  -6   5   11.39    3.45
   7   6  -5   -0.47    1.70
  -7  -6   5    0.09    2.41
   6   6  -5    1.68    1.68
  -6  -6   5   -0.76    2.17
   5   6  -5   -0.41    1.54
  -5  -6   5   -0.78    2.00
  -4  -6   5   21.97    3.60
  -3  -6   5   14.59    2.70
  -2  -6   5    6.87    2.41
  -1  -6   5   -1.51    1.58
   0  -6   5   40.99    3.90
   1  -6   5   36.74    3.72
   2  -6   5   10.02    2.36
   3  -6   5    2.96    1.63
   3  -6   5    1.16    1.94
   4  -6   5   44.26    4.25
  -6   6  -5   -1.20    1.76
  -7   6  -5   38.31    4.73
  -8   6  -5   38.06    4.89
  -9   6  -5    6.81    3.07
 -10   6  -5   31.90    4.89
 -11   6  -5    2.79    3.15
  10   5  -5    2.01    2.21
 -10  -5   5    3.47    2.91
   9   5  -5    4.47    2.31
  -9  -5   5    7.02    3.23
   8   5  -5    0.39    1.69
  -8  -5   5   -0.50    2.32
   7   5  -5   -1.31    1.47
  -7  -5   5    1.13    2.20
   6   5  -5    1.94    1.54
  -6  -5   5   -2.83    1.89
   5   5  -5   19.07    3.10
  -5  -5   5   21.58    3.52
  -4  -5   5   -0.38    2.04
  -3  -5   5   11.04    2.57
  -2  -5   5   16.13    2.80
  -1  -5   5   30.72    3.59
   0  -5   5    5.41    1.69
   2  -5   5   35.81    3.56
   3  -5   5  161.57    8.07
   3  -5   5  173.54    9.58
   4  -5   5   46.18    3.55
   4  -5   5   51.26    4.30
  -5   5  -5   53.66    4.72
  -6   5  -5    2.55    2.03
  -7   5  -5   37.54    4.58
  -8   5  -5    0.51    2.29
  -9   5  -5    7.93    2.97
 -10   5  -5    3.34    2.90
 -11   5  -5    6.96    3.21
 -12   5  -5   -2.83    2.71
  11   4  -5    2.82    2.40
 -11  -4   5    8.01    3.52
  10   4  -5   17.92    3.37
 -10  -4   5   15.43    4.14
   9   4  -5    4.80    2.19
  -9  -4   5    3.67    2.93
   8   4  -5   22.17    3.58
  -8  -4   5   17.01    3.57
   7   4  -5    5.31    2.18
  -7  -4   5    4.45    2.54
   6   4  -5    1.80    1.64
  -6  -4   5    0.84    2.08
   5   4  -5    3.69    2.00
  -5  -4   5    6.35    2.47
  -4  -4   5   66.85    5.33
  -3  -4   5    0.23    1.69
  -2  -4   5  152.93    8.84
  -1  -4   5   20.98    2.87
   0  -4   5   30.62    3.10
   1  -4   5    1.60    1.44
   2  -4   5  120.06    7.03
   3  -4   5    1.68    1.36
   3  -4   5    3.23    1.22
   4  -4   5  139.48    6.78
  -5   4  -5   30.74    3.70
  -6   4  -5   43.81    4.58
  -7   4  -5   11.19    2.76
  -8   4  -5    3.64    2.25
  -9   4  -5   17.56    3.48
 -10   4  -5  112.05    8.08
 -11   4  -5   -1.43    2.54
 -12   4  -5   16.48    4.32
  11   3  -5   -0.07    2.21
 -11  -3   5   -0.79    3.11
  10   3  -5   16.64    3.44
 -10  -3   5   17.43    4.18
   9   3  -5   16.08    3.23
  -9  -3   5   20.60    3.86
   8   3  -5   10.37    2.55
  -8  -3   5    3.20    2.52
   7   3  -5   30.06    3.83
  -7  -3   5   24.69    3.86
   6   3  -5   11.59    2.53
  -6  -3   5    7.69    2.65
  -5  -3   5   83.08    6.07
  -4  -3   5    1.03    1.76
  -3  -3   5  102.01    6.54
  -2  -3   5    7.70    2.05
  -1  -3   5  338.61   17.20
   0  -3   5   12.41    2.10
   1  -3   5   56.63    3.94
   2  -3   5   32.96    2.93
   3  -3   5   96.27    5.72
   3  -3   5   90.41    4.85
  -5   3  -5  159.15    9.03
  -6   3  -5   -1.24    1.38
  -7   3  -5    2.32    1.83
  -8   3  -5   43.88    4.71
   8  -3   5   30.65    4.09
  -9   3  -5   10.71    2.85
 -10   3  -5    7.88    3.01
 -11   3  -5   50.53    6.13
 -12   3  -5    1.41    2.71
 -13   3  -5    2.16    3.63
 -11  -2   5    6.00    3.69
  10   2  -5   12.92    3.30
 -10  -2   5   18.19    3.96
   9   2  -5    2.78    2.27
  -9  -2   5    2.59    2.69
   8   2  -5   14.19    2.88
  -8  -2   5   11.38    3.03
   7   2  -5   24.46    3.59
  -7  -2   5   28.38    4.08
   6   2  -5   16.64    2.90
  -6  -2   5   15.86    3.17
  -5  -2   5   14.86    2.99
  -4  -2   5  126.52    7.78
  -3  -2   5   20.63    2.97
  -2  -2   5   96.93    6.00
  -1  -2   5   19.26    2.56
   0  -2   5   76.86    4.88
   1  -2   5   10.47    1.78
   2  -2   5  336.17   16.61
   3  -2   5   51.44    3.70
   3  -2   5   55.86    3.24
  -5   2  -5  192.88   10.39
  -6   2  -5   16.24    2.45
  -7   2  -5   -1.87    1.43
  -8   2  -5   62.30    5.13
   8  -2   5   62.55    5.78
  -9   2  -5   12.79    2.78
   9  -2   5    6.42    2.77
 -10   2  -5   25.94    4.02
 -11   2  -5   -0.70    2.36
 -12   2  -5   12.78    3.79
 -11  -1   5    7.30    3.65
 -10  -1   5    1.61    3.02
  -9  -1   5   19.05    3.68
  -8  -1   5    6.37    2.76
  -7  -1   5    1.68    2.39
  -6  -1   5    2.58    2.29
  -5  -1   5   55.28    4.81
  -4  -1   5   31.34    3.68
  -3  -1   5   99.95    6.52
  -3  -1   5  109.49    5.79
  -2  -1   5  108.50    6.48
  -1  -1   5   41.93    3.32
   0  -1   5   40.14    3.18
   1  -1   5   30.88    2.50
   2  -1   5   26.55    2.30
   3  -1   5  148.72    7.83
  -5   1  -5   58.45    4.15
  -6   1  -5   44.64    3.65
  -7   1  -5   32.68    3.60
  -8   1  -5    0.26    1.63
   8  -1   5    2.49    2.25
  -9   1  -5   43.20    4.66
   9  -1   5   44.53    5.26
 -10   1  -5    2.22    2.09
  10  -1   5   -0.03    2.43
 -11   1  -5   14.61    3.27
  11  -1   5   11.47    3.54
 -11   0   5    6.95    3.90
 -10   0   5    1.35    2.94
  -9   0   5    9.42    3.04
  -8   0   5    4.33    2.66
  -7   0   5    2.59    2.45
  -6   0   5   28.09    4.20
  -5   0   5    9.70    2.57
  -4   0   5   17.34    2.93
  -4   0   5   20.15    1.93
  -3   0   5   49.79    3.80
  -3   0   5   40.19    2.89
  -2   0   5   25.35    2.87
  -2   0   5   20.40    2.08
  -1   0   5   21.39    2.13
  -1   0   5   25.03    2.65
   0   0   5  139.62    7.59
   0   0   5  146.53    7.63
   1   0   5   17.01    1.95
   2   0   5   15.33    1.73
   3   0   5  102.00    5.50
   4   0   5   99.24    4.59
  -5   0  -5    3.94    1.17
  -6   0  -5   40.21    3.27
  -7   0  -5    3.40    1.62
  -8   0  -5   28.10    3.34
   8   0   5   22.03    3.83
   8   0   5   24.03    3.14
  -9   0  -5   -0.58    1.74
   9   0   5    1.07    2.41
 -10   0  -5   13.35    2.87
  10   0   5   13.18    3.60
  11   0   5    0.17    2.64
  12   0   5   -0.01    3.05
 -11   1   5    0.86    3.34
 -10   1   5    5.38    3.13
  -9   1   5   13.77    3.78
  -8   1   5   -0.19    2.25
  -7   1   5    4.94    2.46
  -6   1   5   38.03    4.69
  -5   1   5   56.64    5.03
  -4   1   5   -0.16    1.11
  -4   1   5    1.78    1.88
  -3   1   5   41.59    3.70
  -3   1   5   44.03    3.04
  -2   1   5   11.63    1.61
  -2   1   5   15.48    2.22
  -1   1   5   11.28    1.58
  -1   1   5    9.90    1.79
   1   1   5    5.18    1.32
   1   1   5   10.00    1.39
   2   1   5   29.18    2.64
   2   1   5   30.62    2.21
   3   1   5    4.71    1.00
   3   1   5    6.55    1.42
   4   1   5   71.40    4.77
   4   1   5   72.76    3.54
   4   1   5   76.63    4.20
  -5  -1  -5    6.09    1.32
   5   1   5    6.43    1.73
  -6  -1  -5   18.62    2.11
   6   1   5   16.59    2.36
  -7  -1  -5   62.24    4.28
   7   1   5   57.78    4.37
  -8  -1  -5    1.67    1.57
   8   1   5    2.97    1.94
   8   1   5    2.48    2.53
  -9  -1  -5   40.61    4.21
   9   1   5   37.58    4.95
  10   1   5    5.23    2.76
  11   1   5   -1.68    2.64
  12   1   5   23.69    4.66
  13   1   5    2.85    3.35
 -10   2   5    4.62    3.36
  -9   2   5    2.64    2.69
  -8   2   5    5.61    2.85
  -7   2   5    1.13    2.35
  -6   2   5    4.33    2.40
  -5   2   5    6.95    2.46
  -4   2   5   13.19    2.00
  -4   2   5   17.89    3.08
  -3   2   5   -0.24    1.04
  -3   2   5   -0.05    1.53
  -2   2   5    9.40    1.56
  -2   2   5   12.19    2.07
  -1   2   5   -0.23    0.88
  -1   2   5    0.30    1.16
   0   2   5  263.87   13.09
   0   2   5  260.30   12.98
   1   2   5  317.97   15.12
   1   2   5  304.81   15.36
   2   2   5   97.14    5.63
   3   2   5   62.81    4.15
   4   2   5    7.17    1.59
  -5  -2  -5   22.07    2.04
   5   2   5   27.08    2.81
  -6  -2  -5    8.89    1.46
   6   2   5    6.85    1.71
  -7  -2  -5   19.11    2.24
   7   2   5   11.01    2.02
   8   2   5   11.67    2.98
   8   2   5   13.98    2.26
   9   2   5    5.18    2.68
  10   2   5   12.30    3.39
  11   2   5   -1.52    2.36
  12   2   5    0.27    2.94
  13   2   5    0.33    3.16
 -10   3   5   -0.50    2.95
  -9   3   5    3.01    2.99
  -8   3   5   16.53    3.95
  -7   3   5    6.20    2.95
  -6   3   5    1.36    2.40
  -5   3   5   10.63    2.86
  -4   3   5    3.72    2.02
  -4   3   5    0.24    1.56
  -3   3   5   36.15    3.61
  -3   3   5   36.00    3.14
  -1   3   5   14.05    1.98
  -1   3   5   11.94    1.98
   0   3   5   23.91    2.59
   0   3   5   29.28    2.70
   1   3   5  415.45   19.56
   1   3   5  383.36   19.06
   2   3   5    3.01    1.12
   3   3   5  160.81    8.67
   4   3   5    2.74    1.17
   5   3   5    0.38    1.16
   6   3   5   -0.09    1.11
   7   3   5  100.86    6.11
   8   3   5   23.68    2.79
   9   3   5    5.51    2.94
  10   3   5    2.65    2.56
  11   3   5    1.82    2.71
  12   3   5    9.89    3.77
  13   3   5    7.73    3.64
 -10   4   5    0.25    3.18
  -9   4   5    0.04    3.01
  -8   4   5   13.63    3.81
  -7   4   5    1.22    2.60
  -6   4   5   14.87    3.50
  -5   4   5    1.29    2.16
  -4   4   5   18.87    2.86
  -4   4   5   20.39    3.39
  -3   4   5   13.77    2.65
  -3   4   5   10.66    2.19
  -2   4   5   35.12    3.50
  -2   4   5   43.12    3.50
  -1   4   5    1.51    1.36
  -1   4   5    2.00    1.30
   0   4   5  383.43   19.14
   0   4   5  386.93   18.76
   1   4   5   39.15    3.36
   2   4   5  734.25   35.17
   3   4   5   61.96    4.38
   4   4   5    5.01    1.49
   5   4   5   -1.04    1.04
   6   4   5    1.75    1.45
   7   4   5   53.50    4.15
   8   4   5  132.70    9.36
   8   4   5  121.54    7.41
   9   4   5   10.16    3.15
  10   4   5   -0.64    2.44
  11   4   5   -0.63    2.59
  12   4   5    1.10    3.01
  13   4   5    1.62    3.32
 -10   5   5    8.09    4.14
  -9   5   5    8.47    3.75
  -8   5   5   -0.20    2.63
  -7   5   5   20.85    4.36
  -6   5   5   38.82    5.19
  -5   5   5   71.55    6.09
  -4   5   5   11.56    2.54
  -4   5   5    9.32    2.67
  -3   5   5   26.75    3.59
  -3   5   5   19.75    3.15
  -2   5   5   18.29    2.76
  -2   5   5   18.84    2.95
  -1   5   5   80.29    5.26
  -1   5   5   84.15    5.52
   0   5   5   -0.45    1.24
   0   5   5    2.49    1.52
   1   5   5  108.09    5.95
   1   5   5  111.61    6.71
   2   5   5  254.63   13.36
   3   5   5  119.54    7.22
   4   5   5   89.04    5.90
   5   5   5   19.89    2.78
   6   5   5    9.84    2.18
   7   5   5   14.54    2.51
   7   5   5   12.17    3.26
   8   5   5  115.69    7.19
   8   5   5  117.23    8.93
   9   5   5   81.45    7.21
  10   5   5    2.37    2.56
  11   5   5    5.03    3.02
  12   5   5    2.01    3.04
  13   5   5   21.64    4.87
  -9   6   5    2.22    3.49
  -8   6   5    2.50    3.44
  -7   6   5    8.14    3.37
  -6   6   5  100.53    7.74
  -5   6   5    4.34    2.70
  -4   6   5   52.35    5.76
  -4   6   5   65.50    5.33
  -3   6   5    5.87    2.19
  -3   6   5    4.26    2.35
  -2   6   5   -0.62    1.76
  -2   6   5   -0.88    1.69
  -1   6   5   69.89    5.11
  -1   6   5   62.09    4.83
   0   6   5  136.16    8.37
   0   6   5  143.46    7.81
   1   6   5    5.32    1.35
   1   6   5    4.61    2.06
   2   6   5   60.78    4.74
   3   6   5   69.76    5.17
   4   6   5    0.43    1.57
   5   6   5    6.57    2.12
   6   6   5  115.15    7.26
   7   6   5    9.85    2.34
   7   6   5   10.46    3.05
   8   6   5   74.54    5.48
   8   6   5   74.07    6.85
   9   6   5   40.38    5.48
  10   6   5    0.32    2.57
  11   6   5    5.33    3.23
  12   6   5    0.55    3.15
  13   6   5   -0.51    3.13
  -9   7   5    2.01    3.64
  -8   7   5    6.54    3.67
  -7   7   5    3.33    3.00
  -6   7   5   36.07    5.25
  -5   7   5   44.35    5.74
  -4   7   5   41.15    4.76
  -4   7   5   44.35    5.39
  -3   7   5   41.55    4.57
  -3   7   5   41.26    4.93
  -2   7   5    8.09    2.52
  -2   7   5    6.65    2.43
  -1   7   5   50.55    4.37
  -1   7   5   51.85    4.84
   0   7   5   11.74    2.27
   0   7   5   18.22    3.05
   1   7   5   86.41    5.19
   1   7   5   85.79    6.28
   2   7   5    3.28    2.06
   3   7   5   13.67    2.65
   4   7   5    5.68    2.15
   5   7   5   89.88    6.37
   6   7   5   -0.93    2.13
   6   7   5    4.36    2.03
   7   7   5   43.32    4.41
   7   7   5   34.56    5.02
   8   7   5   -1.37    1.82
   8   7   5   -2.13    2.23
   9   7   5   16.83    3.87
  10   7   5    1.26    2.44
  11   7   5    0.14    2.56
  12   7   5    3.06    3.28
  13   7   5   -1.64    3.05
  -8   8   5    1.72    3.38
  -7   8   5    3.71    3.36
  -6   8   5   14.00    3.72
  -5   8   5   18.75    4.13
  -4   8   5   22.88    4.11
  -4   8   5   18.04    3.58
  -3   8   5   20.96    3.26
  -3   8   5   14.51    3.16
  -2   8   5   -2.10    2.09
  -2   8   5   -1.50    2.13
  -1   8   5    1.04    2.03
  -1   8   5    2.58    2.12
   0   8   5    4.17    1.91
   0   8   5    3.29    2.19
   1   8   5   15.51    3.08
   2   8   5   61.06    5.55
   3   8   5    6.90    2.47
   4   8   5    6.38    2.47
   5   8   5    7.31    2.57
   6   8   5   11.54    2.76
   6   8   5    9.28    3.13
   7   8   5    5.50    2.71
   7   8   5   -1.49    1.92
   8   8   5   27.15    4.64
   9   8   5    0.53    2.59
  10   8   5    0.10    2.50
  11   8   5   -1.26    2.77
  12   8   5    4.07    3.67
  -8   9   5    7.58    4.01
  -7   9   5    6.47    3.82
  -6   9   5    0.72    3.01
  -5   9   5   11.96    3.50
  -4   9   5   19.72    4.21
  -4   9   5   18.03    3.66
  -3   9   5   44.71    5.15
  -3   9   5   43.07    5.44
  -2   9   5    0.47    2.24
  -2   9   5    1.24    2.35
  -1   9   5    6.97    2.68
   0   9   5   59.06    5.47
   1   9   5   28.92    4.07
   2   9   5    5.97    2.53
   3   9   5   34.95    4.47
   4   9   5    4.29    2.55
   5   9   5    5.60    2.74
   5   9   5   11.66    3.16
   6   9   5    3.27    2.52
   6   9   5    0.43    1.95
   7   9   5   68.91    6.03
   7   9   5   65.19    6.44
   8   9   5    0.81    2.50
   9   9   5    6.06    3.46
  10   9   5   -1.67    2.66
  11   9   5    1.33    3.19
  12   9   5    1.33    3.04
  -7  10   5    0.94    3.77
  -6  10   5    7.21    3.76
  -5  10   5    4.47    3.36
  -4  10   5   -0.77    2.16
  -4  10   5   -3.80    2.56
  -3  10   5   -2.40    2.10
  -3  10   5    3.61    2.85
  -2  10   5    5.82    2.74
  -1  10   5   11.21    3.12
   0  10   5   18.74    3.67
   1  10   5   13.66    3.36
   2  10   5    5.93    2.76
   3  10   5    2.65    2.23
   4  10   5   10.30    2.87
   4  10   5    3.07    2.52
   5  10   5    2.96    2.35
   5  10   5    1.45    2.38
   6  10   5   21.73    4.34
   6  10   5   18.93    3.56
   7  10   5    2.18    2.36
   7  10   5   -1.32    2.14
   8  10   5   27.60    5.09
   9  10   5    0.95    3.06
  10  10   5   -1.08    3.19
  11  10   5   -0.73    3.36
  -6  11   5    4.58    3.54
  -5  11   5    9.09    3.73
  -4  11   5   -1.49    2.87
  -4  11   5    0.97    2.49
  -3  11   5    8.14    2.96
  -2  11   5    5.05    2.74
  -1  11   5   92.22    7.39
   0  11   5    4.26    2.80
   1  11   5   14.14    3.42
   2  11   5   25.23    4.07
   3  11   5    1.52    2.38
   4  11   5    5.78    2.56
   5  11   5  105.56    8.19
   6  11   5   19.60    4.00
   6  11   5   15.94    3.47
   7  11   5   10.62    3.04
   7  11   5   14.96    3.72
   8  11   5    1.37    3.23
   9  11   5    5.18    3.75
  10  11   5    2.12    3.28
  11  11   5    1.32    3.77
  -4  12   5    3.43    3.00
  -3  12   5    1.54    2.35
  -2  12   5   15.31    3.86
  -1  12   5   10.00    3.47
   0  12   5   55.90    6.30
   1  12   5   -1.43    2.57
   2  12   5    9.09    3.09
   3  12   5   -0.28    2.25
   4  12   5    1.90    2.41
   5  12   5    2.94    2.51
   6  12   5   10.48    3.11
   7  12   5    0.44    2.51
   8  12   5    4.24    3.56
   9  12   5    1.66    3.32
  10  12   5    1.80    3.65
  -4  13   5    4.59    3.43
  -3  13   5    1.77    2.80
  -2  13   5   14.83    3.91
  -1  13   5   15.80    3.82
   0  13   5   21.46    4.32
   1  13   5   11.16    3.60
   2  13   5    7.99    3.09
   3  13   5    0.03    2.43
   4  13   5    3.73    2.74
   5  13   5    9.93    3.22
   6  13   5    8.07    3.07
   7  13   5    8.30    3.20
  -2  14   5   26.71    5.24
  -1  14   5    8.80    3.47
   0  14   5   12.10    3.63
   1  14   5   -2.55    2.90
   2  14   5    3.65    2.80
   3  14   5    2.07    2.74
   4  14   5    6.12    3.09
   5  14   5    2.96    2.78
   6  14   5   22.95    4.41
   7  14   5    3.87    3.09
   0  15   5    1.07    2.46
   1  15   5    1.18    3.07
   2  15   5    2.02    2.91
   3  15   5   -1.35    2.49
   4  15   5    3.85    2.97
   5  15   5   12.90    3.58
  -3 -13   6    9.01    4.13
  -2 -13   6   -0.36    3.38
  -1 -13   6    1.43    2.98
   0 -13   6    3.43    3.30
   1 -13   6    1.45    2.87
   2 -13   6    4.25    3.31
   3 -13   6    5.02    3.08
   4 -13   6    1.63    2.97
  -5 -12   6    8.99    4.00
  -4 -12   6    8.44    3.63
  -3 -12   6    5.82    3.78
  -2 -12   6    3.03    2.96
  -1 -12   6   -0.26    2.90
   0 -12   6    2.26    2.68
   1 -12   6    0.77    2.74
   2 -12   6   11.31    3.37
   3 -12   6   -1.99    2.59
   4 -12   6    0.41    2.61
   5 -12   6    5.13    3.30
  -6 -11   6    0.38    3.67
  -5 -11   6   16.56    4.48
  -4 -11   6   14.08    3.99
  -3 -11   6   14.80    4.27
  -2 -11   6    1.28    2.79
  -1 -11   6    1.50    2.72
   0 -11   6    5.85    2.87
   1 -11   6   46.53    5.58
   2 -11   6   -0.97    2.35
   3 -11   6    5.09    2.93
   4 -11   6    3.12    2.84
   5 -11   6    0.43    2.56
   6 -11   6    0.55    3.15
   6 -11   6    3.04    2.59
   7 -11   6   10.67    3.21
   7 -11   6    7.02    3.33
  -7 -10   6    2.68    3.76
  -6 -10   6   -2.92    3.11
  -5 -10   6    2.06    3.02
  -4 -10   6   30.46    4.78
  -3 -10   6    3.03    2.79
  -2 -10   6    4.84    3.12
  -1 -10   6    2.12    2.31
   0 -10   6   16.31    3.52
   2 -10   6   59.70    5.79
   3 -10   6    2.95    2.51
   4 -10   6   -1.32    2.46
   5 -10   6    0.25    2.33
   5 -10   6    1.78    2.74
   6 -10   6    6.93    2.76
   6 -10   6    5.40    3.03
   7 -10   6   11.13    3.23
   7 -10   6   14.98    3.97
   8 -10   6   10.31    3.08
   8 -10   6   10.64    3.71
  -8  -9   6    1.96    3.45
  -7  -9   6    1.90    3.32
  -6  -9   6    2.86    3.94
  -5  -9   6   17.41    4.06
  -4  -9   6   11.58    3.58
  -3  -9   6    0.96    2.80
  -2  -9   6    1.93    2.47
  -1  -9   6   37.95    4.70
   0  -9   6    7.17    2.61
   1  -9   6   26.67    4.12
   2  -9   6   78.53    6.28
   3  -9   6   51.01    5.12
   4  -9   6    9.98    2.97
   5  -9   6    5.65    2.66
   5  -9   6   -2.00    1.98
   6  -9   6    1.28    2.54
   6  -9   6   -0.15    2.03
   7  -9   6    4.61    3.04
   7  -9   6    8.70    2.74
  -8  -8   6    0.13    2.99
  -7  -8   6   -1.31    3.00
  -6  -8   6   14.66    3.89
  -5  -8   6    2.04    2.76
  -4  -8   6    2.15    2.50
  -3  -8   6    3.90    2.60
  -2  -8   6    0.99    2.08
  -1  -8   6    3.73    2.30
   0  -8   6  115.78    7.76
   1  -8   6    0.41    2.10
   2  -8   6   81.10    6.24
   3  -8   6   28.88    4.16
   4  -8   6   18.13    2.88
   4  -8   6   16.87    3.45
   5  -8   6   13.80    2.81
   5  -8   6    9.55    2.93
   6  -8   6    7.78    2.88
   6  -8   6    6.69    2.38
  -8   8  -6   14.90    3.65
  -9   8  -6    1.33    2.85
 -10   8  -6    3.93    3.41
  -9  -7   6    3.20    3.38
  -8  -7   6   -0.74    2.87
  -7  -7   6   -2.20    2.65
  -6  -7   6    4.86    3.06
  -5  -7   6   39.00    5.05
  -4  -7   6    2.04    2.44
  -3  -7   6   13.56    2.97
  -2  -7   6   -0.38    2.18
  -1  -7   6   30.91    4.28
   0  -7   6   24.46    3.70
   1  -7   6   87.52    6.39
   2  -7   6    0.63    2.00
   3  -7   6   43.31    4.85
   4  -7   6   -0.37    1.73
   4  -7   6    0.39    2.24
   5  -7   6    0.74    2.08
   5  -7   6   -3.85    1.55
   6  -7   6    4.93    2.06
   6  -7   6    7.39    2.80
  -8   7  -6    0.08    2.57
  -9   7  -6   18.15    4.07
 -10   7  -6    0.22    2.86
 -11   7  -6    3.73    3.44
  -9  -6   6    5.61    3.44
  -8  -6   6    1.90    2.79
  -7  -6   6   -1.04    2.72
  -6  -6   6    8.14    2.99
  -5  -6   6    0.93    2.31
  -4  -6   6    7.27    2.51
  -3  -6   6   13.93    3.10
  -2  -6   6    3.55    2.20
  -1  -6   6   11.93    2.99
   0  -6   6   72.44    5.50
   1  -6   6   21.43    3.38
   2  -6   6   74.87    5.63
   3  -6   6    9.61    2.63
   4  -6   6    2.81    2.17
   4  -6   6    4.45    1.84
   5  -6   6    3.50    2.36
   5  -6   6    1.46    1.87
  -7   6  -6   15.98    3.29
  -8   6  -6   12.37    3.38
  -9   6  -6    4.71    2.71
 -10   6  -6    1.43    2.89
 -11   6  -6   -1.49    2.85
 -10  -5   6    3.07    3.88
  -9  -5   6    0.74    3.02
  -8  -5   6   19.69    4.17
  -7  -5   6    8.91    3.25
  -6  -5   6    0.81    2.23
  -5  -5   6    3.09    2.45
  -4  -5   6   -0.18    1.97
  -3  -5   6    8.23    2.71
  -2  -5   6    5.04    2.08
  -1  -5   6    2.92    2.11
   0  -5   6   35.84    3.95
   1  -5   6   93.48    6.20
   2  -5   6    0.64    1.86
   3  -5   6    1.28    1.83
   4  -5   6    5.47    1.93
   4  -5   6    4.35    2.13
   5  -5   6   49.87    3.80
   5  -5   6   43.57    4.72
  -7   5  -6   92.01    6.82
  -8   5  -6    1.48    2.16
  -9   5  -6   -0.59    2.53
 -10   5  -6    7.56    3.24
 -11   5  -6    5.26    3.16
 -12   5  -6    0.60    3.21
 -10  -4   6    0.88    3.73
  -9  -4   6    3.46    2.93
  -8  -4   6    1.32    2.63
  -7  -4   6    1.87    2.24
  -6  -4   6    6.35    2.77
  -5  -4   6   -2.36    1.98
  -4  -4   6   -2.50    2.04
  -3  -4   6    0.50    1.97
  -2  -4   6    2.42    2.00
  -1  -4   6    5.80    2.24
   0  -4   6   39.05    4.03
   1  -4   6   24.96    3.07
   2  -4   6   39.12    3.57
   3  -4   6   20.78    2.95
   4  -4   6   21.03    3.03
   4  -4   6   19.94    2.45
   5  -4   6    7.07    1.81
   5  -4   6   13.07    2.68
  -6   4  -6   81.08    6.06
  -7   4  -6    9.01    2.46
  -8   4  -6   13.75    3.20
  -9   4  -6    0.75    2.05
 -10   4  -6    4.53    2.66
 -11   4  -6    5.78    3.13
 -12   4  -6    0.71    3.03
 -10  -3   6    2.80    3.39
  -9  -3   6    2.01    2.82
  -8  -3   6   10.22    3.30
  -7  -3   6    1.88    2.57
  -6  -3   6   52.00    4.88
  -5  -3   6   26.22    3.86
  -4  -3   6    5.02    2.21
  -3  -3   6   10.62    2.67
  -2  -3   6   17.50    2.80
  -1  -3   6   60.69    4.65
   0  -3   6    6.78    2.06
   1  -3   6   37.84    3.37
   2  -3   6   67.29    4.61
   3  -3   6    9.38    2.07
   4  -3   6    2.13    1.66
   4  -3   6    2.07    1.32
   5  -3   6   79.17    4.55
  -6   3  -6   14.13    2.59
  -7   3  -6   54.86    4.91
  -8   3  -6   21.55    3.46
  -9   3  -6   11.51    2.90
 -10   3  -6   23.25    3.84
 -11   3  -6   48.06    5.91
 -12   3  -6   12.39    3.67
 -10  -2   6   -0.48    2.91
  -9  -2   6    3.41    3.03
  -8  -2   6    8.49    3.18
  -7  -2   6   57.23    5.40
  -6  -2   6   13.70    3.31
  -5  -2   6   21.73    3.62
  -4  -2   6    1.55    2.16
  -3  -2   6   26.76    3.55
  -2  -2   6    4.33    1.98
  -1  -2   6  131.16    7.62
   0  -2   6  192.45   10.39
   1  -2   6   -1.92    0.98
   2  -2   6   16.96    2.35
   3  -2   6    0.82    1.32
   4  -2   6   25.35    2.82
   4  -2   6   16.17    2.01
   5  -2   6   78.48    4.33
  -6   2  -6  140.31    8.24
  -7   2  -6   35.05    4.00
  -8   2  -6    4.05    2.02
  -9   2  -6    8.37    2.49
   9  -2   6    8.49    2.91
 -10   2  -6    4.97    2.44
 -11   2  -6    9.12    3.04
 -10  -1   6   -0.61    2.78
  -9  -1   6    3.36    2.77
  -8  -1   6   -0.44    2.65
  -7  -1   6   55.23    6.10
  -6  -1   6   25.41    3.83
  -5  -1   6   30.23    3.99
  -4  -1   6    0.12    1.81
  -3  -1   6    3.71    1.33
  -3  -1   6    2.41    1.86
  -2  -1   6    1.66    1.57
  -2  -1   6    0.38    1.17
  -1  -1   6   27.79    3.11
   0  -1   6  223.84   11.64
   1  -1   6   28.39    2.96
   2  -1   6    5.01    1.39
   4  -1   6    5.09    1.22
   4  -1   6    5.36    1.59
   5  -1   6   76.91    4.17
  -6   1  -6   19.46    2.67
  -7   1  -6  100.85    6.46
  -8   1  -6   -0.77    1.51
  -9   1  -6   10.66    2.57
   9  -1   6    3.03    2.42
 -10   1  -6    6.35    2.55
  10  -1   6    3.53    2.70
  11  -1   6   13.98    3.76
 -10   0   6    2.90    2.99
  -9   0   6    2.13    2.99
  -8   0   6   14.26    3.65
  -7   0   6    2.29    2.61
  -6   0   6   38.46    4.79
  -5   0   6    7.51    2.65
  -4   0   6   21.26    3.29
  -3   0   6    3.72    1.21
  -3   0   6    6.00    1.86
  -2   0   6   92.83    5.46
  -2   0   6   94.82    5.97
  -1   0   6   21.17    2.78
  -1   0   6   22.71    2.44
   0   0   6   66.45    4.27
   0   0   6   63.33    4.21
   1   0   6   53.36    3.70
   2   0   6   61.52    3.82
   3   0   6   24.50    2.23
   4   0   6   -0.29    1.08
   5   0   6    8.15    1.37
  -6   0  -6   98.76    6.00
  -7   0  -6    0.63    1.43
  -8   0  -6   15.15    2.60
   8   0   6    9.93    2.56
  -9   0  -6    1.67    1.87
   9   0   6    1.04    2.26
  10   0   6   63.70    6.44
  11   0   6   -1.61    2.46
  12   0   6    6.71    3.53
 -10   1   6    1.25    3.28
  -9   1   6    3.16    3.00
  -8   1   6   24.68    4.41
  -7   1   6   13.28    3.40
  -6   1   6   10.79    3.17
  -5   1   6    0.87    2.06
  -4   1   6   -0.35    1.87
  -3   1   6   -0.12    1.69
  -3   1   6    0.36    1.04
  -2   1   6   10.52    2.09
  -2   1   6    7.18    1.47
  -1   1   6  109.79    6.24
  -1   1   6  110.42    6.48
   0   1   6  200.39   10.99
   0   1   6  228.52   11.11
   1   1   6   49.54    3.66
   1   1   6   52.12    3.43
   2   1   6   17.19    1.96
   2   1   6   15.66    2.26
   3   1   6  192.24    9.75
   3   1   6  199.74   10.45
   4   1   6    0.27    0.94
   4   1   6    0.09    1.23
   5   1   6   37.49    3.62
   5   1   6   44.06    2.89
   5   1   6   35.82    2.46
  -6  -1  -6   28.71    2.67
   6   1   6   20.50    2.89
  -7  -1  -6   41.73    3.60
   7   1   6   43.88    3.93
  -8  -1  -6    0.17    1.40
   8   1   6    1.04    1.89
   9   1   6    2.63    2.38
  10   1   6    3.69    2.67
  11   1   6   29.33    4.89
  12   1   6    3.50    3.16
  13   1   6    8.80    4.00
 -10   2   6    4.27    3.12
  -9   2   6    3.17    2.92
  -8   2   6   25.00    4.49
  -7   2   6    6.35    2.79
  -6   2   6   30.41    4.34
  -5   2   6   -0.21    2.08
  -4   2   6   -0.06    1.99
  -3   2   6   11.98    1.98
  -3   2   6   11.43    2.58
  -2   2   6   87.22    5.40
  -2   2   6   94.53    5.87
  -1   2   6    1.56    1.20
  -1   2   6    2.14    1.42
   0   2   6  115.57    6.41
   0   2   6  108.57    6.29
   1   2   6    9.50    1.51
   1   2   6    9.94    1.72
   2   2   6    8.62    1.72
   2   2   6    7.28    1.28
   3   2   6   -0.88    1.08
   4   2   6   31.60    3.00
   5   2   6   53.56    4.14
  -6  -2  -6   97.37    5.49
   6   2   6   94.63    6.04
   7   2   6   45.05    3.89
   8   2   6    1.25    1.72
   9   2   6    5.14    2.79
  10   2   6   25.80    4.54
  11   2   6    0.31    2.56
  12   2   6   14.85    4.18
  13   2   6   -0.77    2.98
 -10   3   6    0.27    3.40
  -9   3   6    7.18    3.40
  -8   3   6   -1.36    2.48
  -7   3   6    4.28    3.24
  -6   3   6    4.92    2.73
  -5   3   6    1.07    2.19
  -4   3   6    1.47    2.09
  -3   3   6   24.69    3.51
  -3   3   6   14.19    2.41
  -2   3   6    6.59    1.86
  -2   3   6    5.34    1.59
  -1   3   6   25.87    2.99
  -1   3   6   23.44    2.72
   0   3   6    1.76    1.38
   0   3   6    1.63    1.40
   1   3   6  304.40   15.66
   1   3   6  341.15   16.18
   2   3   6  171.01    9.27
   3   3   6   98.99    6.03
   4   3   6   12.70    1.96
   5   3   6   64.04    4.56
   6   3   6   15.02    2.34
   7   3   6   52.32    4.15
   8   3   6   40.72    3.72
   9   3   6    4.77    2.68
  10   3   6   -0.63    2.45
  11   3   6   11.73    3.59
  12   3   6   -0.43    2.77
  13   3   6    0.61    3.03
  -9   4   6    0.50    3.42
  -8   4   6    6.31    3.28
  -7   4   6    3.92    2.80
  -6   4   6    0.15    2.41
  -5   4   6    1.01    2.22
  -4   4   6    5.37    2.40
  -3   4   6   16.83    3.07
  -3   4   6   16.20    2.66
  -2   4   6   11.37    2.17
  -2   4   6   10.91    2.42
  -1   4   6   24.19    2.96
  -1   4   6   28.47    3.09
   0   4   6    0.51    1.15
   0   4   6   -1.10    1.31
   1   4   6   21.36    2.61
   1   4   6   18.11    1.99
   3   4   6   45.16    3.79
   4   4   6  346.62   17.58
   5   4   6   62.64    4.59
   6   4   6   90.44    5.96
   7   4   6    4.56    1.97
   8   4   6    2.95    1.79
   9   4   6   -2.22    2.09
  10   4   6   13.16    3.61
  11   4   6    0.80    2.61
  12   4   6    9.01    3.73
  13   4   6    0.96    3.33
  -9   5   6    3.05    3.71
  -8   5   6    2.82    3.26
  -7   5   6    0.11    2.68
  -6   5   6    5.19    2.97
  -5   5   6    2.61    2.45
  -4   5   6   -1.08    2.01
  -4   5   6   -0.82    1.94
  -3   5   6   27.33    3.77
  -3   5   6   22.63    3.33
  -2   5   6   16.79    2.91
  -2   5   6   23.12    3.25
  -1   5   6  110.44    6.85
  -1   5   6  102.74    6.51
   0   5   6    2.06    1.71
   0   5   6    3.51    1.64
   1   5   6    2.76    1.33
   1   5   6   -0.06    1.50
   2   5   6    1.73    1.72
   3   5   6   83.84    5.81
   4   5   6   46.13    4.12
   5   5   6  156.43    9.18
   6   5   6    6.19    2.05
   7   5   6   62.51    4.96
   8   5   6   25.68    3.25
   8   5   6   15.52    3.64
   9   5   6    3.77    2.67
  10   5   6    0.58    2.54
  11   5   6   25.29    4.63
  12   5   6    3.36    3.08
  13   5   6   15.81    4.59
  -9   6   6   14.61    4.70
  -8   6   6   -0.15    3.23
  -7   6   6    3.15    2.93
  -6   6   6    4.45    2.97
  -5   6   6   22.18    4.31
  -4   6   6   30.20    4.04
  -4   6   6   39.67    4.87
  -3   6   6   63.62    5.91
  -3   6   6   48.28    5.12
  -2   6   6  111.89    7.37
  -2   6   6  111.16    7.29
  -1   6   6    6.89    2.19
   0   6   6   35.17    4.03
   0   6   6   46.29    3.72
   1   6   6    3.43    1.60
   1   6   6    6.01    2.16
   2   6   6    1.11    1.59
   3   6   6   30.40    3.68
   4   6   6   40.37    4.31
   5   6   6   30.21    3.71
   6   6   6   66.08    5.19
   7   6   6    0.40    1.78
   8   6   6   27.22    3.47
   8   6   6   19.79    3.78
   9   6   6   28.11    4.61
  10   6   6   10.29    3.49
  11   6   6   -0.74    2.64
  12   6   6    6.85    3.73
  13   6   6   -1.35    3.17
  -8   7   6    0.84    3.43
  -7   7   6    3.01    3.42
  -6   7   6    0.72    2.88
  -5   7   6   23.03    4.40
  -4   7   6    7.80    2.52
  -4   7   6   15.47    3.82
  -3   7   6   52.93    5.11
  -3   7   6   46.67    4.80
  -2   7   6    8.28    2.71
  -2   7   6    9.94    3.00
  -1   7   6    1.57    2.10
  -1   7   6    5.09    2.38
   0   7   6    0.92    1.80
   0   7   6    4.03    2.32
   1   7   6    1.05    2.04
   2   7   6   46.14    4.78
   3   7   6  268.12   14.66
   4   7   6   58.33    5.12
   5   7   6   89.69    6.54
   6   7   6   18.85    3.16
   7   7   6    8.49    2.47
   8   7   6    6.63    2.55
   8   7   6    0.80    2.35
   9   7   6   67.23    7.08
  10   7   6    0.66    2.52
  11   7   6   -0.67    2.70
  12   7   6   -0.80    2.90
  -8   8   6    6.92    4.07
  -7   8   6   -0.74    3.26
  -6   8   6    2.08    3.08
  -5   8   6    0.52    2.91
  -4   8   6   16.89    3.60
  -4   8   6   20.52    4.32
  -3   8   6   90.39    7.02
  -3   8   6   93.65    7.05
  -2   8   6   51.98    5.05
  -1   8   6   76.64    6.21
  -1   8   6   68.39    5.59
   0   8   6   16.86    3.32
   1   8   6    2.74    2.12
   2   8   6    1.23    2.07
   3   8   6   13.53    3.01
   4   8   6   24.75    3.77
   5   8   6    1.38    2.18
   6   8   6   13.48    2.88
   7   8   6    5.58    2.72
   7   8   6    3.71    2.29
   8   8   6   59.06    6.82
   8   8   6   54.89    5.60
   9   8   6    3.81    3.01
  10   8   6   33.81    5.30
  11   8   6   -2.33    2.66
  12   8   6    6.37    3.75
  -7   9   6    0.10    3.56
  -6   9   6    4.03    3.48
  -5   9   6   19.35    4.61
  -4   9   6    1.05    2.45
  -4   9   6    0.54    2.83
  -3   9   6   13.98    3.60
  -3   9   6   21.67    3.92
  -2   9   6  103.84    7.60
  -1   9   6   -0.33    2.15
   0   9   6   28.21    4.20
   1   9   6    5.21    2.61
   2   9   6   13.44    3.16
   3   9   6    9.23    2.90
   4   9   6   -1.65    2.15
   5   9   6    1.12    2.20
   6   9   6    0.15    2.26
   6   9   6    1.55    2.46
   7   9   6    3.24    2.92
   7   9   6    4.28    2.66
   8   9   6    1.27    2.92
   8   9   6    4.43    2.81
   9   9   6   21.04    4.68
  10   9   6   -0.49    2.71
  11   9   6    2.29    3.38
  12   9   6    0.10    3.12
  -6  10   6   -0.08    3.17
  -5  10   6    7.91    3.55
  -4  10   6   18.87    4.06
  -4  10   6   11.61    3.71
  -3  10   6    3.37    2.67
  -2  10   6   68.33    6.04
  -1  10   6    1.06    2.31
   0  10   6   -1.02    2.27
   1  10   6    1.37    2.46
   2  10   6    6.27    2.61
   3  10   6    8.70    2.98
   4  10   6    3.79    2.43
   5  10   6    4.27    2.78
   5  10   6   -3.90    2.19
   6  10   6    1.86    2.97
   6  10   6    6.86    2.83
   7  10   6    6.67    3.24
   7  10   6   10.30    3.11
   8  10   6   19.76    4.26
   8  10   6   17.21    3.57
   9  10   6   10.09    3.69
  10  10   6   16.65    4.60
  11  10   6    0.60    3.63
  -4  11   6    1.60    2.66
  -3  11   6   13.57    3.79
  -2  11   6   -0.44    2.27
  -1  11   6   31.19    4.89
   0  11   6    5.58    3.00
   1  11   6   28.85    4.57
   2  11   6    1.67    2.58
   3  11   6   18.47    3.93
   4  11   6    0.20    2.51
   5  11   6    5.25    2.94
   6  11   6   19.73    4.00
   6  11   6   16.15    3.99
   7  11   6   20.22    4.06
   7  11   6   21.36    4.43
   8  11   6    3.68    3.24
   8  11   6    5.83    3.19
   9  11   6   13.25    3.90
  10  11   6    3.13    3.65
  11  11   6    4.28    4.25
  -3  12   6    0.00    2.76
  -2  12   6    1.65    2.59
  -1  12   6    3.46    2.86
   0  12   6   -1.87    2.54
   1  12   6   11.93    3.48
   2  12   6   33.62    4.87
   3  12   6    2.62    2.76
   4  12   6    7.82    3.00
   5  12   6   -1.03    2.03
   6  12   6    2.81    2.61
   7  12   6   -0.08    2.36
   8  12   6   29.95    4.58
   8  12   6   32.48    5.47
   9  12   6    4.27    3.83
  10  12   6    5.77    4.46
  -3  13   6   13.12    3.87
  -2  13   6    3.22    2.72
  -1  13   6    1.92    3.04
   0  13   6   -1.51    2.56
   1  13   6   12.70    3.73
   2  13   6    4.55    3.05
   3  13   6   21.97    4.27
   4  13   6   14.78    3.71
   6  13   6    1.35    2.63
   7  13   6    0.33    2.49
  -1  14   6    3.00    3.11
   0  14   6   25.42    4.88
   1  14   6    6.05    3.10
   2  14   6   17.51    4.17
   3  14   6   15.25    3.84
   4  14   6    3.95    2.75
   5  14   6    0.25    2.69
   6  14   6   -1.12    2.54
   7  14   6    4.13    2.93
   2  15   6    0.08    3.12
   3  15   6    9.58    3.46
   4  15   6    3.08    3.06
  -1 -13   7    4.97    4.25
   0 -13   7    1.80    3.03
   1 -13   7    5.19    3.55
   2 -13   7   -1.06    2.79
  -4 -12   7    0.82    3.49
  -3 -12   7    3.88    3.57
  -2 -12   7   -0.27    3.68
  -1 -12   7   -1.21    3.33
   0 -12   7    3.56    2.96
   1 -12   7    0.47    2.77
   2 -12   7    5.83    3.34
   3 -12   7    3.22    2.61
   4 -12   7    3.29    3.20
   5 -12   7    4.54    3.21
  -5 -11   7   -3.29    3.10
  -4 -11   7   -0.57    3.04
  -3 -11   7    1.41    3.22
  -2 -11   7    9.03    3.89
  -1 -11   7    0.78    2.95
   0 -11   7    0.17    2.53
   1 -11   7    5.64    2.86
   2 -11   7   -0.07    2.81
   3 -11   7    1.13    2.70
   4 -11   7   -0.31    2.92
   5 -11   7   22.12    4.55
   6 -11   7   -0.10    3.01
  -6 -10   7   -0.67    3.15
  -5 -10   7   -0.48    3.35
  -4 -10   7   -4.23    2.72
  -3 -10   7    3.40    3.25
  -2 -10   7   19.07    4.12
  -1 -10   7    4.95    3.12
   0 -10   7   12.49    3.45
   1 -10   7    2.35    2.66
   2 -10   7    0.59    2.42
   3 -10   7    4.68    3.23
   4 -10   7   18.84    3.94
   5 -10   7    1.79    2.81
   6 -10   7    8.80    3.55
   6 -10   7    9.18    2.95
   7 -10   7    0.64    2.82
   7 -10   7   -0.01    2.23
   8 -10   7   -1.23    2.44
   8 -10   7    1.49    2.45
  -7  -9   7    8.26    3.85
  -6  -9   7    2.46    3.58
  -5  -9   7   -0.26    2.84
  -4  -9   7    6.24    3.08
  -3  -9   7    6.72    3.13
  -2  -9   7   13.57    3.82
  -1  -9   7   34.37    4.97
   0  -9   7    2.91    2.19
   1  -9   7    5.42    2.68
   2  -9   7    7.72    3.12
   3  -9   7   -1.58    2.37
   4  -9   7    0.38    2.42
   5  -9   7   18.33    4.01
   6  -9   7    3.15    2.29
   6  -9   7    0.96    2.47
   7  -9   7    3.69    2.36
   7  -9   7    3.23    2.78
   8  -9   7    0.94    2.46
   8  -9   7    1.77    2.91
   9  -9   7    0.57    2.60
   9  -9   7    6.36    3.46
  -8  -8   7    5.34    3.59
  -7  -8   7    2.65    3.29
  -6  -8   7    0.53    3.13
  -5  -8   7    2.12    2.52
  -4  -8   7    9.55    3.14
  -3  -8   7    5.45    2.78
  -2  -8   7    5.01    2.94
  -1  -8   7    3.04    2.58
   0  -8   7    2.40    2.27
   1  -8   7   -0.02    2.01
   2  -8   7   11.15    3.09
   3  -8   7   54.04    5.31
   4  -8   7   31.17    4.47
   5  -8   7   14.20    2.69
   5  -8   7   21.05    3.75
   6  -8   7    9.39    2.69
   6  -8   7    3.27    2.94
   7  -8   7    6.03    2.47
   7  -8   7    2.47    2.82
   8  -8   7    3.31    2.94
   8  -8   7    4.23    2.52
  -8  -7   7    6.63    3.57
  -7  -7   7    3.57    3.16
  -6  -7   7    6.16    3.22
  -5  -7   7    6.43    3.02
  -4  -7   7   -1.31    2.26
  -3  -7   7   26.63    4.04
  -2  -7   7   -1.63    2.05
  -1  -7   7    8.90    3.17
   0  -7   7    3.97    2.35
   1  -7   7   37.49    4.63
   2  -7   7   10.81    3.05
   3  -7   7   46.05    4.70
   4  -7   7   20.52    3.64
   5  -7   7   58.12    5.01
   5  -7   7   57.45    5.38
   6  -7   7    2.76    1.95
   6  -7   7    0.86    2.56
   7  -7   7    5.58    2.79
   7  -7   7    3.30    2.11
 -10   7  -7    1.75    3.17
  -9  -6   7   10.12    3.92
  -8  -6   7    6.66    3.52
  -7  -6   7    2.72    3.01
  -6  -6   7    1.04    2.63
  -5  -6   7    5.02    2.80
  -4  -6   7    9.44    3.01
  -3  -6   7   30.25    4.21
  -2  -6   7   32.40    4.36
  -1  -6   7   15.36    3.39
   0  -6   7    1.01    2.00
   1  -6   7   -0.20    2.03
   2  -6   7   33.68    4.31
   3  -6   7   53.03    4.84
   4  -6   7   60.58    5.25
   5  -6   7   -0.34    2.12
   5  -6   7   -2.46    1.77
   6  -6   7   37.06    4.68
   6  -6   7   39.07    4.00
   7  -6   7    1.90    2.27
   7  -6   7    1.39    1.97
  -9   6  -7    0.83    2.53
 -10   6  -7   10.06    3.51
 -11   6  -7   -1.62    2.93
  -9  -5   7    7.79    3.80
  -8  -5   7    9.30    3.68
  -7  -5   7    1.03    2.63
  -6  -5   7   -3.95    2.46
  -5  -5   7   13.08    3.08
  -4  -5   7   14.10    3.29
  -3  -5   7   28.99    4.06
  -2  -5   7    4.52    2.42
  -1  -5   7   27.11    4.08
   0  -5   7   -1.98    1.95
   1  -5   7    1.46    1.98
   2  -5   7   10.90    2.66
   3  -5   7   50.39    4.65
   4  -5   7    8.99    2.67
   5  -5   7   52.89    4.40
   5  -5   7   45.66    4.99
   6  -5   7   -1.10    1.77
   6  -5   7   -0.21    2.15
  -8   5  -7    3.06    2.51
  -9   5  -7    5.42    2.76
 -10   5  -7    9.00    3.22
 -11   5  -7    2.24    3.10
  -9  -4   7    3.30    3.39
  -8  -4   7    8.19    3.36
  -7  -4   7    1.92    2.55
  -6  -4   7    4.33    2.53
  -5  -4   7   11.52    3.37
  -4  -4   7   43.68    5.02
  -3  -4   7    4.35    2.52
  -2  -4   7   50.82    4.70
  -1  -4   7    1.66    2.11
   0  -4   7   12.07    2.70
   1  -4   7   11.25    2.58
   2  -4   7    6.43    2.23
   3  -4   7    9.66    2.46
   4  -4   7   37.31    4.11
   5  -4   7    6.28    2.10
   5  -4   7    3.09    2.42
   6  -4   7    0.79    1.70
   6  -4   7    2.39    2.12
  -8   4  -7   13.81    3.03
  -9   4  -7    1.82    2.42
 -10   4  -7   61.89    6.49
 -11   4  -7    1.93    2.93
 -12   4  -7    0.99    3.16
  -9  -3   7    5.48    3.37
  -8  -3   7    1.05    3.01
  -7  -3   7    1.66    2.47
  -6  -3   7    2.31    2.59
  -5  -3   7   21.86    3.67
  -4  -3   7  109.94    7.60
  -3  -3   7    4.75    2.45
  -2  -3   7   57.72    4.88
  -1  -3   7   -0.43    1.83
   0  -3   7    3.36    2.02
   1  -3   7   68.00    4.94
   2  -3   7   16.08    2.72
   3  -3   7   64.50    4.75
   4  -3   7    1.91    1.92
   5  -3   7   36.57    3.73
   5  -3   7   41.29    3.33
   6  -3   7   -1.12    1.99
   6  -3   7    0.63    1.54
  -8   3  -7    5.12    2.25
  -9   3  -7   14.04    3.21
 -10   3  -7   15.93    3.42
 -11   3  -7   29.36    4.68
  -9  -2   7    0.38    3.02
  -8  -2   7    2.84    2.81
  -7  -2   7   -1.66    2.14
  -6  -2   7    1.51    2.32
  -5  -2   7   49.22    5.30
  -4  -2   7  143.28    9.02
  -3  -2   7   59.10    5.09
  -2  -2   7   43.73    4.18
  -1  -2   7   68.42    5.02
   0  -2   7    3.86    1.91
   1  -2   7    1.19    1.69
   2  -2   7   89.24    5.66
   3  -2   7   12.11    2.28
   4  -2   7   15.91    2.48
   5  -2   7   32.31    3.52
   5  -2   7   25.17    2.63
  -7   2  -7   -1.02    1.52
  -8   2  -7   34.81    4.14
  -9   2  -7   12.24    2.88
 -10   2  -7   49.64    5.30
  -9  -1   7   -0.84    2.94
  -8  -1   7    4.25    2.88
  -7  -1   7   -2.00    2.33
  -6  -1   7    1.41    2.41
  -5  -1   7   16.00    3.33
  -4  -1   7   27.70    3.92
  -3  -1   7  128.10    8.14
  -3  -1   7  131.61    7.32
  -2  -1   7   -0.11    1.37
  -2  -1   7    2.17    1.97
  -1  -1   7    0.43    1.61
   0  -1   7    8.32    2.08
   1  -1   7   91.63    5.80
   2  -1   7    2.71    1.49
   3  -1   7   54.66    3.88
   4  -1   7    7.14    1.79
   5  -1   7    1.85    1.24
   5  -1   7    3.24    1.68
   6  -1   7    8.30    1.69
   6  -1   7    9.12    2.10
  -7   1  -7    2.33    1.68
  -8   1  -7   13.41    2.62
  -9   1  -7   50.13    5.01
  10  -1   7    3.73    2.76
  11  -1   7    4.26    3.13
  -9   0   7    1.71    2.76
  -8   0   7    2.39    2.77
  -7   0   7    2.32    2.77
  -6   0   7   11.12    3.32
  -5   0   7   33.55    4.32
  -4   0   7   37.20    4.52
  -3   0   7    1.45    1.81
  -3   0   7    2.62    1.46
  -2   0   7    9.47    1.84
  -2   0   7    6.08    2.14
  -1   0   7    5.47    1.87
  -1   0   7    5.21    1.64
   0   0   7  143.13    8.06
   0   0   7  145.02    8.11
   1   0   7   14.42    2.29
   1   0   7    9.27    1.98
   2   0   7   34.75    3.02
   3   0   7   41.55    3.17
   4   0   7   18.17    2.23
   5   0   7    8.15    1.80
   6   0   7   50.02    3.71
   6   0   7   44.93    3.19
  -7   0  -7   17.89    2.60
   7   0   7   11.01    2.65
  -8   0  -7   32.56    3.66
   8   0   7   29.70    3.79
   9   0   7    0.22    2.30
  10   0   7   37.84    5.21
  11   0   7   -0.06    2.63
  12   0   7    0.69    3.04
  -9   1   7    2.14    3.12
  -8   1   7   -0.87    2.47
  -7   1   7    1.95    2.41
  -6   1   7    1.50    2.81
  -5   1   7   40.32    5.01
  -4   1   7   11.09    2.83
  -3   1   7   52.67    3.77
  -3   1   7   49.39    4.59
  -2   1   7    0.84    1.27
  -2   1   7    1.53    1.66
  -1   1   7   28.68    3.24
  -1   1   7   20.30    2.55
   0   1   7   14.75    2.27
   0   1   7   11.17    1.95
   1   1   7    5.42    1.54
   1   1   7    4.87    1.40
   2   1   7   59.39    4.36
   2   1   7   59.02    3.93
   3   1   7  113.71    7.14
   3   1   7  123.73    6.53
   4   1   7   15.35    2.53
   4   1   7   14.42    1.87
   5   1   7    2.75    1.70
   5   1   7    0.39    1.27
   6   1   7    7.36    1.71
   6   1   7    4.82    2.10
   6   1   7    8.51    1.42
   8   1   7    6.55    2.48
   9   1   7   64.26    5.21
  10   1   7    2.64    2.59
  11   1   7    1.21    2.90
  12   1   7    4.45    3.15
  13   1   7    0.34    3.17
  -9   2   7    1.01    3.20
  -8   2   7    5.20    3.08
  -7   2   7    1.49    2.62
  -6   2   7    5.93    2.68
  -5   2   7    9.73    2.91
  -4   2   7   60.81    5.34
  -3   2   7    7.06    2.52
  -3   2   7    6.47    1.86
  -2   2   7   39.39    3.41
  -2   2   7   40.82    3.92
  -1   2   7    0.38    1.44
  -1   2   7   -0.54    1.20
   0   2   7   26.40    2.95
   0   2   7   27.65    2.91
   1   2   7  126.17    7.26
   1   2   7  124.47    6.95
   2   2   7  109.04    5.74
   2   2   7   92.55    6.16
   3   2   7    2.79    1.59
   3   2   7    1.74    1.18
   4   2   7   10.27    2.07
   5   2   7    8.42    2.14
   6   2   7   -0.46    1.60
   7   2   7    7.29    2.28
   8   2   7    4.10    2.16
   9   2   7    0.87    1.88
  10   2   7   38.35    5.32
  11   2   7    1.54    2.86
  12   2   7    2.98    2.95
  13   2   7   -0.52    2.98
  -9   3   7    3.42    3.29
  -8   3   7    1.99    3.08
  -7   3   7   17.65    4.06
  -6   3   7   -0.57    2.34
  -5   3   7   16.42    3.27
  -4   3   7   -3.57    1.84
  -3   3   7   57.08    4.36
  -3   3   7   51.86    4.85
  -2   3   7    8.25    2.50
  -2   3   7   11.28    2.27
  -1   3   7   42.54    3.82
  -1   3   7   38.44    3.55
   0   3   7   25.27    2.89
   0   3   7   26.33    2.92
   1   3   7   73.28    4.57
   1   3   7   74.63    4.99
   2   3   7   32.26    3.15
   2   3   7   31.25    2.59
   3   3   7   57.28    4.33
   4   3   7   14.95    2.41
   5   3   7   12.25    2.33
   6   3   7   33.28    3.75
   7   3   7   36.41    3.66
   8   3   7    3.77    2.03
  10   3   7    2.42    2.55
  11   3   7    0.84    2.76
  12   3   7    2.44    3.06
  13   3   7    6.02    3.48
  -9   4   7   -1.18    3.25
  -8   4   7    1.37    2.85
  -7   4   7    1.93    2.82
  -6   4   7   -1.50    2.38
  -5   4   7   19.48    3.95
  -4   4   7   17.32    3.20
  -3   4   7   -0.65    1.94
  -3   4   7    0.29    1.79
  -2   4   7    1.74    1.81
  -2   4   7    1.61    1.68
  -1   4   7    2.82    1.80
  -1   4   7    3.23    1.82
   0   4   7   16.41    2.62
   0   4   7   15.39    2.45
   1   4   7    1.90    1.51
   1   4   7    1.33    1.33
   3   4   7   -0.21    1.43
   4   4   7   14.89    2.52
   5   4   7    1.10    1.63
   6   4   7  121.13    7.54
   7   4   7   96.16    6.41
   8   4   7   82.32    5.89
  10   4   7    0.18    2.42
  11   4   7    4.23    2.94
  12   4   7   -0.06    2.87
  13   4   7    1.90    3.34
  -9   5   7    0.32    3.59
  -8   5   7   -0.20    3.04
  -7   5   7    1.54    2.95
  -6   5   7    3.34    2.96
  -5   5   7    3.54    2.52
  -4   5   7    9.34    2.76
  -3   5   7   17.91    3.35
  -3   5   7    6.96    2.55
  -2   5   7   -0.57    1.67
  -2   5   7   -3.82    1.86
  -1   5   7    1.22    1.73
  -1   5   7    1.62    1.92
   0   5   7   40.80    3.71
   0   5   7   46.39    4.19
   1   5   7   13.02    2.09
   1   5   7   12.13    2.53
   2   5   7   27.47    3.55
   3   5   7   16.80    2.84
   4   5   7    0.27    1.66
   5   5   7   45.94    4.27
   6   5   7    0.25    1.79
   7   5   7   22.05    3.32
   8   5   7   60.59    5.04
   9   5   7   16.04    3.67
  10   5   7    1.64    2.50
  11   5   7    0.76    2.56
  12   5   7    2.48    3.04
  13   5   7   -2.94    2.90
  -8   6   7   -1.27    3.38
  -7   6   7    2.87    3.42
  -6   6   7    0.50    2.71
  -5   6   7   29.41    4.90
  -4   6   7    7.80    2.88
  -3   6   7    0.62    1.98
  -3   6   7    4.37    2.51
  -2   6   7    7.72    2.67
  -2   6   7    6.74    2.56
  -1   6   7   24.03    3.58
  -1   6   7   18.16    3.14
   0   6   7   58.29    4.55
   0   6   7   55.86    4.96
   1   6   7   14.15    2.89
   2   6   7   24.20    3.40
   3   6   7   15.15    2.96
   4   6   7   -3.31    1.63
   5   6   7    7.74    2.54
   6   6   7   75.36    5.89
   7   6   7    6.67    2.33
   8   6   7   16.33    3.10
   9   6   7   35.69    5.44
  10   6   7    0.43    2.71
  11   6   7    4.07    3.00
  12   6   7   -0.76    2.72
  13   6   7   11.51    4.13
  -8   7   7    1.05    3.68
  -7   7   7    5.82    3.58
  -6   7   7    5.07    3.46
  -5   7   7    6.73    3.42
  -4   7   7    2.76    2.85
  -3   7   7   -0.43    2.34
  -3   7   7    4.99    2.35
  -2   7   7   18.12    3.38
  -2   7   7   12.07    3.10
  -1   7   7  133.31    8.53
  -1   7   7  143.17    8.98
   0   7   7   17.16    3.21
   1   7   7   83.79    6.52
   2   7   7    7.75    2.74
   3   7   7    1.93    2.12
   4   7   7    3.41    2.33
   5   7   7   26.03    3.83
   6   7   7    6.95    2.63
   7   7   7   23.09    3.57
   8   7   7   14.30    2.99
   9   7   7   21.90    4.46
  10   7   7   -0.39    2.34
  11   7   7    4.76    3.21
  12   7   7    0.53    2.86
  -7   8   7    4.11    3.92
  -6   8   7    8.56    3.81
  -5   8   7   -2.03    2.69
  -4   8   7    1.64    3.05
  -3   8   7    1.79    2.88
  -3   8   7    4.15    2.48
  -2   8   7    6.02    2.69
  -1   8   7   -1.23    2.01
   0   8   7  131.37    8.71
   1   8   7   21.86    3.78
   2   8   7   57.33    5.42
   3   8   7   -1.45    2.12
   4   8   7   11.98    2.98
   5   8   7    2.77    2.33
   6   8   7   39.46    4.70
   7   8   7    3.70    2.44
   8   8   7   30.74    4.27
   8   8   7   29.62    5.08
   9   8   7    2.78    2.97
  10   8   7   -1.38    2.51
  11   8   7   -1.37    2.92
  12   8   7    4.70    3.32
  -6   9   7    1.36    3.40
  -5   9   7    5.93    3.44
  -4   9   7    1.11    2.90
  -3   9   7   -3.20    2.13
  -2   9   7   12.25    3.27
  -1   9   7   29.12    4.43
   0   9   7    6.33    2.70
   1   9   7   70.31    6.33
   2   9   7   52.84    5.86
   3   9   7   46.62    5.37
   4   9   7   -0.79    2.26
   5   9   7    3.22    2.43
   6   9   7    1.30    2.37
   7   9   7   15.27    3.78
   7   9   7   15.88    3.48
   8   9   7    3.24    2.71
   8   9   7    1.67    2.88
   9   9   7    2.62    3.19
  10   9   7    2.17    3.25
  11   9   7    7.44    3.94
  12   9   7    2.02    3.05
  -6  10   7    1.44    3.75
  -3  10   7    3.42    2.65
  -2  10   7    4.30    2.82
  -1  10   7   30.96    4.70
   0  10   7   32.13    4.60
   1  10   7   28.99    4.50
   2  10   7   27.42    4.48
   3  10   7   -0.70    2.48
   4  10   7    7.89    3.21
   5  10   7    4.38    2.87
   6  10   7   18.69    4.15
   6  10   7   17.50    3.95
   7  10   7    5.20    2.96
   7  10   7    3.29    2.83
   8  10   7   15.92    3.77
   8  10   7   16.63    4.27
   9  10   7    2.72    3.59
  10  10   7    5.19    3.43
  11  10   7   -3.78    3.58
  -3  11   7   -1.24    2.46
  -2  11   7    4.53    2.99
  -1  11   7   55.11    6.31
   0  11   7   14.15    3.81
   1  11   7   73.71    6.73
   2  11   7    0.47    2.88
   3  11   7   -1.33    2.57
   4  11   7    6.71    3.29
   5  11   7   20.11    4.18
   6  11   7    1.07    2.87
   6  11   7    2.35    2.91
   7  11   7    6.91    3.13
   7  11   7    5.91    3.42
   8  11   7    3.99    3.16
   8  11   7   -0.45    3.27
   9  11   7    1.99    3.29
  10  11   7   -0.66    3.55
  -3  12   7    4.25    3.27
  -2  12   7    2.17    2.88
  -1  12   7    4.18    3.02
   0  12   7    7.83    2.89
   1  12   7    1.36    2.87
   2  12   7   14.36    3.97
   3  12   7    0.62    2.92
   4  12   7    3.07    3.05
   5  12   7    5.53    3.44
   6  12   7    4.02    3.28
   7  12   7    4.05    3.14
   8  12   7    1.00    3.09
   8  12   7   -0.21    3.13
   9  12   7    3.55    3.92
  10  12   7   -1.17    4.04
  -2  13   7    8.97    3.44
  -1  13   7   -1.48    2.94
   0  13   7    1.35    2.67
   1  13   7   -3.35    2.91
   2  13   7    1.71    2.98
   3  13   7    6.52    3.38
   4  13   7    8.70    3.48
   5  13   7    4.50    2.90
   6  13   7   13.00    3.63
   7  13   7   -1.34    2.54
   8  13   7    8.29    3.59
   0  14   7    2.46    3.15
   1  14   7   -0.27    2.94
   2  14   7    1.51    3.43
   3  14   7   -0.18    3.05
   4  14   7   13.32    3.87
   5  14   7    7.21    3.37
   6  14   7   17.54    4.12
   7  14   7    1.26    3.00
  -2 -12   8    3.97    4.01
  -1 -12   8   -0.26    3.45
   0 -12   8    1.46    3.09
   1 -12   8    3.78    3.21
   2 -12   8    2.17    3.06
   3 -12   8    5.10    3.46
  -4 -11   8   -1.27    3.35
  -3 -11   8   -2.87    3.49
  -2 -11   8   -4.51    3.12
  -1 -11   8    2.36    3.51
   0 -11   8    0.36    2.59
   1 -11   8    8.61    3.42
   2 -11   8    3.76    2.92
   3 -11   8    2.26    3.27
   4 -11   8   -1.66    2.76
   5 -11   8    4.20    3.51
   6 -11   8    0.80    3.02
  -5 -10   8    2.09    3.57
  -4 -10   8    3.73    3.84
  -3 -10   8    3.89    3.30
  -2 -10   8   -0.81    2.98
  -1 -10   8    0.44    2.94
   0 -10   8   11.31    3.63
   1 -10   8   13.20    3.26
   2 -10   8    6.65    3.33
   3 -10   8    0.17    2.99
   4 -10   8    1.01    3.03
   5 -10   8    1.88    3.12
   6 -10   8    1.72    2.97
   7 -10   8   -0.88    3.13
  -6  -9   8    5.07    3.90
  -5  -9   8    9.72    3.84
  -4  -9   8    6.28    3.35
  -3  -9   8    3.28    2.98
  -2  -9   8   -1.92    2.93
  -1  -9   8    5.32    3.05
   0  -9   8   30.24    4.82
   1  -9   8   45.29    5.82
   2  -9   8   21.11    4.18
   3  -9   8    2.16    2.75
   4  -9   8    0.28    2.76
   5  -9   8   14.81    3.60
   6  -9   8    3.11    2.64
   7  -9   8   13.59    3.24
   7  -9   8    9.90    3.77
   8  -9   8    2.69    2.96
   8  -9   8    3.50    2.69
  -7  -8   8    0.46    3.38
  -6  -8   8    2.14    3.26
  -5  -8   8   11.51    3.64
  -4  -8   8   14.99    3.77
  -3  -8   8    3.89    3.12
  -2  -8   8   -1.46    2.27
  -1  -8   8   -1.23    2.65
   0  -8   8   87.90    7.04
   1  -8   8   -0.47    2.31
   2  -8   8   10.61    3.41
   3  -8   8    8.68    3.07
   4  -8   8    1.10    2.77
   5  -8   8    1.32    2.46
   6  -8   8   19.11    4.04
   7  -8   8    2.12    2.24
   7  -8   8    3.59    2.84
   8  -8   8   25.81    4.64
   8  -8   8   26.64    3.71
   9  -8   8    5.70    2.87
   9  -8   8    3.52    3.12
  -7  -7   8    3.17    3.09
  -6  -7   8    8.53    3.89
  -5  -7   8   14.23    3.70
  -4  -7   8   -2.54    2.46
  -3  -7   8    0.08    2.42
  -2  -7   8    1.78    2.79
  -1  -7   8    6.76    2.81
   0  -7   8    6.58    2.90
   1  -7   8   32.47    4.55
   2  -7   8   12.58    3.19
   3  -7   8    2.91    2.50
   4  -7   8   -0.39    2.43
   5  -7   8   23.21    4.06
   6  -7   8   49.06    5.38
   6  -7   8   34.59    3.88
   7  -7   8   16.19    3.73
   7  -7   8   13.63    2.93
   8  -7   8    5.31    2.95
   8  -7   8    6.89    2.49
   9  -7   8   13.30    2.97
   9  -7   8    8.80    3.46
  10  -7   8    2.46    2.57
  -8  -6   8    0.23    3.19
  -7  -6   8   11.42    3.88
  -6  -6   8   19.04    4.30
  -5  -6   8   10.04    3.44
  -4  -6   8    1.06    3.01
  -3  -6   8    4.35    2.71
  -2  -6   8   -0.83    2.25
  -1  -6   8   11.11    3.20
   0  -6   8    6.11    2.98
   1  -6   8   11.96    3.03
   2  -6   8   -0.43    2.21
   3  -6   8    1.56    2.34
   4  -6   8    2.64    2.66
   5  -6   8   43.19    4.88
   6  -6   8  106.57    6.61
   6  -6   8  114.15    7.82
   7  -6   8   16.26    3.01
   7  -6   8   15.37    3.49
   8  -6   8   22.71    4.13
   8  -6   8   20.80    3.22
   9  -6   8    0.84    2.67
   9  -6   8    1.13    2.17
  -8  -5   8    3.49    3.20
  -7  -5   8    1.86    3.10
  -6  -5   8    5.84    2.98
  -5  -5   8   14.45    3.77
  -4  -5   8    1.39    2.41
  -3  -5   8    0.04    2.21
  -2  -5   8   13.97    2.99
  -1  -5   8    8.78    2.95
   0  -5   8   27.08    4.04
   1  -5   8   69.07    5.57
   2  -5   8    7.16    2.63
   3  -5   8   19.50    3.45
   4  -5   8   -0.72    2.31
   5  -5   8   27.42    3.99
   6  -5   8   29.16    4.09
   6  -5   8   29.57    3.50
   7  -5   8   47.83    4.08
   7  -5   8   47.81    4.73
   8  -5   8    0.02    2.01
   8  -5   8    0.91    2.33
 -11   5  -8    1.04    3.03
  -8  -4   8   -2.42    2.82
  -7  -4   8   -3.13    2.21
  -6  -4   8   -0.03    2.56
  -5  -4   8    6.06    2.98
  -4  -4   8    3.83    2.68
  -3  -4   8    4.42    2.34
  -2  -4   8    1.11    2.32
  -1  -4   8   -0.79    2.13
   0  -4   8   45.71    4.62
   1  -4   8    2.39    2.24
   2  -4   8   20.75    3.43
   3  -4   8   10.33    2.76
   4  -4   8    8.64    2.82
   5  -4   8    0.71    2.26
   6  -4   8   20.75    2.87
   6  -4   8   19.64    3.39
   7  -4   8   -2.73    1.58
   7  -4   8    1.29    2.45
   8  -4   8    1.22    2.14
   8  -4   8    2.94    1.87
 -10   4  -8    7.54    3.17
 -11   4  -8    6.32    3.26
  -9  -3   8   -0.15    3.37
  -8  -3   8    1.28    2.87
  -7  -3   8    1.00    2.72
  -6  -3   8   -0.69    2.42
  -5  -3   8    7.08    2.99
  -4  -3   8    1.62    2.27
  -3  -3   8    0.47    2.23
  -2  -3   8    2.06    2.26
  -1  -3   8    6.40    2.47
   0  -3   8   19.20    3.32
   1  -3   8   28.56    3.72
   2  -3   8    1.36    1.94
   3  -3   8   26.01    3.57
   4  -3   8    1.63    2.13
   5  -3   8   11.45    2.81
   6  -3   8   23.88    2.86
   6  -3   8   21.89    3.49
   7  -3   8    4.67    1.85
   7  -3   8    9.66    2.73
   8  -3   8    3.57    1.83
 -10   3  -8    3.26    2.39
  -9  -2   8   -0.59    3.23
  -8  -2   8    2.42    3.04
  -7  -2   8   -1.04    2.40
  -6  -2   8    2.04    2.56
  -5  -2   8   -3.24    2.04
  -4  -2   8    3.05    2.32
  -3  -2   8    7.79    2.83
  -2  -2   8    0.26    2.09
  -1  -2   8  111.73    7.29
   0  -2   8   70.35    5.34
   1  -2   8    8.89    2.59
   2  -2   8   41.31    3.88
   3  -2   8   -1.58    1.68
   4  -2   8    0.44    1.94
   5  -2   8   12.83    2.78
   6  -2   8   79.05    5.66
   6  -2   8   81.14    4.87
   7  -2   8    5.17    1.83
   7  -2   8    7.03    2.53
  -9   2  -8    2.03    2.08
  -9  -1   8    0.35    3.10
  -8  -1   8    5.55    2.97
  -7  -1   8    7.63    3.11
  -6  -1   8    3.04    2.72
  -5  -1   8    6.04    2.81
  -4  -1   8    4.50    2.49
  -3  -1   8   47.39    5.07
  -2  -1   8   18.11    2.59
  -2  -1   8   12.70    2.84
  -1  -1   8  131.24    7.51
  -1  -1   8  119.39    7.79
   0  -1   8  104.78    6.66
   1  -1   8   28.95    3.45
   2  -1   8   -0.61    1.69
   3  -1   8    0.57    1.64
   4  -1   8    0.41    1.74
   5  -1   8   89.81    5.72
   6  -1   8   10.58    2.39
   7  -1   8   10.93    2.64
   7  -1   8   11.51    2.06
  11  -1   8   14.65    3.88
  -9   0   8    4.68    3.40
  -8   0   8    3.37    3.08
  -7   0   8    1.82    2.79
  -6   0   8   -0.09    2.42
  -5   0   8    1.35    2.66
  -4   0   8    8.73    2.77
  -3   0   8   12.88    3.00
  -3   0   8   12.92    2.20
  -2   0   8  125.56    7.30
  -2   0   8  125.31    7.90
  -1   0   8   97.15    6.18
  -1   0   8   99.79    6.59
   0   0   8  168.84    9.63
   0   0   8  180.21    9.77
   1   0   8    7.87    2.11
   1   0   8    9.95    2.26
   2   0   8   73.25    4.98
   2   0   8   70.77    5.13
   3   0   8   11.12    2.14
   3   0   8   11.83    2.43
   4   0   8   45.87    3.64
   5   0   8   21.25    2.71
   6   0   8   74.16    4.79
   6   0   8   60.59    5.35
   7   0   8    1.02    2.17
   7   0   8    0.89    1.92
   8   0   8    0.96    2.18
   9   0   8    8.05    2.86
  11   0   8   12.34    3.64
  12   0   8   13.48    4.01
  -9   1   8    1.71    3.13
  -8   1   8   22.68    4.40
  -7   1   8    1.11    2.70
  -6   1   8    7.99    3.10
  -5   1   8   -0.25    2.32
  -4   1   8   12.61    3.27
  -3   1   8    1.86    2.05
  -3   1   8    3.92    1.65
  -2   1   8   22.79    3.46
  -2   1   8   19.08    2.64
  -1   1   8   80.99    5.26
  -1   1   8   73.96    5.49
   0   1   8   68.03    5.26
   0   1   8   91.26    5.49
   1   1   8    0.20    1.51
   1   1   8    1.71    1.61
   2   1   8    9.11    1.84
   2   1   8   10.79    2.22
   3   1   8    9.75    2.26
   3   1   8   14.39    2.18
   4   1   8   44.36    3.23
   4   1   8   39.96    4.02
   5   1   8   39.54    3.27
   5   1   8   49.49    4.43
   6   1   8   92.02    6.55
   7   1   8    9.32    2.84
   8   1   8    1.63    2.21
   9   1   8   28.83    3.88
  11   1   8   22.72    4.48
  12   1   8   -0.96    2.86
  13   1   8    1.82    3.29
  -9   2   8    9.84    3.64
  -8   2   8   10.35    3.76
  -7   2   8    9.10    3.09
  -6   2   8   -3.11    2.32
  -5   2   8    4.03    2.51
  -4   2   8    1.18    2.27
  -3   2   8    3.91    2.21
  -3   2   8    0.63    1.59
  -2   2   8   32.81    3.48
  -2   2   8   36.82    4.22
  -1   2   8    6.94    2.14
  -1   2   8    3.38    1.59
   0   2   8   60.45    4.41
   0   2   8   57.83    4.50
   1   2   8   66.06    4.77
   1   2   8   67.35    4.60
   2   2   8   35.31    3.38
   2   2   8   33.98    3.05
   3   2   8   49.18    3.49
   3   2   8   48.73    4.12
   4   2   8  142.40    8.53
   5   2   8   94.61    6.46
   6   2   8   68.92    5.37
   7   2   8   -0.66    1.84
   8   2   8    0.92    2.06
   9   2   8    2.17    2.16
  11   2   8    3.10    2.96
  12   2   8    8.29    3.51
  13   2   8    1.50    3.24
  -8   3   8    9.53    3.77
  -7   3   8   14.23    4.00
  -6   3   8   -0.57    2.52
  -5   3   8    4.38    2.56
  -4   3   8   18.41    3.73
  -3   3   8    5.02    2.01
  -3   3   8    7.38    2.62
  -2   3   8   77.94    5.32
  -2   3   8   68.98    5.65
  -1   3   8   21.59    3.24
  -1   3   8   24.14    3.02
   0   3   8    7.40    2.08
   0   3   8    9.02    2.10
   1   3   8   -0.14    1.49
   1   3   8    1.95    1.54
   2   3   8    2.84    1.45
   2   3   8    1.65    1.29
   3   3   8   10.02    2.18
   4   3   8    1.85    1.79
   5   3   8  113.36    7.30
   6   3   8    2.38    2.01
   7   3   8  109.59    7.21
   8   3   8    1.05    1.94
   9   3   8   12.33    2.71
  11   3   8    6.32    3.16
  12   3   8    1.76    2.88
  13   3   8    6.98    3.60
  -8   4   8    5.66    3.52
  -7   4   8    3.32    3.16
  -6   4   8    0.78    2.76
  -5   4   8    0.86    2.32
  -4   4   8    5.99    2.74
  -3   4   8    0.06    1.85
  -3   4   8   -0.28    1.92
  -2   4   8   27.24    3.52
  -2   4   8   26.87    3.83
  -1   4   8    1.38    1.78
  -1   4   8    2.85    2.15
   0   4   8   41.22    3.99
   0   4   8   41.65    4.07
   1   4   8    2.20    1.63
   1   4   8    0.03    1.71
   2   4   8    3.22    1.67
   3   4   8    4.83    1.89
   4   4   8   77.30    5.67
   5   4   8    1.66    1.81
   6   4   8   38.49    4.19
   7   4   8    0.55    1.78
   8   4   8    0.28    1.92
   9   4   8   -0.44    2.04
  11   4   8    9.21    3.36
  12   4   8   10.33    3.74
  13   4   8   -0.14    2.95
  -8   5   8    1.14    3.38
  -7   5   8    4.46    3.36
  -6   5   8    9.43    3.48
  -5   5   8    5.26    3.07
  -4   5   8    2.04    2.54
  -3   5   8    4.80    2.51
  -3   5   8    2.10    2.14
  -2   5   8    7.99    2.63
  -2   5   8    8.20    2.49
  -1   5   8   71.01    5.41
  -1   5   8   63.36    5.13
   0   5   8    9.97    2.27
   0   5   8   10.01    2.72
   1   5   8    5.03    2.32
   2   5   8    9.81    2.51
   3   5   8    1.00    1.87
   4   5   8    2.52    2.02
   5   5   8   24.68    3.51
   6   5   8    0.75    1.93
   7   5   8    2.19    2.05
   8   5   8    0.42    1.98
   9   5   8   19.82    3.48
  10   5   8    1.95    2.66
  11   5   8   32.12    5.32
  12   5   8    0.49    2.82
  13   5   8   12.14    4.27
  -7   6   8    1.49    3.29
  -6   6   8    4.56    3.27
  -5   6   8    1.77    2.85
  -4   6   8   -1.12    2.40
  -3   6   8   18.70    3.54
  -3   6   8   25.15    4.03
  -2   6   8   -0.32    2.09
  -2   6   8   -0.36    1.91
  -1   6   8    5.24    2.20
  -1   6   8    7.70    2.34
   0   6   8   -0.17    2.17
   1   6   8   -1.73    1.94
   2   6   8    7.95    2.60
   3   6   8   39.87    4.62
   4   6   8   42.90    4.81
   5   6   8   35.82    4.41
   6   6   8    9.80    2.85
   7   6   8   -0.76    1.93
   8   6   8    1.25    2.17
   9   6   8    1.97    2.66
  10   6   8   23.36    4.66
  11   6   8   -0.57    2.59
  12   6   8    5.26    3.26
  13   6   8    1.43    3.03
  -7   7   8    2.56    3.72
  -6   7   8    1.79    3.24
  -5   7   8   11.34    3.83
  -4   7   8    2.61    2.99
  -3   7   8    3.10    2.56
  -3   7   8   11.98    3.56
  -2   7   8   11.38    3.05
  -1   7   8   -0.23    1.94
   0   7   8   13.24    3.20
   1   7   8    9.80    2.94
   2   7   8   12.20    2.92
   3   7   8   56.59    5.32
   4   7   8   11.96    3.02
   5   7   8   16.74    3.41
   6   7   8    5.59    2.52
   7   7   8   12.72    3.15
   8   7   8    4.80    2.51
   9   7   8   93.56    7.22
  10   7   8   12.97    3.75
  11   7   8    9.02    3.90
  12   7   8    0.95    2.90
  -6   8   8    1.02    3.45
  -5   8   8    9.38    3.73
  -4   8   8   23.51    4.92
  -3   8   8    8.83    3.16
  -2   8   8    9.65    3.13
  -1   8   8   -0.13    2.26
   0   8   8   31.28    4.48
   1   8   8    4.21    2.41
   2   8   8   21.00    3.66
   3   8   8   31.49    4.31
   4   8   8   29.02    4.13
   5   8   8    0.93    2.28
   6   8   8    4.40    2.63
   7   8   8    6.46    2.70
   8   8   8    0.60    2.42
   9   8   8    6.48    3.58
   9   8   8    5.75    2.87
  10   8   8   27.28    5.05
  11   8   8    0.23    2.83
  12   8   8    0.57    2.90
  -6   9   8    1.54    4.02
  -3   9   8    3.38    2.87
  -2   9   8   18.62    3.88
  -1   9   8    1.44    2.52
   0   9   8   11.45    3.43
   1   9   8   41.24    5.14
   2   9   8   34.72    4.76
   3   9   8    5.65    2.90
   4   9   8   39.39    5.04
   5   9   8    0.67    2.58
   6   9   8    3.15    2.77
   7   9   8    3.00    2.57
   8   9   8    7.18    3.13
   8   9   8   11.15    3.79
   9   9   8    6.99    3.36
   9   9   8   11.18    4.00
  10   9   8    0.46    2.78
  11   9   8    7.95    3.91
  -3  10   8    0.39    2.50
  -2  10   8    8.74    3.19
  -1  10   8   -0.99    2.41
   0  10   8   -0.56    2.67
   1  10   8    6.31    2.88
   2  10   8    4.19    2.67
   3  10   8   75.06    6.96
   4  10   8   73.37    6.94
   5  10   8    1.84    2.76
   6  10   8    2.67    2.78
   7  10   8    8.91    3.41
   8  10   8    5.12    3.75
   8  10   8    3.83    2.96
   9  10   8    5.09    3.69
  10  10   8   10.84    4.15
  11  10   8    1.87    3.80
  -3  11   8    6.13    3.20
  -2  11   8   -3.85    2.56
  -1  11   8    0.39    2.80
   0  11   8    3.97    3.05
   1  11   8    9.55    3.47
   2  11   8   16.51    3.89
   3  11   8   43.90    5.88
   4  11   8   13.78    3.87
   5  11   8   28.55    5.00
   6  11   8    0.64    3.04
   7  11   8    2.07    3.09
   7  11   8    4.04    3.53
   8  11   8   -0.82    2.92
   8  11   8   -1.14    3.44
   9  11   8   -0.52    3.36
  10  11   8   -2.10    3.47
  -3  12   8    5.60    3.54
  -2  12   8   11.50    4.03
  -1  12   8    1.23    2.80
   0  12   8    1.35    2.94
   1  12   8    3.09    2.86
   2  12   8    5.23    3.26
   3  12   8   -0.24    2.76
   4  12   8    7.04    3.61
   5  12   8    1.75    3.34
   6  12   8   -1.16    2.98
   7  12   8   -1.75    3.01
   8  12   8    4.45    3.48
   8  12   8    0.35    3.42
   9  12   8    3.57    3.90
  -1  13   8    3.47    3.32
   0  13   8    2.53    3.24
   1  13   8    6.92    3.39
   2  13   8   -1.04    2.74
   3  13   8    0.41    3.17
   4  13   8    4.56    3.60
   5  13   8    5.72    3.70
   6  13   8    1.14    3.27
   7  13   8    0.04    3.18
   8  13   8    2.93    3.61
   1  14   8    4.47    3.48
   2  14   8   10.09    4.01
   3  14   8    0.61    3.24
   4  14   8   -0.09    2.86
   5  14   8    1.60    3.19
   6  14   8    2.31    3.15
  -2 -11   9    3.72    3.79
  -1 -11   9    6.36    3.88
   0 -11   9    2.05    3.67
   1 -11   9    0.81    3.17
   2 -11   9   -0.85    3.35
   3 -11   9    1.96    3.26
   4 -11   9   -0.78    3.07
  -4 -10   9    1.40    3.34
  -3 -10   9    2.36    3.32
  -2 -10   9   10.22    3.75
  -1 -10   9    3.18    3.40
   0 -10   9    6.61    3.88
   1 -10   9   -1.84    2.94
   2 -10   9    0.66    2.82
   3 -10   9    4.53    3.48
   4 -10   9   16.58    4.46
   5 -10   9   -0.54    3.04
   6 -10   9    1.05    3.07
  -5  -9   9    6.24    3.78
  -4  -9   9    6.75    3.49
  -3  -9   9    8.39    3.61
  -2  -9   9    2.49    3.06
  -1  -9   9   20.22    4.60
   0  -9   9    3.99    3.13
   1  -9   9    4.20    3.17
   2  -9   9    7.67    3.33
   3  -9   9    6.18    3.24
   4  -9   9    2.63    2.74
   5  -9   9   15.24    4.13
   6  -9   9   -2.69    2.56
   7  -9   9    2.24    2.90
   8  -9   9    0.97    3.36
  -6  -8   9    1.43    3.76
  -5  -8   9    2.09    3.10
  -4  -8   9    8.93    3.65
  -3  -8   9    3.43    2.99
  -2  -8   9    7.60    3.49
  -1  -8   9    0.23    2.83
   0  -8   9    6.91    3.44
   1  -8   9   11.99    3.64
   2  -8   9    1.73    2.96
   3  -8   9    0.39    2.46
   4  -8   9   41.42    5.49
   5  -8   9    2.10    2.83
   6  -8   9    0.50    2.56
   7  -8   9   -1.67    2.66
   8  -8   9    2.28    2.37
   8  -8   9    1.81    2.89
   9  -8   9    3.07    3.16
   9  -8   9    3.42    2.71
  -6  -7   9    0.93    2.99
  -5  -7   9    4.60    3.23
  -4  -7   9   14.11    3.86
  -3  -7   9   22.43    4.27
  -2  -7   9   16.19    3.87
  -1  -7   9    9.10    3.51
   0  -7   9    6.39    3.22
   1  -7   9    2.78    2.70
   2  -7   9    1.17    2.55
   3  -7   9   10.00    3.20
   4  -7   9    4.46    2.82
   5  -7   9   10.54    3.33
   6  -7   9    1.62    2.67
   7  -7   9    3.43    2.74
   8  -7   9    4.03    3.04
   8  -7   9    5.05    2.62
   9  -7   9    7.96    3.40
   9  -7   9    9.64    2.89
  10  -7   9    3.88    3.44
  10  -7   9    6.13    2.89
  -7  -6   9    3.20    3.16
  -6  -6   9    4.10    3.08
  -5  -6   9   16.19    4.03
  -4  -6   9    9.90    3.50
  -3  -6   9   39.23    5.19
  -2  -6   9   19.95    4.05
  -1  -6   9   19.22    3.93
   0  -6   9    0.52    2.73
   1  -6   9   -1.94    2.30
   2  -6   9    7.09    2.83
   3  -6   9   29.38    4.36
   4  -6   9   20.37    3.78
   5  -6   9   33.45    4.70
   6  -6   9   -0.82    2.29
   7  -6   9    5.40    2.78
   8  -6   9    5.03    2.81
   8  -6   9   -1.19    1.97
   9  -6   9   26.03    3.62
   9  -6   9   31.92    4.98
  10  -6   9   18.69    3.24
  10  -6   9   17.15    4.03
  -7  -5   9    3.04    2.88
  -6  -5   9    2.32    3.00
  -5  -5   9    6.26    3.03
  -4  -5   9   35.43    4.94
  -3  -5   9    8.61    3.25
  -2  -5   9   22.98    3.87
  -1  -5   9    2.47    2.72
   0  -5   9    4.12    2.81
   1  -5   9    3.13    2.66
   2  -5   9   -1.25    2.23
   3  -5   9    6.34    2.74
   4  -5   9   15.39    3.28
   5  -5   9    7.59    2.82
   6  -5   9    2.53    2.36
   7  -5   9   21.58    3.86
   8  -5   9    3.85    2.20
   8  -5   9    5.67    2.83
   9  -5   9   20.24    4.00
   9  -5   9   18.80    3.36
  10  -5   9   22.73    4.18
  10  -5   9   11.28    3.06
  11  -5   9   10.04    3.10
  -7  -4   9   -1.01    2.90
  -6  -4   9    3.43    2.75
  -5  -4   9   14.55    3.78
  -4  -4   9    7.43    3.37
  -3  -4   9   13.93    3.39
  -2  -4   9    0.07    2.32
  -1  -4   9    8.89    2.88
   0  -4   9    7.15    2.89
   1  -4   9   32.85    4.30
   2  -4   9   14.09    3.06
   3  -4   9    1.43    2.30
   4  -4   9   42.61    4.88
   5  -4   9    1.42    2.11
   6  -4   9    1.16    2.27
   7  -4   9    2.62    2.36
   8  -4   9   52.35    5.02
   8  -4   9   52.69    4.28
   9  -4   9   -0.38    2.16
   9  -4   9    2.01    2.07
  10  -4   9    2.42    2.31
  10  -4   9    2.49    2.65
  -8  -3   9   -1.09    3.11
  -7  -3   9   -0.82    2.56
  -6  -3   9    2.13    2.67
  -5  -3   9   -2.09    2.21
  -4  -3   9   20.38    3.75
  -3  -3   9    1.82    2.68
  -2  -3   9   14.92    3.24
  -1  -3   9    8.65    2.88
   0  -3   9    1.21    2.48
   1  -3   9   11.90    3.00
   2  -3   9   84.77    6.15
   3  -3   9   24.50    3.64
   4  -3   9   -0.78    2.24
   5  -3   9    0.29    2.18
   6  -3   9    1.97    2.05
   7  -3   9    3.35    2.13
   8  -3   9    3.71    1.84
   8  -3   9    5.18    2.36
   9  -3   9   30.78    4.31
   9  -3   9   26.03    3.40
  -8  -2   9   -0.13    2.97
  -7  -2   9    0.60    2.88
  -6  -2   9   -0.96    2.45
  -5  -2   9    1.39    2.38
  -4  -2   9   20.18    3.79
  -3  -2   9    1.11    2.41
  -2  -2   9   15.36    3.30
  -2  -2   9   14.98    2.66
  -1  -2   9   14.73    3.03
   0  -2   9    3.48    2.36
   1  -2   9   19.17    3.49
   2  -2   9   35.05    4.17
   3  -2   9    2.88    2.02
   4  -2   9   43.12    4.43
   5  -2   9    2.78    2.08
   6  -2   9   28.62    3.75
   7  -2   9   -0.97    1.91
   8  -2   9   23.04    2.84
   8  -2   9   14.84    3.26
  -8  -1   9   -2.74    2.84
  -7  -1   9    0.62    2.82
  -6  -1   9   -1.06    2.50
  -5  -1   9    2.06    2.46
  -4  -1   9   -0.58    1.96
  -3  -1   9   11.32    2.81
  -2  -1   9   25.64    3.18
  -2  -1   9   22.83    3.83
  -1  -1   9    3.07    2.05
   0  -1   9   14.11    2.70
   0  -1   9   16.44    2.75
   1  -1   9   73.55    5.44
   2  -1   9    6.70    2.53
   3  -1   9   67.45    4.99
   4  -1   9    7.97    2.30
   5  -1   9    4.24    2.27
   6  -1   9   14.24    2.49
   7  -1   9    0.79    1.71
   9  -1   9   17.30    3.39
  -8   0   9    6.52    3.45
  -7   0   9    0.32    2.93
  -6   0   9    2.76    2.90
  -5   0   9    8.71    3.08
  -4   0   9   23.99    4.13
  -3   0   9   42.61    4.73
  -2   0   9   -1.42    1.94
  -2   0   9    0.23    1.59
  -1   0   9   34.54    3.73
  -1   0   9   44.18    4.70
   0   0   9   45.94    4.14
   0   0   9   42.38    4.21
   1   0   9  103.50    6.71
   1   0   9  101.24    6.59
   2   0   9   91.73    6.28
   2   0   9   86.25    5.85
   3   0   9    3.94    2.03
   3   0   9    3.44    1.82
   4   0   9   -0.27    1.68
   4   0   9    0.34    1.88
   5   0   9    3.78    2.33
   5   0   9    4.74    1.91
   6   0   9   23.28    3.64
   7   0   9   -0.23    2.10
   8   0   9   33.71    4.39
   9   0   9    7.26    2.89
  12   0   9    5.68    3.42
  -8   1   9   -2.00    2.88
  -7   1   9   -1.94    2.50
  -6   1   9    3.88    3.00
  -5   1   9    6.55    2.91
  -4   1   9   37.82    4.82
  -3   1   9    4.65    2.33
  -2   1   9   -0.28    1.91
  -2   1   9    1.06    1.49
  -1   1   9   12.21    2.91
  -1   1   9    5.87    1.94
   0   1   9   25.04    3.16
   0   1   9   28.26    3.73
   1   1   9  105.22    6.97
   1   1   9  114.99    6.91
   2   1   9   30.97    3.77
   2   1   9   39.39    3.83
   3   1   9  158.65    8.86
   3   1   9  165.42    9.62
   4   1   9    0.35    1.86
   4   1   9    2.24    1.60
   5   1   9   -0.09    1.92
   6   1   9    0.56    2.11
   7   1   9   14.85    3.03
   8   1   9    1.45    2.25
   9   1   9   36.28    4.51
  12   1   9    2.43    2.99
  13   1   9    3.95    3.45
  -8   2   9    1.59    3.17
  -7   2   9    0.02    2.74
  -6   2   9    9.76    3.27
  -5   2   9   35.48    5.07
  -4   2   9   15.82    3.61
  -3   2   9   15.10    3.41
  -2   2   9   17.16    2.56
  -2   2   9    9.71    2.66
  -1   2   9    6.51    2.33
  -1   2   9    7.41    2.10
   0   2   9   12.41    2.47
   0   2   9   15.11    2.60
   1   2   9   97.92    6.37
   1   2   9  105.78    6.63
   2   2   9   16.95    2.59
   2   2   9   19.13    2.94
   3   2   9   52.77    4.60
   4   2   9   -0.26    1.66
   5   2   9   -0.09    1.93
   6   2   9   10.02    2.65
   7   2   9   73.58    5.82
   8   2   9   13.04    2.87
   9   2   9    2.64    2.49
  12   2   9    2.62    2.96
  13   2   9    4.96    3.50
  -8   3   9    0.89    3.47
  -7   3   9    0.59    2.79
  -6   3   9   19.26    4.16
  -5   3   9   29.71    4.54
  -4   3   9    5.60    2.76
  -3   3   9   -0.03    2.15
  -2   3   9    3.98    1.77
  -2   3   9    0.42    1.97
  -1   3   9   14.60    2.75
  -1   3   9   14.03    2.96
   0   3   9   11.12    2.49
   0   3   9   13.79    2.73
   1   3   9    1.83    1.67
   1   3   9    3.89    1.88
   2   3   9   38.28    3.84
   3   3   9    8.64    2.28
   4   3   9    0.10    1.70
   5   3   9   34.34    3.93
   6   3   9   88.38    6.42
   7   3   9    2.55    2.12
   8   3   9   26.91    3.75
   9   3   9    4.44    2.54
  12   3   9    3.23    3.12
  13   3   9    3.77    3.32
  -7   4   9   11.43    4.12
  -6   4   9    6.59    3.29
  -5   4   9   32.72    5.04
  -4   4   9    7.87    2.90
  -3   4   9    0.88    2.22
  -2   4   9    5.11    2.50
  -2   4   9    7.08    2.22
  -1   4   9   23.15    3.66
  -1   4   9   25.82    3.46
   0   4   9    8.26    2.37
   0   4   9   17.67    3.03
   1   4   9    5.85    2.14
   2   4   9   47.74    4.40
   3   4   9   -0.71    1.69
   4   4   9    1.44    1.89
   5   4   9    4.57    2.12
   6   4   9    6.78    2.45
   7   4   9    1.04    1.95
   8   4   9   20.53    3.35
   9   4   9    1.88    2.39
  11   4   9    2.77    2.81
  12   4   9   -0.03    2.94
  13   4   9    2.17    3.26
  -7   5   9    4.29    3.45
  -6   5   9    5.86    3.28
  -5   5   9    5.18    3.21
  -4   5   9   66.09    6.20
  -3   5   9    2.31    2.64
  -2   5   9    0.07    1.82
  -2   5   9    3.74    2.52
  -1   5   9    3.83    2.12
  -1   5   9    4.22    2.11
   0   5   9   23.06    3.58
   1   5   9   22.40    3.43
   2   5   9    1.18    2.00
   3   5   9   31.14    4.03
   4   5   9    0.16    2.00
   5   5   9   24.64    3.63
   6   5   9    0.24    1.97
   7   5   9   14.51    3.02
   8   5   9    1.08    2.19
   9   5   9    4.06    2.63
  11   5   9    0.92    2.70
  12   5   9   -0.14    2.73
  13   5   9    2.59    3.38
  -7   6   9   -2.82    3.44
  -6   6   9    4.37    3.48
  -5   6   9    8.79    3.47
  -4   6   9   20.94    4.16
  -3   6   9   18.99    4.06
  -2   6   9    2.22    2.29
  -1   6   9    9.18    2.74
   0   6   9   15.89    3.17
   1   6   9   28.23    3.95
   3   6   9    3.21    2.44
   4   6   9    1.76    2.22
   5   6   9    1.85    2.28
   6   6   9    0.85    2.15
   7   6   9   -1.04    2.08
   8   6   9    7.76    2.66
   9   6   9   -0.17    2.67
  11   6   9    0.17    2.66
  12   6   9    8.46    3.79
  -6   7   9    6.84    3.83
  -5   7   9   10.99    3.86
  -4   7   9    0.19    3.10
  -2   7   9   -0.20    2.29
  -1   7   9   55.43    5.52
   0   7   9    4.77    2.36
   1   7   9   14.87    3.17
   2   7   9    5.76    2.69
   3   7   9    6.77    2.77
   4   7   9   -2.11    2.08
   5   7   9   23.18    3.98
   6   7   9   13.92    3.45
   7   7   9   31.38    4.52
   8   7   9    6.68    2.88
   9   7   9    7.13    3.33
  10   7   9    6.78    3.35
  11   7   9    8.82    3.87
  12   7   9    0.87    2.91
  -6   8   9    2.69    4.02
  -2   8   9    2.63    2.52
  -1   8   9   13.56    3.65
   0   8   9  135.70    9.29
   1   8   9    6.64    2.99
   2   8   9    2.05    2.60
   3   8   9   -0.80    2.30
   4   8   9   47.04    5.41
   5   8   9    5.36    2.73
   6   8   9   67.89    6.27
   7   8   9    5.53    2.81
   8   8   9    7.19    3.09
   9   8   9    3.68    2.90
  10   8   9    1.47    2.72
  11   8   9    3.92    3.50
  12   8   9   11.68    3.86
  -2   9   9    9.35    3.34
  -1   9   9   22.11    4.40
   0   9   9   35.13    4.92
   1   9   9   17.16    3.72
   2   9   9    5.03    2.95
   3   9   9    1.66    2.66
   4   9   9    4.77    2.94
   5   9   9   25.72    4.59
   6   9   9   10.44    3.45
   7   9   9   32.92    4.98
   8   9   9    5.28    3.09
   9   9   9   -0.52    2.90
   9   9   9    1.13    2.98
  10   9   9    7.10    3.64
  11   9   9    0.18    3.23
  -2  10   9    2.83    2.93
  -1  10   9   11.60    3.66
   0  10   9   14.65    4.03
   1  10   9    4.36    3.25
   2  10   9    3.61    3.10
   3  10   9    7.68    3.28
   4  10   9   12.58    3.93
   5  10   9   18.80    4.34
   6  10   9   10.99    3.93
   7  10   9   26.55    4.88
   8  10   9    9.77    3.71
   9  10   9    2.70    3.29
   9  10   9    0.93    3.07
  10  10   9    1.88    3.92
  11  10   9    2.02    3.89
  -2  11   9    4.56    3.14
  -1  11   9    8.20    3.64
   0  11   9   -0.12    2.83
   1  11   9    8.59    3.61
   2  11   9    2.55    2.98
   3  11   9   -0.34    2.78
   4  11   9   35.34    5.60
   5  11   9   27.93    4.85
   6  11   9   18.93    4.55
   7  11   9   25.01    4.99
   8  11   9   -2.95    2.98
   8  11   9    2.30    3.69
   9  11   9   -0.75    3.35
   9  11   9    1.64    3.60
  10  11   9    0.65    3.69
  -2  12   9   -0.03    3.04
  -1  12   9    6.25    3.69
   0  12   9    1.02    3.01
   1  12   9    0.21    2.98
   2  12   9    0.75    3.05
   3  12   9    1.05    3.12
   4  12   9    1.95    3.43
   5  12   9   15.49    4.29
   6  12   9   19.49    4.73
   7  12   9    2.78    3.46
   8  12   9    5.31    3.90
   9  12   9    0.19    4.08
   9  12   9   -1.13    3.46
   0  13   9    1.28    3.33
   1  13   9    6.88    3.56
   2  13   9    2.96    3.55
   3  13   9   -3.17    3.21
   4  13   9   -1.85    3.44
   5  13   9    4.82    3.98
   6  13   9    1.35    3.72
   7  13   9    0.17    3.37
  -2 -10  10    0.96    3.22
  -1 -10  10   -0.74    3.49
   0 -10  10    5.08    3.85
   1 -10  10    5.21    3.81
   2 -10  10    0.22    3.12
   3 -10  10    0.56    3.21
   4 -10  10    1.66    3.23
   5 -10  10    2.50    3.19
  -3  -9  10    4.32    3.25
  -2  -9  10    0.63    3.32
  -1  -9  10    5.37    3.58
   0  -9  10    8.62    3.72
   1  -9  10   22.91    4.90
   2  -9  10    3.34    3.09
   3  -9  10    3.14    3.10
   4  -9  10    6.24    3.44
   5  -9  10    4.21    3.20
   6  -9  10    7.98    3.72
   7  -9  10    7.15    3.61
  -4  -8  10    9.78    3.63
  -3  -8  10    6.08    3.80
  -2  -8  10   -0.45    2.75
  -1  -8  10    1.66    3.08
   0  -8  10   17.98    4.38
   1  -8  10    7.54    3.64
   2  -8  10   25.66    4.70
   3  -8  10   -0.08    2.64
   4  -8  10    2.10    2.95
   5  -8  10    9.21    3.52
   6  -8  10    9.38    3.60
   7  -8  10    4.62    3.29
   8  -8  10   11.65    3.98
  -5  -7  10    5.86    3.72
  -4  -7  10   -1.70    2.80
  -3  -7  10    0.74    3.07
  -2  -7  10    5.12    3.26
  -1  -7  10    3.72    3.11
   0  -7  10   14.05    3.67
   1  -7  10    8.72    3.49
   2  -7  10    1.13    2.52
   3  -7  10    5.91    3.22
   4  -7  10    4.34    2.85
   5  -7  10    5.60    2.90
   6  -7  10    7.15    3.08
   7  -7  10    2.85    3.19
   8  -7  10    8.27    3.62
   9  -7  10    4.73    3.27
  -6  -6  10   16.90    4.62
  -5  -6  10    8.42    3.46
  -4  -6  10   -1.22    2.77
  -3  -6  10    1.58    2.84
  -2  -6  10   -0.43    2.65
  -1  -6  10   19.92    4.25
   0  -6  10    8.73    3.30
   1  -6  10   12.55    3.74
   2  -6  10    4.95    2.91
   3  -6  10   26.75    4.40
   4  -6  10   15.68    3.92
   5  -6  10    8.11    3.13
   6  -6  10    2.47    2.69
   7  -6  10    2.30    2.72
   8  -6  10    2.12    2.72
   9  -6  10    1.78    2.29
   9  -6  10    0.16    2.90
  10  -6  10    4.64    3.38
  10  -6  10    4.57    2.74
  -6  -5  10   12.38    3.85
  -5  -5  10   24.68    4.58
  -4  -5  10    0.44    2.80
  -3  -5  10   -0.15    2.57
  -2  -5  10   31.05    4.67
  -1  -5  10   21.70    3.94
   0  -5  10   54.29    5.54
   1  -5  10   14.51    3.56
   2  -5  10    5.19    2.75
   3  -5  10    2.74    2.54
   4  -5  10    1.14    2.25
   5  -5  10    1.12    2.43
   6  -5  10    1.09    2.46
   7  -5  10    3.04    2.66
   8  -5  10    5.52    2.90
   9  -5  10    3.53    2.48
   9  -5  10    8.24    3.35
  10  -5  10    3.57    3.01
  10  -5  10    4.46    2.62
  -6  -4  10    2.40    3.03
  -5  -4  10   -1.04    2.77
  -4  -4  10    2.60    2.70
  -3  -4  10    3.19    2.93
  -2  -4  10   14.63    3.67
  -1  -4  10   11.53    3.34
   0  -4  10   14.90    3.54
   1  -4  10   49.84    5.74
   2  -4  10    1.77    2.78
   3  -4  10   -0.90    2.00
   4  -4  10   17.70    3.60
   5  -4  10    4.23    2.35
   6  -4  10    1.32    2.43
   7  -4  10    2.28    2.28
   8  -4  10    5.71    2.61
   9  -4  10    1.05    2.54
   9  -4  10    4.42    2.26
  -7  -3  10    3.31    3.33
  -6  -3  10    2.80    2.99
  -5  -3  10    1.63    2.58
  -4  -3  10    4.27    2.86
  -3  -3  10    3.38    2.85
  -2  -3  10   -0.35    2.28
  -1  -3  10   10.57    2.93
   0  -3  10   33.23    4.49
   1  -3  10    7.20    2.98
   2  -3  10   11.16    3.14
   3  -3  10    0.96    1.92
   4  -3  10   32.18    4.29
   5  -3  10   35.49    4.43
   6  -3  10    6.02    2.45
   7  -3  10    4.96    2.41
   8  -3  10   14.97    3.54
  -7  -2  10    3.93    3.31
  -6  -2  10    1.91    2.83
  -5  -2  10    5.43    2.89
  -4  -2  10    2.08    2.42
  -3  -2  10   -1.25    2.17
  -2  -2  10    3.53    2.35
  -2  -2  10    0.77    1.83
  -1  -2  10   21.32    3.81
  -1  -2  10   26.40    3.49
   0  -2  10   -0.63    2.05
   1  -2  10    8.16    2.67
   2  -2  10   15.53    3.28
   3  -2  10    0.00    2.32
   4  -2  10   20.98    3.37
   5  -2  10   14.84    3.06
   6  -2  10   36.41    4.25
   7  -2  10    0.85    2.07
  -7  -1  10    0.20    3.05
  -6  -1  10    2.75    3.00
  -5  -1  10    0.75    2.57
  -4  -1  10   -2.15    2.26
  -3  -1  10   23.02    3.95
  -2  -1  10    0.26    1.76
  -2  -1  10    1.59    2.10
  -1  -1  10   35.52    4.52
  -1  -1  10   30.15    3.69
   0  -1  10    6.25    2.23
   0  -1  10    3.33    2.19
   1  -1  10   10.76    2.68
   1  -1  10    5.50    2.32
   2  -1  10    8.11    2.64
   3  -1  10    7.02    2.37
   4  -1  10   31.85    3.74
   5  -1  10   37.92    3.86
   8  -1  10    0.64    2.47
   9  -1  10   14.28    3.36
  10  -1  10    8.71    3.32
  -7   0  10    2.75    3.43
  -6   0  10    3.57    3.06
  -5   0  10   -0.06    2.71
  -4   0  10    1.09    2.55
  -3   0  10    5.01    2.54
  -2   0  10   38.86    4.78
  -2   0  10   42.11    4.12
  -1   0  10   -0.69    1.53
  -1   0  10   -1.13    1.88
   0   0  10   22.22    3.17
   0   0  10   24.21    3.67
   1   0  10   15.03    2.88
   1   0  10   14.98    2.87
   2   0  10   20.58    3.29
   2   0  10   21.05    3.29
   3   0  10   20.20    3.20
   3   0  10   17.81    3.17
   4   0  10   67.17    5.19
   4   0  10   67.01    5.71
   5   0  10   49.03    4.97
   6   0  10   46.88    5.15
   7   0  10    1.17    2.43
   8   0  10    3.63    2.70
   9   0  10    7.25    3.04
  10   0  10    0.84    2.75
  12   0  10   14.99    4.15
  -7   1  10    4.02    3.43
  -6   1  10   -2.18    2.76
  -5   1  10   -2.44    2.45
  -4   1  10   -1.04    2.31
  -3   1  10    4.09    2.40
  -2   1  10    0.87    1.63
  -2   1  10    2.27    2.09
  -1   1  10   18.81    2.87
  -1   1  10   23.19    3.67
   0   1  10    3.65    1.95
   0   1  10    3.59    1.78
   1   1  10   16.02    2.91
   1   1  10   24.92    3.45
   2   1  10   10.10    2.60
   2   1  10    8.68    2.31
   3   1  10   48.57    4.56
   3   1  10   47.75    4.11
   4   1  10   47.25    4.71
   5   1  10   64.71    5.57
   6   1  10   67.00    5.80
   7   1  10   12.35    3.23
   8   1  10    4.04    2.54
   9   1  10    2.72    2.73
  10   1  10   -2.65    2.28
  12   1  10    0.38    2.77
  -7   2  10    3.08    3.16
  -6   2  10    0.51    2.83
  -5   2  10   -1.01    2.60
  -4   2  10    1.54    2.44
  -3   2  10   10.88    3.01
  -2   2  10    9.70    2.66
  -2   2  10    4.64    2.02
  -1   2  10   32.54    4.23
  -1   2  10   40.45    3.85
   0   2  10   -1.33    1.77
   0   2  10   -0.83    1.41
   1   2  10   15.76    2.86
   1   2  10   19.06    3.17
   2   2  10   18.69    3.02
   3   2  10   18.48    3.12
   4   2  10  155.12    9.54
   5   2  10   67.72    5.60
   6   2  10   20.94    3.53
   7   2  10   36.80    4.61
   8   2  10   -0.32    2.18
   9   2  10   13.49    3.18
  10   2  10   11.17    3.14
  12   2  10    3.93    3.14
  -7   3  10    3.05    3.36
  -6   3  10   -1.72    2.75
  -5   3  10    1.59    2.67
  -4   3  10    6.15    3.20
  -3   3  10   10.01    3.32
  -2   3  10   43.03    4.26
  -2   3  10   39.72    4.91
  -1   3  10    9.74    2.38
  -1   3  10   14.61    3.07
   0   3  10    2.98    1.85
   0   3  10    5.62    2.21
   1   3  10   16.05    2.91
   2   3  10    1.34    1.64
   3   3  10    0.37    1.74
   4   3  10  103.47    7.17
   5   3  10   29.65    3.83
   6   3  10   57.69    5.17
   7   3  10   20.56    3.48
   8   3  10   -0.80    2.09
   9   3  10    5.50    2.84
  10   3  10   11.98    3.30
  12   3  10    1.58    2.85
  -7   4  10    1.31    3.33
  -6   4  10    7.61    3.70
  -5   4  10    1.70    2.89
  -4   4  10    1.71    2.64
  -3   4  10   13.85    3.32
  -2   4  10   31.61    4.51
  -2   4  10   27.55    3.85
  -1   4  10   43.84    4.36
  -1   4  10   33.85    4.44
   0   4  10    0.32    1.78
   1   4  10    1.20    1.90
   2   4  10    2.81    1.87
   3   4  10    1.32    1.84
   4   4  10   22.42    3.39
   5   4  10   -0.25    1.99
   6   4  10    7.11    2.47
   7   4  10    2.01    2.20
   8   4  10    9.56    2.84
   9   4  10    5.12    2.75
  10   4  10   28.58    4.20
  12   4  10    2.35    3.23
  -6   5  10   -3.57    3.15
  -5   5  10   -0.33    3.04
  -4   5  10    7.75    3.28
  -3   5  10    1.82    2.59
  -2   5  10   15.15    3.21
  -1   5  10    9.22    2.74
   0   5  10   18.66    3.52
   1   5  10    1.02    2.00
   2   5  10   17.90    3.11
   3   5  10   16.39    3.11
   4   5  10    6.95    2.49
   5   5  10    0.84    2.08
   6   5  10   -1.88    1.88
   7   5  10    0.38    2.24
   8   5  10    3.81    2.38
   9   5  10   11.68    3.27
  10   5  10    0.47    2.93
  12   5  10    1.09    3.03
  -6   6  10   -0.33    3.34
  -5   6  10    2.99    3.27
  -4   6  10    2.98    3.06
  -2   6  10    0.53    2.45
  -1   6  10   14.76    3.18
   0   6  10    0.44    2.24
   1   6  10    4.26    2.62
   2   6  10   -1.63    1.99
   3   6  10   59.25    5.58
   4   6  10   14.01    3.16
   5   6  10    2.72    2.35
   6   6  10    5.64    2.64
   7   6  10   -0.03    2.31
   8   6  10   14.44    3.32
   9   6  10    4.97    3.01
  11   6  10    1.04    2.80
  12   6  10    2.42    3.25
  -2   7  10    3.27    2.75
  -1   7  10   18.46    3.83
   0   7  10    1.35    2.59
   1   7  10    1.97    2.56
   2   7  10    0.52    2.30
   3   7  10   20.83    3.80
   4   7  10   -0.73    2.50
   5   7  10   23.29    4.07
   6   7  10    3.85    2.90
   7   7  10    2.09    2.72
   8   7  10    0.03    2.60
   9   7  10   17.13    3.78
  11   7  10    4.71    3.39
  -2   8  10   17.55    3.95
  -1   8  10    2.56    2.67
   0   8  10    5.52    2.75
   1   8  10    0.23    2.63
   2   8  10    9.88    3.17
   3   8  10    7.02    2.86
   4   8  10    6.07    3.02
   5   8  10   -1.19    2.36
   6   8  10   10.18    3.35
   7   8  10    0.66    2.75
   8   8  10   -0.97    2.67
   9   8  10   14.46    3.76
  11   8  10    1.76    3.42
  -2   9  10    1.98    3.14
  -1   9  10    6.23    3.28
   0   9  10   13.72    3.99
   1   9  10    7.96    3.52
   2   9  10   10.93    3.38
   3   9  10    3.02    2.97
   4   9  10   16.33    4.01
   5   9  10   -0.99    2.54
   6   9  10    6.96    3.26
   7   9  10    1.81    2.96
   8   9  10    4.56    3.29
   9   9  10    3.64    3.32
  10   9  10    8.24    4.19
  11   9  10    5.06    4.04
  -2  10  10    1.08    3.31
  -1  10  10   -2.58    2.72
   0  10  10   -1.46    3.07
   1  10  10    3.79    3.15
   2  10  10   10.11    3.27
   3  10  10   28.76    5.06
   4  10  10   25.50    4.65
   5  10  10   -2.61    2.56
   6  10  10   -0.06    2.85
   7  10  10    0.29    3.05
   8  10  10    4.79    3.51
   9  10  10    6.87    3.63
   9  10  10    6.00    3.71
  10  10  10    5.82    4.60
  -2  11  10    4.12    3.70
  -1  11  10   -3.19    2.74
   0  11  10   -1.52    3.13
   1  11  10    2.44    3.21
   2  11  10    6.86    3.44
   3  11  10    6.10    3.73
   4  11  10    7.98    3.70
   5  11  10    0.41    3.32
   6  11  10    1.75    3.22
   7  11  10    2.30    3.35
   8  11  10   19.94    4.98
   9  11  10   14.89    4.93
   9  11  10   15.53    4.65
   0  12  10    3.72    3.65
   1  12  10   -0.03    3.48
   2  12  10    3.82    3.38
   3  12  10    6.76    3.86
   4  12  10    3.19    3.73
   5  12  10   -0.82    3.22
   6  12  10    2.15    3.77
   7  12  10    5.75    4.35
   8  12  10    4.74    3.98
   2  13  10    0.68    3.43
   3  13  10    0.03    3.75
   4  13  10   -1.83    3.68
   5  13  10    3.79    3.71
  -1  -9  11    6.93    3.99
   0  -9  11    1.03    3.57
   1  -9  11    1.85    3.57
   2  -9  11    2.68    3.69
   3  -9  11    6.38    3.53
   4  -9  11    4.58    3.47
   5  -9  11   16.13    4.59
  -3  -8  11    9.45    3.96
  -2  -8  11    2.80    3.15
  -1  -8  11    0.01    3.35
   0  -8  11    2.32    3.45
   1  -8  11    2.91    3.44
   2  -8  11   11.37    4.03
   3  -8  11    1.94    3.01
   4  -8  11    8.19    3.67
   5  -8  11    2.28    3.11
   6  -8  11    2.82    3.31
   7  -8  11   -1.22    3.12
  -4  -7  11   -0.17    3.20
  -3  -7  11   -0.66    3.16
  -2  -7  11    1.36    3.12
  -1  -7  11    1.55    3.18
   0  -7  11    0.06    2.98
   1  -7  11    2.35    3.27
   2  -7  11   -0.63    3.16
   3  -7  11   11.40    3.75
   4  -7  11    9.13    3.45
   5  -7  11    1.45    3.08
   6  -7  11    1.10    2.71
   7  -7  11   -2.62    2.84
   8  -7  11    2.75    3.26
  -4  -6  11    0.95    3.33
  -3  -6  11    5.85    3.42
  -2  -6  11    5.88    3.20
  -1  -6  11    0.74    2.91
   0  -6  11    1.58    3.07
   1  -6  11    6.45    3.43
   2  -6  11    8.96    3.67
   3  -6  11   12.61    3.39
   4  -6  11    5.76    2.99
   5  -6  11   28.59    4.76
   6  -6  11    2.18    2.75
   7  -6  11    3.00    2.99
   8  -6  11   -5.99    2.55
   9  -6  11    8.71    3.78
  -5  -5  11    2.02    3.11
  -4  -5  11   13.18    3.98
  -3  -5  11    5.00    3.05
  -2  -5  11    0.85    2.85
  -1  -5  11    1.03    2.76
   0  -5  11    8.26    3.39
   1  -5  11    8.97    3.55
   2  -5  11    4.48    2.96
   3  -5  11    9.80    3.43
   5  -5  11    9.41    3.16
   6  -5  11    8.53    3.04
   7  -5  11    2.26    2.86
   8  -5  11   -1.88    2.56
   9  -5  11   -0.42    2.77
  -5  -4  11    8.99    3.41
  -4  -4  11    4.83    3.13
  -3  -4  11    0.94    2.78
  -2  -4  11   -0.42    2.48
  -1  -4  11    1.08    2.67
   0  -4  11    6.68    3.05
   1  -4  11   58.43    5.81
   2  -4  11   29.31    4.76
   3  -4  11    7.15    2.90
   4  -4  11   15.05    3.61
   5  -4  11    7.31    2.93
   6  -4  11    1.49    2.44
   7  -4  11    1.77    2.56
   8  -4  11    5.02    2.77
  -6  -3  11    1.74    3.04
  -5  -3  11    4.09    3.05
  -4  -3  11    2.60    2.87
  -3  -3  11   11.80    3.49
  -2  -3  11    7.12    3.09
  -1  -3  11    1.30    2.49
   0  -3  11    1.36    2.35
   1  -3  11    4.75    2.57
   2  -3  11   30.56    4.44
   3  -3  11    5.96    2.79
   4  -3  11    4.33    2.47
   5  -3  11    3.02    2.37
   6  -3  11    1.75    2.60
   7  -3  11   10.84    3.27
  -6  -2  11   -0.28    3.14
  -5  -2  11    5.36    3.32
  -4  -2  11    2.35    2.69
  -3  -2  11    2.63    2.56
  -2  -2  11    2.65    2.64
  -1  -2  11    5.24    2.35
  -1  -2  11    7.67    3.02
   0  -2  11    2.97    2.23
   0  -2  11    0.10    2.37
   1  -2  11    7.20    2.71
   2  -2  11    8.43    2.99
   3  -2  11   33.83    4.59
   4  -2  11   25.62    3.95
   5  -2  11   -1.03    2.09
  10  -2  11    9.22    3.67
  -6  -1  11    2.73    3.14
  -5  -1  11    4.45    3.13
  -4  -1  11    5.15    2.80
  -3  -1  11   12.04    3.25
  -2  -1  11   -0.93    2.26
  -1  -1  11    2.59    2.32
  -1  -1  11    3.29    2.03
   0  -1  11    1.90    2.24
   0  -1  11    5.69    2.31
   1  -1  11    4.72    2.21
   1  -1  11    3.77    2.26
   2  -1  11    2.15    2.14
   2  -1  11    1.66    2.19
   3  -1  11   10.71    2.83
   3  -1  11    8.76    2.84
   4  -1  11    8.34    2.71
   4  -1  11    9.71    2.87
   5  -1  11    2.54    2.36
   6  -1  11    5.46    2.87
   7  -1  11   10.37    3.24
   8  -1  11   10.73    3.43
   9  -1  11    9.75    3.51
  10  -1  11    3.95    3.05
  -6   0  11    5.40    3.53
  -5   0  11    8.00    3.40
  -4   0  11    2.06    2.84
  -3   0  11    5.13    2.71
  -2   0  11   -1.31    2.11
  -1   0  11    2.65    1.88
  -1   0  11    1.97    2.30
   0   0  11    0.26    2.04
   0   0  11    5.26    2.42
   1   0  11    2.38    2.02
   1   0  11    3.10    2.01
   2   0  11   63.21    5.12
   2   0  11   63.04    5.44
   3   0  11   49.45    4.88
   3   0  11   43.32    4.65
   4   0  11    2.21    2.22
   5   0  11    6.95    2.78
   6   0  11   21.11    3.69
   7   0  11   11.03    3.19
   8   0  11   16.63    3.61
   9   0  11    9.25    3.39
  10   0  11    6.07    3.22
  -6   1  11    9.71    3.83
  -5   1  11    0.05    2.78
  -4   1  11    7.85    3.13
  -3   1  11   10.99    3.12
  -2   1  11   -0.02    2.30
  -1   1  11    1.49    1.71
  -1   1  11    0.39    2.02
   0   1  11   12.01    2.71
   0   1  11    9.16    2.66
   1   1  11    7.38    2.46
   1   1  11   12.61    2.66
   2   1  11    0.69    1.67
   2   1  11   -0.37    1.90
   3   1  11   10.77    2.81
   4   1  11    5.62    2.44
   5   1  11   -0.82    2.00
   6   1  11    0.58    2.16
   7   1  11   27.12    4.16
   8   1  11    3.50    2.83
   9   1  11   22.47    4.10
  10   1  11    0.92    2.87
  -6   2  11    0.34    2.97
  -5   2  11    8.73    3.40
  -4   2  11   -0.79    2.66
  -3   2  11    1.77    2.55
  -2   2  11    3.74    2.35
  -1   2  11    5.57    2.10
  -1   2  11    9.19    2.63
   0   2  11    2.70    2.19
   0   2  11    3.98    1.96
   2   2  11    0.50    1.72
   3   2  11    4.01    2.34
   4   2  11    7.34    2.48
   5   2  11   16.37    3.23
   6   2  11   -0.75    1.96
   7   2  11   44.49    5.11
   8   2  11   14.14    3.41
   9   2  11    4.72    2.92
  10   2  11    0.36    2.85
  -6   3  11    7.04    3.56
  -5   3  11    4.87    3.27
  -4   3  11   -1.05    2.64
  -3   3  11   -1.67    2.59
  -2   3  11   -1.01    2.35
  -1   3  11    2.22    1.89
  -1   3  11    2.80    2.43
   0   3  11   22.17    3.35
   1   3  11    9.87    2.49
   2   3  11   13.78    2.94
   3   3  11   -1.26    1.91
   4   3  11    0.33    1.80
   5   3  11    1.97    2.17
   6   3  11    3.41    2.23
   7   3  11   -1.95    2.15
   8   3  11   12.94    3.21
   9   3  11    4.93    2.87
  10   3  11   -0.83    2.73
  -6   4  11    4.89    3.59
  -5   4  11    4.18    3.16
  -4   4  11    1.84    2.71
  -3   4  11   -0.30    2.56
  -1   4  11   52.96    5.12
   0   4  11   15.94    3.31
   1   4  11   26.62    3.78
   2   4  11   -0.15    1.66
   3   4  11    8.74    2.54
   4   4  11    3.33    2.00
   5   4  11    4.49    2.39
   6   4  11    6.25    2.45
   7   4  11   -1.63    2.10
   8   4  11   21.88    3.83
   9   4  11    0.99    2.65
  10   4  11    1.62    2.88
  -5   5  11   -0.42    3.26
  -4   5  11    0.99    2.95
  -1   5  11    6.84    2.64
   0   5  11   46.73    5.25
   1   5  11   18.94    3.57
   2   5  11   21.94    3.79
   3   5  11    0.67    2.06
   4   5  11    0.88    1.95
   5   5  11   12.03    3.12
   6   5  11    2.88    2.43
   7   5  11   11.16    3.08
   8   5  11    0.26    2.49
   9   5  11    0.41    2.77
  10   5  11   -2.29    2.70
  12   5  11    3.09    3.25
  -1   6  11   17.24    3.70
   0   6  11    6.67    2.72
   1   6  11   49.29    5.59
   3   6  11    5.95    2.63
   4   6  11    0.68    2.30
   5   6  11   10.99    3.25
   6   6  11    6.07    2.91
   7   6  11    7.73    3.25
   8   6  11   11.04    3.28
   9   6  11   -2.26    2.67
  10   6  11    3.47    3.18
  -1   7  11    4.15    3.07
   0   7  11   28.12    4.44
   1   7  11    1.65    2.48
   2   7  11    6.91    3.22
   3   7  11    4.20    2.94
   4   7  11    2.54    2.76
   5   7  11   19.75    4.19
   6   7  11   10.58    3.47
   7   7  11   15.72    3.93
   8   7  11   -0.44    2.70
   9   7  11    4.90    3.17
  10   7  11   -4.06    3.06
  -1   8  11   28.18    4.83
   0   8  11   33.99    5.02
   1   8  11    2.55    2.71
   2   8  11    2.74    3.00
   3   8  11    8.02    3.24
   4   8  11    2.79    2.97
   5   8  11    9.70    3.42
   6   8  11   14.18    3.90
   7   8  11    4.93    3.29
   8   8  11   -2.05    2.82
   9   8  11    1.00    3.06
  10   8  11    4.35    3.48
  11   8  11    6.54    3.93
  -1   9  11    4.74    3.36
   0   9  11    6.16    3.42
   1   9  11   21.98    4.31
   2   9  11   -1.28    3.02
   3   9  11    0.62    2.98
   4   9  11    8.95    3.46
   5   9  11    6.69    3.38
   6   9  11   13.75    4.05
   7   9  11    4.44    3.35
   8   9  11    1.70    3.12
   9   9  11    0.48    3.25
  10   9  11   -0.47    3.49
  -1  10  11    3.03    3.68
   0  10  11    0.37    3.26
   1  10  11    1.12    3.22
   2  10  11    4.84    3.43
   3  10  11   -0.66    2.83
   4  10  11   -1.73    2.86
   5  10  11    7.38    3.69
   6  10  11    7.95    3.82
   7  10  11    2.52    3.44
   8  10  11    0.29    3.24
   9  10  11    0.04    3.47
   0  11  11   -1.70    3.33
   1  11  11    2.09    3.49
   2  11  11    2.83    3.51
   3  11  11    3.25    3.52
   4  11  11    9.42    4.16
   5  11  11    9.65    4.01
   6  11  11    3.26    3.81
   7  11  11    1.67    3.87
   8  11  11    1.66    3.76
   2  12  11   -4.41    3.44
   3  12  11    5.40    3.86
   4  12  11    0.30    3.63
   5  12  11   21.70    5.34
   6  12  11    8.08    4.63
   0  -8  12    2.28    3.71
   1  -8  12    6.63    4.05
   2  -8  12    4.76    3.95
   3  -8  12    3.55    3.96
   4  -8  12    0.06    3.49
   5  -8  12    4.97    3.80
  -2  -7  12   -3.71    3.05
  -1  -7  12   -0.50    3.38
   0  -7  12    6.39    3.56
   1  -7  12    2.17    3.57
   2  -7  12    0.87    3.49
   3  -7  12    6.35    3.82
   4  -7  12   -0.26    3.04
   5  -7  12    5.15    3.38
   6  -7  12    4.71    3.43
   7  -7  12    5.01    3.52
  -3  -6  12   -1.56    3.29
  -2  -6  12    2.75    3.55
  -1  -6  12   -0.93    3.02
   0  -6  12   14.73    4.52
   1  -6  12    4.17    3.32
   2  -6  12    6.85    3.66
   3  -6  12    1.53    3.13
   4  -6  12   -0.03    2.90
   5  -6  12   -1.74    2.78
   6  -6  12    3.85    3.24
   7  -6  12    1.78    3.22
   8  -6  12    2.48    3.38
  -4  -5  12    3.63    3.39
  -3  -5  12    1.07    3.11
  -2  -5  12    2.97    3.25
  -1  -5  12    5.32    3.40
   0  -5  12   13.75    3.64
   1  -5  12    3.33    3.36
   2  -5  12    0.83    3.20
   3  -5  12    2.61    3.03
   4  -5  12    5.30    3.05
   5  -5  12    3.30    3.08
   6  -5  12   11.78    3.46
   7  -5  12    9.56    3.56
  -4  -4  12    0.95    3.23
  -3  -4  12    0.02    3.04
  -2  -4  12    6.54    3.42
  -1  -4  12    7.10    3.08
   0  -4  12    2.34    2.91
   1  -4  12    8.47    3.21
   2  -4  12    0.32    2.98
   3  -4  12    5.24    3.32
   4  -4  12    7.38    3.20
   5  -4  12   25.80    4.47
   6  -4  12    7.99    3.33
  -5  -3  12    2.23    3.16
  -4  -3  12    3.67    3.06
  -3  -3  12    2.05    3.01
  -2  -3  12    6.00    3.06
  -1  -3  12   10.69    3.38
  -1  -3  12   14.33    3.34
   0  -3  12    9.39    3.04
   0  -3  12    9.91    3.25
   1  -3  12    2.56    2.68
   2  -3  12    4.06    2.88
   3  -3  12    4.23    3.07
   4  -3  12   12.32    3.54
   5  -3  12   33.45    4.60
  -5  -2  12    2.90    3.36
  -4  -2  12    2.49    2.74
  -3  -2  12    5.98    3.21
  -2  -2  12    1.49    2.72
  -1  -2  12   26.23    3.85
  -1  -2  12   23.19    4.32
   0  -2  12    4.60    2.64
   0  -2  12    4.98    2.76
   1  -2  12    2.10    2.39
   1  -2  12    2.22    2.62
   2  -2  12   -0.03    2.54
   2  -2  12    3.41    2.49
   3  -2  12   15.55    3.80
   4  -2  12    0.31    2.67
   8  -2  12   21.65    4.31
   9  -2  12    1.85    3.09
  10  -2  12    4.00    3.45
  -5  -1  12   -0.64    3.15
  -4  -1  12    2.28    2.86
  -3  -1  12   -0.26    2.51
  -2  -1  12    6.08    3.01
  -1  -1  12    1.04    2.19
  -1  -1  12    2.16    2.43
   0  -1  12   23.40    3.60
   0  -1  12   23.53    4.12
   1  -1  12    2.26    2.18
   1  -1  12   -2.40    2.01
   2  -1  12   -1.62    2.21
   2  -1  12    4.37    2.44
   3  -1  12    0.08    2.40
   3  -1  12    1.76    2.42
   4  -1  12   21.62    3.72
   5  -1  12    4.69    2.76
   6  -1  12    9.66    3.26
   7  -1  12    3.31    2.99
   8  -1  12    2.79    2.96
   9  -1  12    2.87    3.15
  10  -1  12    2.11    3.20
  -5   0  12    1.55    3.02
  -4   0  12    0.86    2.82
  -3   0  12   19.38    3.90
  -2   0  12    8.49    2.97
  -1   0  12    5.62    2.92
  -1   0  12   14.84    3.04
   0   0  12    3.02    2.59
   0   0  12    7.38    2.54
   1   0  12   19.69    3.66
   1   0  12   11.22    2.96
   2   0  12    1.49    2.23
   2   0  12   -2.54    1.93
   3   0  12    7.34    2.71
   4   0  12   17.90    3.52
   5   0  12   14.42    3.51
   6   0  12    1.26    2.56
   7   0  12    1.46    2.75
   8   0  12    0.10    2.82
   9   0  12   -1.68    2.78
  10   0  12    3.12    3.32
  -5   1  12   -1.41    2.88
  -4   1  12   -0.71    2.71
  -3   1  12    1.59    2.75
  -2   1  12   13.36    3.42
  -1   1  12    2.06    2.14
  -1   1  12    2.75    2.49
   0   1  12   19.18    3.15
   0   1  12   14.48    3.21
   1   1  12    4.74    2.34
   2   1  12   -0.81    1.91
   3   1  12   18.13    3.29
   4   1  12    4.03    2.57
   5   1  12    9.07    3.01
   6   1  12    1.11    2.49
   7   1  12    3.49    2.73
   8   1  12    4.04    3.01
   9   1  12    9.52    3.48
  10   1  12    0.96    3.11
  -5   2  12    1.12    3.25
  -4   2  12   -4.19    2.57
  -3   2  12    4.27    2.76
  -2   2  12    3.18    2.77
  -1   2  12   13.24    3.05
  -1   2  12   12.25    3.15
   0   2  12    3.12    2.10
   1   2  12    2.63    2.15
   2   2  12   -0.37    1.81
   3   2  12    0.30    1.85
   4   2  12   14.65    3.31
   5   2  12   -1.65    2.03
   6   2  12    0.72    2.32
   7   2  12    1.32    2.49
   8   2  12   -2.62    2.33
   9   2  12   19.64    4.06
  10   2  12   17.25    4.00
  -5   3  12   -1.27    2.92
  -4   3  12    2.21    3.15
  -3   3  12    0.31    2.85
  -1   3  12    1.71    2.27
   0   3  12   -0.44    1.79
   1   3  12    2.86    2.35
   2   3  12   -1.74    1.93
   3   3  12    1.28    2.05
   4   3  12   32.77    4.27
   5   3  12   -0.34    2.10
   6   3  12    0.68    2.34
   7   3  12    2.48    2.57
   8   3  12    8.78    3.07
   9   3  12    7.44    3.07
  10   3  12   28.79    4.72
  -4   4  12   -0.58    3.03
  -1   4  12    4.01    2.64
   0   4  12   -2.28    2.03
   1   4  12    3.33    2.41
   2   4  12    9.10    2.82
   3   4  12   17.07    3.13
   4   4  12    7.41    2.75
   5   4  12    5.14    2.64
   6   4  12    0.77    2.38
   7   4  12    1.38    2.61
   8   4  12   -0.45    2.36
   9   4  12    7.81    3.13
  10   4  12   12.65    3.94
  -1   5  12   -1.75    2.33
   0   5  12    0.46    2.30
   1   5  12   -0.51    2.19
   2   5  12   30.78    4.44
   3   5  12    7.63    2.74
   4   5  12   20.13    3.81
   5   5  12    7.49    2.77
   6   5  12   -1.16    2.27
   7   5  12   -1.12    2.28
   8   5  12   17.53    3.80
   9   5  12    1.86    2.88
  10   5  12   -1.98    3.04
  -1   6  12    2.78    2.95
   0   6  12    0.68    2.27
   1   6  12   -1.73    2.40
   2   6  12    0.03    2.32
   4   6  12    8.30    3.33
   5   6  12    3.01    2.86
   6   6  12   -1.06    2.46
   7   6  12   -2.63    2.55
   8   6  12   -0.93    2.65
   9   6  12   12.21    3.63
  10   6  12    2.06    3.26
  -1   7  12    1.76    2.99
   0   7  12    1.33    2.56
   1   7  12    3.28    2.87
   2   7  12    5.98    2.95
   3   7  12   22.02    4.10
   4   7  12   17.59    4.34
   5   7  12   13.04    3.79
   6   7  12    5.93    3.42
   7   7  12   -1.57    2.85
   8   7  12    5.74    3.53
   9   7  12    6.49    3.55
  10   7  12    0.43    3.50
  -1   8  12   -0.27    3.24
   0   8  12    4.13    3.04
   1   8  12    0.98    3.05
   2   8  12    0.78    2.83
   3   8  12   14.64    3.70
   4   8  12   13.45    4.01
   5   8  12    4.02    3.23
   6   8  12   -0.10    3.06
   7   8  12    0.65    3.20
   8   8  12    6.14    3.56
   9   8  12   11.26    4.17
  10   8  12    3.19    3.63
  -1   9  12   -1.77    3.02
   0   9  12    4.77    3.48
   1   9  12    1.52    3.39
   2   9  12    1.56    3.22
   3   9  12   10.53    3.78
   4   9  12    0.25    3.20
   5   9  12    6.36    3.56
   6   9  12    1.25    3.21
   7   9  12    6.71    3.87
   8   9  12    6.83    3.60
   9   9  12    2.39    3.52
   0  10  12    2.82    3.41
   1  10  12    0.82    3.38
   2  10  12    6.02    3.74
   3  10  12    3.22    3.23
   4  10  12    2.00    3.55
   5  10  12   -2.33    3.23
   6  10  12    0.97    3.43
   7  10  12    0.92    3.73
   8  10  12    2.63    3.75
   2  11  12   -1.75    3.42
   3  11  12   -1.95    3.36
   4  11  12   -1.59    3.83
   5  11  12   -1.54    3.55
   6  11  12    2.59    3.91
   7  11  12   -2.89    3.51
   0  -7  13    0.41    3.56
   1  -7  13   -0.29    3.63
   2  -7  13    6.68    4.46
   3  -7  13    3.47    4.07
   4  -7  13    1.16    3.80
   5  -7  13   -1.10    3.17
  -1  -6  13   -1.14    3.45
   0  -6  13    0.23    3.46
   1  -6  13    5.29    3.83
   2  -6  13    6.55    4.05
   3  -6  13    7.11    3.93
   4  -6  13    2.94    3.71
   5  -6  13   -0.03    3.30
   6  -6  13    1.32    3.19
  -2  -5  13    4.20    3.79
  -1  -5  13    1.87    3.43
   0  -5  13    2.79    3.43
   1  -5  13    3.97    3.62
   2  -5  13    1.23    3.47
   3  -5  13    3.46    3.65
   4  -5  13    4.03    3.69
   5  -5  13    1.59    3.19
   6  -5  13    0.81    3.13
  -3  -4  13    3.90    3.32
  -2  -4  13    5.80    3.53
  -1  -4  13    0.88    3.16
   0  -4  13    2.91    2.92
   0  -4  13   -1.61    2.89
   1  -4  13    1.03    2.96
   2  -4  13    0.82    3.04
   3  -4  13    2.31    3.28
   4  -4  13    1.34    2.97
   5  -4  13    3.06    3.20
  -3  -3  13    0.05    3.15
  -2  -3  13    0.80    2.90
  -1  -3  13   -1.08    2.88
   0  -3  13    1.40    2.86
   0  -3  13    4.67    2.82
   1  -3  13   11.66    3.53
   1  -3  13   14.58    3.58
   2  -3  13    7.45    3.12
   2  -3  13    3.59    3.09
   3  -3  13    2.77    3.33
   4  -3  13    5.75    3.22
   9  -3  13    9.28    4.14
  -3  -2  13    3.70    3.21
  -2  -2  13   -2.43    2.86
  -1  -2  13    0.27    2.78
   0  -2  13    1.39    2.85
   0  -2  13    2.72    2.55
   1  -2  13   16.82    3.75
   1  -2  13   13.10    3.54
   2  -2  13   10.20    3.39
   2  -2  13    8.55    3.23
   3  -2  13   12.03    3.44
   3  -2  13   16.67    3.79
   4  -2  13    2.67    2.75
   5  -2  13    1.24    2.72
   6  -2  13   10.21    3.74
   7  -2  13    8.67    3.70
   8  -2  13   12.33    4.03
   9  -2  13    6.16    3.82
  10  -2  13    5.27    3.73
  -4  -1  13    5.05    3.48
  -3  -1  13    1.90    3.11
  -2  -1  13    1.13    2.74
  -1  -1  13    1.28    2.58
   0  -1  13    4.97    2.98
   0  -1  13    3.99    2.43
   1  -1  13    3.70    2.58
   1  -1  13    4.79    2.80
   2  -1  13   20.69    3.92
   3  -1  13   20.80    3.92
   4  -1  13   14.20    3.42
   5  -1  13   -1.55    2.57
   6  -1  13    1.53    2.92
   7  -1  13    1.79    2.98
   8  -1  13   20.44    4.56
   9  -1  13   -0.20    3.08
  10  -1  13    2.17    3.50
  -4   0  13    3.96    3.40
  -3   0  13   12.28    3.76
  -2   0  13   -0.38    2.59
  -1   0  13    3.48    2.93
   0   0  13    4.80    2.88
   0   0  13    2.33    2.38
   1   0  13    7.16    2.76
   2   0  13   13.35    3.21
   3   0  13    5.01    2.77
   4   0  13    7.56    2.90
   5   0  13    4.95    2.86
   6   0  13    3.76    3.07
   7   0  13   -0.67    2.62
   8   0  13    6.33    3.38
   9   0  13    1.93    3.14
  10   0  13   -1.40    3.21
  -4   1  13    1.88    3.13
  -3   1  13    1.68    2.93
  -2   1  13    1.14    2.64
  -1   1  13    2.27    2.52
   0   1  13    7.91    2.76
   1   1  13   -1.32    2.15
   2   1  13   11.65    2.96
   3   1  13    6.04    2.60
   4   1  13   -1.89    1.97
   5   1  13    0.12    2.27
   6   1  13   -0.32    2.55
   7   1  13    4.62    2.89
   8   1  13    2.44    3.04
   9   1  13    2.78    3.27
  10   1  13   -0.48    3.07
  -4   2  13    1.23    3.43
  -3   2  13   -0.64    3.04
   0   2  13    2.88    2.39
   1   2  13   15.53    3.15
   2   2  13    3.83    2.16
   3   2  13    1.45    2.20
   4   2  13   -0.71    2.06
   5   2  13    2.51    2.41
   6   2  13    2.10    2.76
   7   2  13    0.74    2.72
   8   2  13    6.05    3.29
   9   2  13    0.40    2.99
  10   2  13   -1.90    2.92
   0   3  13   16.98    3.46
   1   3  13   17.19    3.38
   2   3  13   11.40    3.02
   3   3  13    0.50    2.25
   4   3  13    7.71    2.59
   5   3  13    0.60    2.21
   6   3  13    1.52    2.53
   7   3  13    1.89    2.59
   8   3  13    2.75    2.90
   9   3  13   -1.21    2.90
  10   3  13    0.34    2.99
   0   4  13    4.56    2.78
   1   4  13    4.20    2.64
   2   4  13    1.35    2.29
   3   4  13    1.33    2.32
   4   4  13    1.64    2.27
   5   4  13   24.52    4.09
   6   4  13    3.51    2.62
   7   4  13    2.01    2.81
   8   4  13   11.52    3.45
   9   4  13   -2.60    2.89
  10   4  13   -1.63    2.98
   0   5  13    6.07    3.00
   1   5  13   -0.16    2.42
   2   5  13    2.58    2.43
   3   5  13   -0.54    2.31
   4   5  13    3.00    2.53
   5   5  13    4.44    2.66
   6   5  13   18.61    3.92
   7   5  13   -2.82    2.56
   8   5  13   21.09    4.26
   9   5  13   -1.20    2.63
  10   5  13    0.22    3.31
   0   6  13    4.86    2.97
   1   6  13    2.80    2.77
   2   6  13   -0.74    2.46
   3   6  13    1.93    2.74
   4   6  13    2.37    2.88
   5   6  13   42.87    5.72
   6   6  13   13.87    3.74
   7   6  13   11.56    3.76
   8   6  13    5.41    3.34
   9   6  13    0.00    2.96
  10   6  13    0.80    3.41
   0   7  13    7.36    3.17
   1   7  13   -0.04    2.70
   2   7  13   -1.64    2.58
   3   7  13    1.56    2.89
   4   7  13    9.99    3.71
   5   7  13    0.71    2.96
   6   7  13   12.88    4.13
   7   7  13    0.83    3.08
   8   7  13    4.40    3.43
   9   7  13    0.91    3.38
   0   8  13    2.39    3.41
   1   8  13    1.53    2.97
   2   8  13    0.96    2.78
   3   8  13    0.74    3.10
   4   8  13    2.36    2.97
   5   8  13    4.46    3.51
   6   8  13   -2.31    3.16
   7   8  13    5.93    4.03
   8   8  13    6.93    4.10
   9   8  13    1.13    3.53
   1   9  13    4.40    3.56
   2   9  13   -2.38    3.05
   3   9  13   -3.02    3.20
   4   9  13    8.35    3.62
   5   9  13    3.32    3.52
   6   9  13    5.79    3.93
   7   9  13    8.76    4.11
   8   9  13    0.09    3.57
   2  10  13    0.42    3.54
   3  10  13   -1.77    3.68
   4  10  13    2.73    3.56
   5  10  13    3.06    3.80
   6  10  13    9.96    4.41
   1  -5  14    3.91    3.66
   2  -5  14    4.29    3.86
   3  -5  14    4.08    3.73
   4  -5  14    4.88    4.31
   5  -5  14    3.31    4.06
  -1  -4  14    6.16    3.94
   0  -4  14    1.63    3.52
   0  -4  14   -1.29    2.93
   1  -4  14    2.83    3.22
   1  -4  14    1.09    3.26
   2  -4  14   -0.41    3.24
   3  -4  14    4.29    3.74
   4  -4  14    2.67    3.83
  -1  -3  14   -0.11    3.40
   0  -3  14    2.20    3.35
   0  -3  14    6.57    3.08
   1  -3  14    0.78    3.03
   1  -3  14    0.61    2.86
   2  -3  14   -1.17    2.99
   2  -3  14   -0.91    2.80
   3  -3  14   -0.43    2.86
   4  -3  14   -0.64    3.02
   5  -3  14    6.18    3.42
   6  -3  14    7.50    3.84
   7  -3  14    4.12    3.44
   8  -3  14    0.19    3.36
  -2  -2  14    2.22    3.44
  -1  -2  14    7.81    3.43
   0  -2  14   -2.20    2.93
   0  -2  14    4.98    2.94
   1  -2  14   -1.77    2.63
   1  -2  14    1.71    3.03
   2  -2  14    4.87    2.89
   3  -2  14    3.79    3.02
   4  -2  14    0.46    2.77
   5  -2  14    9.80    3.52
   6  -2  14    3.43    3.46
   7  -2  14    0.82    3.43
   8  -2  14    3.53    3.63
  -2  -1  14   10.77    3.63
  -1  -1  14   -1.18    2.87
   0  -1  14    5.99    3.00
   0  -1  14    2.49    2.46
   1  -1  14    2.48    2.57
   2  -1  14    4.19    2.95
   3  -1  14   -0.04    2.73
   4  -1  14   23.52    4.31
   5  -1  14    1.54    3.13
   6  -1  14    8.31    3.70
   7  -1  14   -1.70    2.86
   8  -1  14   -1.88    3.13
   9  -1  14    6.49    3.77
  -2   0  14    1.53    3.19
   0   0  14    4.23    2.81
   1   0  14    0.45    2.25
   2   0  14   -1.03    2.53
   3   0  14   17.36    3.81
   4   0  14    2.19    2.71
   5   0  14   17.76    4.21
   6   0  14   -1.17    2.70
   7   0  14   -0.01    3.01
   8   0  14    3.87    3.37
   9   0  14    5.55    3.85
   0   1  14    4.32    2.81
   1   1  14    2.47    2.33
   2   1  14    3.72    2.77
   3   1  14    2.93    2.62
   4   1  14    5.94    2.82
   5   1  14    6.23    3.24
   6   1  14    0.93    2.75
   7   1  14   -1.11    2.62
   8   1  14    0.62    2.86
   9   1  14    1.90    3.43
   0   2  14    1.79    2.57
   1   2  14    2.84    2.24
   2   2  14    0.00    2.53
   3   2  14    9.53    3.08
   4   2  14    0.48    2.34
   5   2  14    5.30    2.98
   6   2  14   -0.25    2.53
   7   2  14    4.95    3.19
   8   2  14    0.66    2.79
   9   2  14    2.96    3.48
   0   3  14    0.18    2.66
   1   3  14    0.25    2.19
   2   3  14    4.73    2.95
   3   3  14    7.87    2.94
   4   3  14    9.36    3.07
   5   3  14    1.39    2.71
   6   3  14   -0.19    2.52
   7   3  14    0.65    2.81
   8   3  14   -3.23    2.46
   9   3  14    2.51    3.28
   0   4  14   -1.59    2.63
   1   4  14    2.53    2.65
   2   4  14    2.68    2.63
   3   4  14    5.52    2.70
   4   4  14    3.35    2.66
   5   4  14    6.18    3.00
   6   4  14    3.61    2.96
   7   4  14   -1.31    2.63
   8   4  14    1.65    3.03
   9   4  14    0.73    3.07
   0   5  14   -0.21    2.98
   1   5  14   -0.94    2.59
   2   5  14   -2.05    2.73
   3   5  14    2.92    2.69
   4   5  14   21.75    4.21
   5   5  14   18.71    4.08
   6   5  14   -1.60    2.56
   7   5  14    0.20    2.77
   8   5  14    2.79    3.38
   9   5  14   -0.72    3.12
   0   6  14    0.52    2.99
   1   6  14   -0.09    2.79
   2   6  14    4.98    3.24
   3   6  14    5.27    3.14
   4   6  14    0.83    2.64
   5   6  14    7.63    3.60
   6   6  14   -2.50    2.88
   7   6  14    1.85    3.36
   8   6  14   -1.61    3.09
   9   6  14   15.36    4.41
   0   7  14   -0.97    3.10
   1   7  14   -0.90    2.80
   2   7  14    1.93    3.15
   3   7  14   -0.84    2.68
   4   7  14    3.06    3.28
   5   7  14   -0.73    3.40
   6   7  14    6.19    3.69
   7   7  14    2.58    3.49
   8   7  14    8.02    4.17
   2   8  14    0.46    3.40
   3   8  14    2.62    3.27
   4   8  14    1.61    3.40
   5   8  14    0.17    3.61
   6   8  14   -1.72    3.51
   2  -3  15    0.74    3.11
   3  -3  15    1.82    3.25
   4  -3  15    6.01    3.69
   1  -2  15    7.32    3.30
   2  -2  15   10.07    3.79
   3  -2  15    4.14    3.32
   4  -2  15    2.46    3.14
   5  -2  15    3.88    3.66
   6  -2  15    0.87    3.37
   1  -1  15    3.61    3.04
   2  -1  15   19.43    4.26
   3  -1  15    7.11    3.50
   4  -1  15    1.22    3.09
   5  -1  15    1.84    3.03
   6  -1  15    1.11    3.27
   7  -1  15    3.07    3.40
   1   0  15    8.13    3.22
   2   0  15    5.21    3.18
   3   0  15   20.48    4.31
   4   0  15    2.93    2.89
   5   0  15    0.52    2.81
   6   0  15    3.20    3.13
   7   0  15    3.11    3.36
   1   1  15   -1.11    2.48
   2   1  15   15.00    3.83
   3   1  15    1.20    2.87
   4   1  15    2.41    2.86
   5   1  15    2.89    2.89
   6   1  15   11.10    3.94
   7   1  15    1.03    3.23
   8   1  15    3.29    3.40
   1   2  15    7.85    3.24
   2   2  15    6.84    3.20
   3   2  15   -1.72    2.49
   4   2  15    1.95    2.81
   5   2  15    1.34    2.49
   6   2  15   -1.54    2.70
   7   2  15    5.70    3.29
   8   2  15    1.71    3.29
   1   3  15   -1.55    2.74
   2   3  15   -1.48    2.48
   3   3  15    2.24    2.91
   4   3  15    2.77    2.86
   5   3  15    5.51    2.90
   6   3  15    2.19    2.96
   7   3  15    5.51    3.39
   8   3  15    3.92    3.40
   1   4  15    1.07    2.86
   2   4  15    4.35    2.92
   3   4  15   -0.53    2.61
   4   4  15   -0.46    2.70
   5   4  15   18.11    3.82
   6   4  15   -2.05    2.51
   7   4  15    6.16    3.39
   1   5  15    4.23    3.55
   2   5  15   -3.31    2.54
   3   5  15   -1.53    2.99
   4   5  15    3.71    3.21
   5   5  15    0.35    2.56
   6   5  15    9.86    3.85
   7   5  15   -4.53    2.97
   3   6  15   -0.10    3.05
   4   6  15   -1.69    2.91
   5   6  15    9.33    3.77
   6   6  15    9.06    3.99
   0   0   0    0.00    0.00
;
_shelx_hkl_checksum   78570
